# Supplementary material for: Deep-learning electronic-structure calculation of magnetic superstructures
Source: Nat Comput Sci. 2023 Apr 26;3(4):321–7. doi: 10.1038/s43588-023-00424-3 (PMC10766521; doi:10.1038/s43588-023-00424-3)
Supplement: Supplementary file 3 — Source Data Extended Data Fig. 1 [file 43588_2023_424_MOESM3_ESM.xlsx]

## Sheet: Extended Fig 1b (DFT)
index of k-point index of band	1 (Gamma)	2	3	4	5	6	7	8	9	10	11	12	13	14	15	16	17	18	19	20	21	22	23	24	25	26	27	28	29	30	31	32	33	34	35	36	37	38	39	40	41	42	43	44	45	46	47	48	49
1	-104.835	-104.835	-104.835	-104.835	-104.835	-104.835	-104.835	-104.835	-104.835	-104.835	-104.835	-104.835	-104.835	-104.835	-104.835	-104.835	-104.835	-104.835	-104.835	-104.835	-104.835	-104.835	-104.835	-104.835	-104.835	-104.835	-104.835	-104.835	-104.835	-104.835	-104.835	-104.835	-104.835	-104.835	-104.835	-104.835	-104.835	-104.835	-104.835	-104.835	-104.835	-104.835	-104.835	-104.835	-104.835	-104.835	-104.835	-104.835	-104.835
2	-104.835	-104.835	-104.835	-104.835	-104.835	-104.835	-104.835	-104.835	-104.835	-104.835	-104.835	-104.835	-104.835	-104.835	-104.835	-104.835	-104.835	-104.835	-104.835	-104.835	-104.835	-104.835	-104.835	-104.835	-104.835	-104.835	-104.835	-104.835	-104.835	-104.835	-104.835	-104.835	-104.835	-104.835	-104.835	-104.835	-104.835	-104.835	-104.835	-104.835	-104.835	-104.835	-104.835	-104.835	-104.835	-104.835	-104.835	-104.835	-104.835
3	-104.835	-104.835	-104.835	-104.835	-104.835	-104.835	-104.835	-104.835	-104.835	-104.835	-104.835	-104.835	-104.835	-104.835	-104.835	-104.835	-104.835	-104.835	-104.835	-104.835	-104.835	-104.835	-104.835	-104.835	-104.835	-104.835	-104.835	-104.835	-104.835	-104.835	-104.835	-104.835	-104.835	-104.835	-104.835	-104.835	-104.835	-104.835	-104.835	-104.835	-104.835	-104.835	-104.835	-104.835	-104.835	-104.835	-104.835	-104.835	-104.835
4	-104.835	-104.835	-104.835	-104.835	-104.835	-104.835	-104.835	-104.835	-104.835	-104.835	-104.835	-104.835	-104.835	-104.835	-104.835	-104.835	-104.835	-104.835	-104.835	-104.835	-104.835	-104.835	-104.835	-104.835	-104.835	-104.835	-104.835	-104.835	-104.835	-104.835	-104.835	-104.835	-104.835	-104.835	-104.835	-104.835	-104.835	-104.835	-104.835	-104.835	-104.835	-104.835	-104.835	-104.835	-104.835	-104.835	-104.835	-104.835	-104.835
5	-104.835	-104.835	-104.835	-104.835	-104.835	-104.835	-104.835	-104.835	-104.835	-104.835	-104.835	-104.835	-104.835	-104.835	-104.835	-104.835	-104.835	-104.835	-104.835	-104.835	-104.835	-104.835	-104.835	-104.835	-104.835	-104.835	-104.835	-104.835	-104.835	-104.835	-104.835	-104.835	-104.835	-104.835	-104.835	-104.835	-104.835	-104.835	-104.835	-104.835	-104.835	-104.835	-104.835	-104.835	-104.835	-104.835	-104.835	-104.835	-104.835
6	-104.835	-104.835	-104.835	-104.835	-104.835	-104.835	-104.835	-104.835	-104.835	-104.835	-104.835	-104.835	-104.835	-104.835	-104.835	-104.835	-104.835	-104.835	-104.835	-104.835	-104.835	-104.835	-104.835	-104.835	-104.835	-104.835	-104.835	-104.835	-104.835	-104.835	-104.835	-104.835	-104.835	-104.835	-104.835	-104.835	-104.835	-104.835	-104.835	-104.835	-104.835	-104.835	-104.835	-104.835	-104.835	-104.835	-104.835	-104.835	-104.835
7	-104.835	-104.835	-104.835	-104.835	-104.835	-104.835	-104.835	-104.835	-104.835	-104.835	-104.835	-104.835	-104.835	-104.835	-104.835	-104.835	-104.835	-104.835	-104.835	-104.835	-104.835	-104.835	-104.835	-104.835	-104.835	-104.835	-104.835	-104.835	-104.835	-104.835	-104.835	-104.835	-104.835	-104.835	-104.835	-104.835	-104.835	-104.835	-104.835	-104.835	-104.835	-104.835	-104.835	-104.835	-104.835	-104.835	-104.835	-104.835	-104.835
8	-104.835	-104.835	-104.835	-104.835	-104.835	-104.835	-104.835	-104.835	-104.835	-104.835	-104.835	-104.835	-104.835	-104.835	-104.835	-104.835	-104.835	-104.835	-104.835	-104.835	-104.835	-104.835	-104.835	-104.835	-104.835	-104.835	-104.835	-104.835	-104.835	-104.835	-104.835	-104.835	-104.835	-104.835	-104.835	-104.835	-104.835	-104.835	-104.835	-104.835	-104.835	-104.835	-104.835	-104.835	-104.835	-104.835	-104.835	-104.835	-104.835
9	-104.835	-104.835	-104.835	-104.835	-104.835	-104.835	-104.835	-104.835	-104.835	-104.835	-104.835	-104.835	-104.835	-104.835	-104.835	-104.835	-104.835	-104.835	-104.835	-104.835	-104.835	-104.835	-104.835	-104.835	-104.835	-104.835	-104.835	-104.835	-104.835	-104.835	-104.835	-104.835	-104.835	-104.835	-104.835	-104.835	-104.835	-104.835	-104.835	-104.835	-104.835	-104.835	-104.835	-104.835	-104.835	-104.835	-104.835	-104.835	-104.835
10	-104.835	-104.835	-104.835	-104.835	-104.835	-104.835	-104.835	-104.835	-104.835	-104.835	-104.835	-104.835	-104.835	-104.835	-104.835	-104.835	-104.835	-104.835	-104.835	-104.835	-104.835	-104.835	-104.835	-104.835	-104.835	-104.835	-104.835	-104.835	-104.835	-104.835	-104.835	-104.835	-104.835	-104.835	-104.835	-104.835	-104.835	-104.835	-104.835	-104.835	-104.835	-104.835	-104.835	-104.835	-104.835	-104.835	-104.835	-104.835	-104.835
11	-104.835	-104.835	-104.835	-104.835	-104.835	-104.835	-104.835	-104.835	-104.835	-104.835	-104.835	-104.835	-104.835	-104.835	-104.835	-104.835	-104.835	-104.835	-104.835	-104.835	-104.835	-104.835	-104.835	-104.835	-104.835	-104.835	-104.835	-104.835	-104.835	-104.835	-104.835	-104.835	-104.835	-104.835	-104.835	-104.835	-104.835	-104.835	-104.835	-104.835	-104.835	-104.835	-104.835	-104.835	-104.835	-104.835	-104.835	-104.835	-104.835
12	-104.835	-104.835	-104.835	-104.835	-104.835	-104.835	-104.835	-104.835	-104.835	-104.835	-104.835	-104.835	-104.835	-104.835	-104.835	-104.835	-104.835	-104.835	-104.835	-104.835	-104.835	-104.835	-104.835	-104.835	-104.835	-104.835	-104.835	-104.835	-104.835	-104.835	-104.835	-104.835	-104.835	-104.835	-104.835	-104.835	-104.835	-104.835	-104.835	-104.835	-104.835	-104.835	-104.835	-104.835	-104.835	-104.835	-104.835	-104.835	-104.835
13	-104.835	-104.835	-104.835	-104.835	-104.835	-104.835	-104.835	-104.835	-104.835	-104.835	-104.835	-104.835	-104.835	-104.835	-104.835	-104.835	-104.835	-104.835	-104.835	-104.835	-104.835	-104.835	-104.835	-104.835	-104.835	-104.835	-104.835	-104.835	-104.835	-104.835	-104.835	-104.835	-104.835	-104.835	-104.835	-104.835	-104.835	-104.835	-104.835	-104.835	-104.835	-104.835	-104.835	-104.835	-104.835	-104.835	-104.835	-104.835	-104.835
14	-104.835	-104.835	-104.835	-104.835	-104.835	-104.835	-104.835	-104.835	-104.835	-104.835	-104.835	-104.835	-104.835	-104.835	-104.835	-104.835	-104.835	-104.835	-104.835	-104.835	-104.835	-104.835	-104.835	-104.835	-104.835	-104.835	-104.835	-104.835	-104.835	-104.835	-104.835	-104.835	-104.835	-104.835	-104.835	-104.835	-104.835	-104.835	-104.835	-104.835	-104.835	-104.835	-104.835	-104.835	-104.835	-104.835	-104.835	-104.835	-104.835
15	-104.835	-104.835	-104.835	-104.835	-104.835	-104.835	-104.835	-104.835	-104.835	-104.835	-104.835	-104.835	-104.835	-104.835	-104.835	-104.835	-104.835	-104.835	-104.835	-104.835	-104.835	-104.835	-104.835	-104.835	-104.835	-104.835	-104.835	-104.835	-104.835	-104.835	-104.835	-104.835	-104.835	-104.835	-104.835	-104.835	-104.835	-104.835	-104.835	-104.835	-104.835	-104.835	-104.835	-104.835	-104.835	-104.835	-104.835	-104.835	-104.835
16	-104.834	-104.834	-104.834	-104.834	-104.834	-104.834	-104.834	-104.834	-104.834	-104.834	-104.834	-104.834	-104.834	-104.834	-104.834	-104.834	-104.834	-104.834	-104.834	-104.834	-104.834	-104.834	-104.834	-104.834	-104.834	-104.834	-104.834	-104.834	-104.834	-104.834	-104.834	-104.834	-104.834	-104.834	-104.834	-104.834	-104.834	-104.834	-104.834	-104.834	-104.834	-104.834	-104.834	-104.834	-104.834	-104.834	-104.834	-104.834	-104.834
17	-104.834	-104.834	-104.834	-104.834	-104.834	-104.834	-104.834	-104.834	-104.834	-104.834	-104.834	-104.834	-104.834	-104.834	-104.834	-104.834	-104.834	-104.834	-104.834	-104.834	-104.834	-104.834	-104.834	-104.834	-104.834	-104.834	-104.834	-104.834	-104.834	-104.834	-104.834	-104.834	-104.834	-104.834	-104.834	-104.834	-104.834	-104.834	-104.834	-104.834	-104.834	-104.834	-104.834	-104.834	-104.834	-104.834	-104.834	-104.834	-104.834
18	-104.834	-104.834	-104.834	-104.834	-104.834	-104.834	-104.834	-104.834	-104.834	-104.834	-104.834	-104.834	-104.834	-104.834	-104.834	-104.834	-104.834	-104.834	-104.834	-104.834	-104.834	-104.834	-104.834	-104.834	-104.834	-104.834	-104.834	-104.834	-104.834	-104.834	-104.834	-104.834	-104.834	-104.834	-104.834	-104.834	-104.834	-104.834	-104.834	-104.834	-104.834	-104.834	-104.834	-104.834	-104.834	-104.834	-104.834	-104.834	-104.834
19	-104.834	-104.834	-104.834	-104.834	-104.834	-104.834	-104.834	-104.834	-104.834	-104.834	-104.834	-104.834	-104.834	-104.834	-104.834	-104.834	-104.834	-104.834	-104.834	-104.834	-104.834	-104.834	-104.834	-104.834	-104.834	-104.834	-104.834	-104.834	-104.834	-104.834	-104.834	-104.834	-104.834	-104.834	-104.834	-104.834	-104.834	-104.834	-104.834	-104.834	-104.834	-104.834	-104.834	-104.834	-104.834	-104.834	-104.834	-104.834	-104.834
20	-104.834	-104.834	-104.834	-104.834	-104.834	-104.834	-104.834	-104.834	-104.834	-104.834	-104.834	-104.834	-104.834	-104.834	-104.834	-104.834	-104.834	-104.834	-104.834	-104.834	-104.834	-104.834	-104.834	-104.834	-104.834	-104.834	-104.834	-104.834	-104.834	-104.834	-104.834	-104.834	-104.834	-104.834	-104.834	-104.834	-104.834	-104.834	-104.834	-104.834	-104.834	-104.834	-104.834	-104.834	-104.834	-104.834	-104.834	-104.834	-104.834
21	-104.834	-104.834	-104.834	-104.834	-104.834	-104.834	-104.834	-104.834	-104.834	-104.834	-104.834	-104.834	-104.834	-104.834	-104.834	-104.834	-104.834	-104.834	-104.834	-104.834	-104.834	-104.834	-104.834	-104.834	-104.834	-104.834	-104.834	-104.834	-104.834	-104.834	-104.834	-104.834	-104.834	-104.834	-104.834	-104.834	-104.834	-104.834	-104.834	-104.834	-104.834	-104.834	-104.834	-104.834	-104.834	-104.834	-104.834	-104.834	-104.834
22	-104.834	-104.834	-104.834	-104.834	-104.834	-104.834	-104.834	-104.834	-104.834	-104.834	-104.834	-104.834	-104.834	-104.834	-104.834	-104.834	-104.834	-104.834	-104.834	-104.834	-104.834	-104.834	-104.834	-104.834	-104.834	-104.834	-104.834	-104.834	-104.834	-104.834	-104.834	-104.834	-104.834	-104.834	-104.834	-104.834	-104.834	-104.834	-104.834	-104.834	-104.834	-104.834	-104.834	-104.834	-104.834	-104.834	-104.834	-104.834	-104.834
23	-104.834	-104.834	-104.834	-104.834	-104.834	-104.834	-104.834	-104.834	-104.834	-104.834	-104.834	-104.834	-104.834	-104.834	-104.834	-104.834	-104.834	-104.834	-104.834	-104.834	-104.834	-104.834	-104.834	-104.834	-104.834	-104.834	-104.834	-104.834	-104.834	-104.834	-104.834	-104.834	-104.834	-104.834	-104.834	-104.834	-104.834	-104.834	-104.834	-104.834	-104.834	-104.834	-104.834	-104.834	-104.834	-104.834	-104.834	-104.834	-104.834
24	-104.834	-104.834	-104.834	-104.834	-104.834	-104.834	-104.834	-104.834	-104.834	-104.834	-104.834	-104.834	-104.834	-104.834	-104.834	-104.834	-104.834	-104.834	-104.834	-104.834	-104.834	-104.834	-104.834	-104.834	-104.834	-104.834	-104.834	-104.834	-104.834	-104.834	-104.834	-104.834	-104.834	-104.834	-104.834	-104.834	-104.834	-104.834	-104.834	-104.834	-104.834	-104.834	-104.834	-104.834	-104.834	-104.834	-104.834	-104.834	-104.834
25	-104.834	-104.834	-104.834	-104.834	-104.834	-104.834	-104.834	-104.834	-104.834	-104.834	-104.834	-104.834	-104.834	-104.834	-104.834	-104.834	-104.834	-104.834	-104.834	-104.834	-104.834	-104.834	-104.834	-104.834	-104.834	-104.834	-104.834	-104.834	-104.834	-104.834	-104.834	-104.834	-104.834	-104.834	-104.834	-104.834	-104.834	-104.834	-104.834	-104.834	-104.834	-104.834	-104.834	-104.834	-104.834	-104.834	-104.834	-104.834	-104.834
26	-104.834	-104.834	-104.834	-104.834	-104.834	-104.834	-104.834	-104.834	-104.834	-104.834	-104.834	-104.834	-104.834	-104.834	-104.834	-104.834	-104.834	-104.834	-104.834	-104.834	-104.834	-104.834	-104.834	-104.834	-104.834	-104.834	-104.834	-104.834	-104.834	-104.834	-104.834	-104.834	-104.834	-104.834	-104.834	-104.834	-104.834	-104.834	-104.834	-104.834	-104.834	-104.834	-104.834	-104.834	-104.834	-104.834	-104.834	-104.834	-104.834
27	-104.834	-104.834	-104.834	-104.834	-104.834	-104.834	-104.834	-104.834	-104.834	-104.834	-104.834	-104.834	-104.834	-104.834	-104.834	-104.834	-104.834	-104.834	-104.834	-104.834	-104.834	-104.834	-104.834	-104.834	-104.834	-104.834	-104.834	-104.834	-104.834	-104.834	-104.834	-104.834	-104.834	-104.834	-104.834	-104.834	-104.834	-104.834	-104.834	-104.834	-104.834	-104.834	-104.834	-104.834	-104.834	-104.834	-104.834	-104.834	-104.834
28	-104.834	-104.834	-104.834	-104.834	-104.834	-104.834	-104.834	-104.834	-104.834	-104.834	-104.834	-104.834	-104.834	-104.834	-104.834	-104.834	-104.834	-104.834	-104.834	-104.834	-104.834	-104.834	-104.834	-104.834	-104.834	-104.834	-104.834	-104.834	-104.834	-104.834	-104.834	-104.834	-104.834	-104.834	-104.834	-104.834	-104.834	-104.834	-104.834	-104.834	-104.834	-104.834	-104.834	-104.834	-104.834	-104.834	-104.834	-104.834	-104.834
29	-104.834	-104.834	-104.834	-104.834	-104.834	-104.834	-104.834	-104.834	-104.834	-104.834	-104.834	-104.834	-104.834	-104.834	-104.834	-104.834	-104.834	-104.834	-104.834	-104.834	-104.834	-104.834	-104.834	-104.834	-104.834	-104.834	-104.834	-104.834	-104.834	-104.834	-104.834	-104.834	-104.834	-104.834	-104.834	-104.834	-104.834	-104.834	-104.834	-104.834	-104.834	-104.834	-104.834	-104.834	-104.834	-104.834	-104.834	-104.834	-104.834
30	-104.834	-104.834	-104.834	-104.834	-104.834	-104.834	-104.834	-104.834	-104.834	-104.834	-104.834	-104.834	-104.834	-104.834	-104.834	-104.834	-104.834	-104.834	-104.834	-104.834	-104.834	-104.834	-104.834	-104.834	-104.834	-104.834	-104.834	-104.834	-104.834	-104.834	-104.834	-104.834	-104.834	-104.834	-104.834	-104.834	-104.834	-104.834	-104.834	-104.834	-104.834	-104.834	-104.834	-104.834	-104.834	-104.834	-104.834	-104.834	-104.834
31	-104.834	-104.834	-104.834	-104.834	-104.834	-104.834	-104.834	-104.834	-104.834	-104.834	-104.834	-104.834	-104.834	-104.834	-104.834	-104.834	-104.834	-104.834	-104.834	-104.834	-104.834	-104.834	-104.834	-104.834	-104.834	-104.834	-104.834	-104.834	-104.834	-104.834	-104.834	-104.834	-104.834	-104.834	-104.834	-104.834	-104.834	-104.834	-104.834	-104.834	-104.834	-104.834	-104.834	-104.834	-104.834	-104.834	-104.834	-104.834	-104.834
32	-104.834	-104.834	-104.834	-104.834	-104.834	-104.834	-104.834	-104.834	-104.834	-104.834	-104.834	-104.834	-104.834	-104.834	-104.834	-104.834	-104.834	-104.834	-104.834	-104.834	-104.834	-104.834	-104.834	-104.834	-104.834	-104.834	-104.834	-104.834	-104.834	-104.834	-104.834	-104.834	-104.834	-104.834	-104.834	-104.834	-104.834	-104.834	-104.834	-104.834	-104.834	-104.834	-104.834	-104.834	-104.834	-104.834	-104.834	-104.834	-104.834
33	-104.834	-104.834	-104.834	-104.834	-104.834	-104.834	-104.834	-104.834	-104.834	-104.834	-104.834	-104.834	-104.834	-104.834	-104.834	-104.834	-104.834	-104.834	-104.834	-104.834	-104.834	-104.834	-104.834	-104.834	-104.834	-104.834	-104.834	-104.834	-104.834	-104.834	-104.834	-104.834	-104.834	-104.834	-104.834	-104.834	-104.834	-104.834	-104.834	-104.834	-104.834	-104.834	-104.834	-104.834	-104.834	-104.834	-104.834	-104.834	-104.834
34	-104.834	-104.834	-104.834	-104.834	-104.834	-104.834	-104.834	-104.834	-104.834	-104.834	-104.834	-104.834	-104.834	-104.834	-104.834	-104.834	-104.834	-104.834	-104.834	-104.834	-104.834	-104.834	-104.834	-104.834	-104.834	-104.834	-104.834	-104.834	-104.834	-104.834	-104.834	-104.834	-104.834	-104.834	-104.834	-104.834	-104.834	-104.834	-104.834	-104.834	-104.834	-104.834	-104.834	-104.834	-104.834	-104.834	-104.834	-104.834	-104.834
35	-104.834	-104.834	-104.834	-104.834	-104.834	-104.834	-104.834	-104.834	-104.834	-104.834	-104.834	-104.834	-104.834	-104.834	-104.834	-104.834	-104.834	-104.834	-104.834	-104.834	-104.834	-104.834	-104.834	-104.834	-104.834	-104.834	-104.834	-104.834	-104.834	-104.834	-104.834	-104.834	-104.834	-104.834	-104.834	-104.834	-104.834	-104.834	-104.834	-104.834	-104.834	-104.834	-104.834	-104.834	-104.834	-104.834	-104.834	-104.834	-104.834
36	-104.834	-104.834	-104.834	-104.834	-104.834	-104.834	-104.834	-104.834	-104.834	-104.834	-104.834	-104.834	-104.834	-104.834	-104.834	-104.834	-104.834	-104.834	-104.834	-104.834	-104.834	-104.834	-104.834	-104.834	-104.834	-104.834	-104.834	-104.834	-104.834	-104.834	-104.834	-104.834	-104.834	-104.834	-104.834	-104.834	-104.834	-104.834	-104.834	-104.834	-104.834	-104.834	-104.834	-104.834	-104.834	-104.834	-104.834	-104.834	-104.834
37	-104.834	-104.834	-104.834	-104.834	-104.834	-104.834	-104.834	-104.834	-104.834	-104.834	-104.834	-104.834	-104.834	-104.834	-104.834	-104.834	-104.834	-104.834	-104.834	-104.834	-104.834	-104.834	-104.834	-104.834	-104.834	-104.834	-104.834	-104.834	-104.834	-104.834	-104.834	-104.834	-104.834	-104.834	-104.834	-104.834	-104.834	-104.834	-104.834	-104.834	-104.834	-104.834	-104.834	-104.834	-104.834	-104.834	-104.834	-104.834	-104.834
38	-104.834	-104.834	-104.834	-104.834	-104.834	-104.834	-104.834	-104.834	-104.834	-104.834	-104.834	-104.834	-104.834	-104.834	-104.834	-104.834	-104.834	-104.834	-104.834	-104.834	-104.834	-104.834	-104.834	-104.834	-104.834	-104.834	-104.834	-104.834	-104.834	-104.834	-104.834	-104.834	-104.834	-104.834	-104.834	-104.834	-104.834	-104.834	-104.834	-104.834	-104.834	-104.834	-104.834	-104.834	-104.834	-104.834	-104.834	-104.834	-104.834
39	-103.2	-103.2	-103.2	-103.2	-103.2	-103.2	-103.2	-103.2	-103.2	-103.2	-103.2	-103.2	-103.2	-103.2	-103.2	-103.2	-103.2	-103.2	-103.2	-103.2	-103.2	-103.2	-103.2	-103.2	-103.2	-103.2	-103.2	-103.2	-103.2	-103.2	-103.2	-103.2	-103.2	-103.2	-103.2	-103.2	-103.2	-103.2	-103.2	-103.2	-103.2	-103.2	-103.2	-103.2	-103.2	-103.2	-103.2	-103.2	-103.2
40	-103.2	-103.2	-103.2	-103.2	-103.2	-103.2	-103.2	-103.2	-103.2	-103.2	-103.2	-103.2	-103.2	-103.2	-103.2	-103.2	-103.2	-103.2	-103.2	-103.2	-103.2	-103.2	-103.2	-103.2	-103.2	-103.2	-103.2	-103.2	-103.2	-103.2	-103.2	-103.2	-103.2	-103.2	-103.2	-103.2	-103.2	-103.2	-103.2	-103.2	-103.2	-103.2	-103.2	-103.2	-103.2	-103.2	-103.2	-103.2	-103.2
41	-103.2	-103.2	-103.2	-103.2	-103.2	-103.2	-103.2	-103.2	-103.2	-103.2	-103.2	-103.2	-103.2	-103.2	-103.2	-103.2	-103.2	-103.2	-103.2	-103.2	-103.2	-103.2	-103.2	-103.2	-103.2	-103.2	-103.2	-103.2	-103.2	-103.2	-103.2	-103.2	-103.2	-103.2	-103.2	-103.2	-103.2	-103.2	-103.2	-103.2	-103.2	-103.2	-103.2	-103.2	-103.2	-103.2	-103.2	-103.2	-103.2
42	-103.2	-103.2	-103.2	-103.2	-103.2	-103.2	-103.2	-103.2	-103.2	-103.2	-103.2	-103.2	-103.2	-103.2	-103.2	-103.2	-103.2	-103.2	-103.2	-103.2	-103.2	-103.2	-103.2	-103.2	-103.2	-103.2	-103.2	-103.2	-103.2	-103.2	-103.2	-103.2	-103.2	-103.2	-103.2	-103.2	-103.2	-103.2	-103.2	-103.2	-103.2	-103.2	-103.2	-103.2	-103.2	-103.2	-103.2	-103.2	-103.2
43	-103.2	-103.2	-103.2	-103.2	-103.2	-103.2	-103.2	-103.2	-103.2	-103.2	-103.2	-103.2	-103.2	-103.2	-103.2	-103.2	-103.2	-103.2	-103.2	-103.2	-103.2	-103.2	-103.2	-103.2	-103.2	-103.2	-103.2	-103.2	-103.2	-103.2	-103.2	-103.2	-103.2	-103.2	-103.2	-103.2	-103.2	-103.2	-103.2	-103.2	-103.2	-103.2	-103.2	-103.2	-103.2	-103.2	-103.2	-103.2	-103.2
44	-103.2	-103.2	-103.2	-103.2	-103.2	-103.2	-103.2	-103.2	-103.2	-103.2	-103.2	-103.2	-103.2	-103.2	-103.2	-103.2	-103.2	-103.2	-103.2	-103.2	-103.2	-103.2	-103.2	-103.2	-103.2	-103.2	-103.2	-103.2	-103.2	-103.2	-103.2	-103.2	-103.2	-103.2	-103.2	-103.2	-103.2	-103.2	-103.2	-103.2	-103.2	-103.2	-103.2	-103.2	-103.2	-103.2	-103.2	-103.2	-103.2
45	-103.2	-103.2	-103.2	-103.2	-103.2	-103.2	-103.2	-103.2	-103.2	-103.2	-103.2	-103.2	-103.2	-103.2	-103.2	-103.2	-103.2	-103.2	-103.2	-103.2	-103.2	-103.2	-103.2	-103.2	-103.2	-103.2	-103.2	-103.2	-103.2	-103.2	-103.2	-103.2	-103.2	-103.2	-103.2	-103.2	-103.2	-103.2	-103.2	-103.2	-103.2	-103.2	-103.2	-103.2	-103.2	-103.2	-103.2	-103.2	-103.2
46	-103.2	-103.2	-103.2	-103.2	-103.2	-103.2	-103.2	-103.2	-103.2	-103.2	-103.2	-103.2	-103.2	-103.2	-103.2	-103.2	-103.2	-103.2	-103.2	-103.2	-103.2	-103.2	-103.2	-103.2	-103.2	-103.2	-103.2	-103.2	-103.2	-103.2	-103.2	-103.2	-103.2	-103.2	-103.2	-103.2	-103.2	-103.2	-103.2	-103.2	-103.2	-103.2	-103.2	-103.2	-103.2	-103.2	-103.2	-103.2	-103.2
47	-103.2	-103.2	-103.2	-103.2	-103.2	-103.2	-103.2	-103.2	-103.2	-103.2	-103.2	-103.2	-103.2	-103.2	-103.2	-103.2	-103.2	-103.2	-103.2	-103.2	-103.2	-103.2	-103.2	-103.2	-103.2	-103.2	-103.2	-103.2	-103.2	-103.2	-103.2	-103.2	-103.2	-103.2	-103.2	-103.2	-103.2	-103.2	-103.2	-103.2	-103.2	-103.2	-103.2	-103.2	-103.2	-103.2	-103.2	-103.2	-103.2
48	-103.2	-103.2	-103.2	-103.2	-103.2	-103.2	-103.2	-103.2	-103.2	-103.2	-103.2	-103.2	-103.2	-103.2	-103.2	-103.2	-103.2	-103.2	-103.2	-103.2	-103.2	-103.2	-103.2	-103.2	-103.2	-103.2	-103.2	-103.2	-103.2	-103.2	-103.2	-103.2	-103.2	-103.2	-103.2	-103.2	-103.2	-103.2	-103.2	-103.2	-103.2	-103.2	-103.2	-103.2	-103.2	-103.2	-103.2	-103.2	-103.2
49	-103.2	-103.2	-103.2	-103.2	-103.2	-103.2	-103.2	-103.2	-103.2	-103.2	-103.2	-103.2	-103.2	-103.2	-103.2	-103.2	-103.2	-103.2	-103.2	-103.2	-103.2	-103.2	-103.2	-103.2	-103.2	-103.2	-103.2	-103.2	-103.2	-103.2	-103.2	-103.2	-103.2	-103.2	-103.2	-103.2	-103.2	-103.2	-103.2	-103.2	-103.2	-103.2	-103.2	-103.2	-103.2	-103.2	-103.2	-103.2	-103.2
50	-103.2	-103.2	-103.2	-103.2	-103.2	-103.2	-103.2	-103.2	-103.2	-103.2	-103.2	-103.2	-103.2	-103.2	-103.2	-103.2	-103.2	-103.2	-103.2	-103.2	-103.2	-103.2	-103.2	-103.2	-103.2	-103.2	-103.2	-103.2	-103.2	-103.2	-103.2	-103.2	-103.2	-103.2	-103.2	-103.2	-103.2	-103.2	-103.2	-103.2	-103.2	-103.2	-103.2	-103.2	-103.2	-103.2	-103.2	-103.2	-103.2
51	-103.2	-103.2	-103.2	-103.2	-103.2	-103.2	-103.2	-103.2	-103.2	-103.2	-103.2	-103.2	-103.2	-103.2	-103.2	-103.2	-103.2	-103.2	-103.2	-103.2	-103.2	-103.2	-103.2	-103.2	-103.2	-103.2	-103.2	-103.2	-103.2	-103.2	-103.2	-103.2	-103.2	-103.2	-103.2	-103.2	-103.2	-103.2	-103.2	-103.2	-103.2	-103.2	-103.2	-103.2	-103.2	-103.2	-103.2	-103.2	-103.2
52	-103.2	-103.2	-103.2	-103.2	-103.2	-103.2	-103.2	-103.2	-103.2	-103.2	-103.2	-103.2	-103.2	-103.2	-103.2	-103.2	-103.2	-103.2	-103.2	-103.2	-103.2	-103.2	-103.2	-103.2	-103.2	-103.2	-103.2	-103.2	-103.2	-103.2	-103.2	-103.2	-103.2	-103.2	-103.2	-103.2	-103.2	-103.2	-103.2	-103.2	-103.2	-103.2	-103.2	-103.2	-103.2	-103.2	-103.2	-103.2	-103.2
53	-103.2	-103.2	-103.2	-103.2	-103.2	-103.2	-103.2	-103.2	-103.2	-103.2	-103.2	-103.2	-103.2	-103.2	-103.2	-103.2	-103.2	-103.2	-103.2	-103.2	-103.2	-103.2	-103.2	-103.2	-103.2	-103.2	-103.2	-103.2	-103.2	-103.2	-103.2	-103.2	-103.2	-103.2	-103.2	-103.2	-103.2	-103.2	-103.2	-103.2	-103.2	-103.2	-103.2	-103.2	-103.2	-103.2	-103.2	-103.2	-103.2
54	-103.2	-103.2	-103.2	-103.2	-103.2	-103.2	-103.2	-103.2	-103.2	-103.2	-103.2	-103.2	-103.2	-103.2	-103.2	-103.2	-103.2	-103.2	-103.2	-103.2	-103.2	-103.2	-103.2	-103.2	-103.2	-103.2	-103.2	-103.2	-103.2	-103.2	-103.2	-103.2	-103.2	-103.2	-103.2	-103.2	-103.2	-103.2	-103.2	-103.2	-103.2	-103.2	-103.2	-103.2	-103.2	-103.2	-103.2	-103.2	-103.2
55	-103.2	-103.2	-103.2	-103.2	-103.2	-103.2	-103.2	-103.2	-103.2	-103.2	-103.2	-103.2	-103.2	-103.2	-103.2	-103.2	-103.2	-103.2	-103.2	-103.2	-103.2	-103.2	-103.2	-103.2	-103.2	-103.2	-103.2	-103.2	-103.2	-103.2	-103.2	-103.2	-103.2	-103.2	-103.2	-103.2	-103.2	-103.2	-103.2	-103.2	-103.2	-103.2	-103.2	-103.2	-103.2	-103.2	-103.2	-103.2	-103.2
56	-103.2	-103.2	-103.2	-103.2	-103.2	-103.2	-103.2	-103.2	-103.2	-103.2	-103.2	-103.2	-103.2	-103.2	-103.2	-103.2	-103.2	-103.2	-103.2	-103.2	-103.2	-103.2	-103.2	-103.2	-103.2	-103.2	-103.2	-103.2	-103.2	-103.2	-103.2	-103.2	-103.2	-103.2	-103.2	-103.2	-103.2	-103.2	-103.2	-103.2	-103.2	-103.2	-103.2	-103.2	-103.2	-103.2	-103.2	-103.2	-103.2
57	-103.2	-103.2	-103.2	-103.2	-103.2	-103.2	-103.2	-103.2	-103.2	-103.2	-103.2	-103.2	-103.2	-103.2	-103.2	-103.2	-103.2	-103.2	-103.2	-103.2	-103.2	-103.2	-103.2	-103.2	-103.2	-103.2	-103.2	-103.2	-103.2	-103.2	-103.2	-103.2	-103.2	-103.2	-103.2	-103.2	-103.2	-103.2	-103.2	-103.2	-103.2	-103.2	-103.2	-103.2	-103.2	-103.2	-103.2	-103.2	-103.2
58	-103.2	-103.2	-103.2	-103.2	-103.2	-103.2	-103.2	-103.2	-103.2	-103.2	-103.2	-103.2	-103.2	-103.2	-103.2	-103.2	-103.2	-103.2	-103.2	-103.2	-103.2	-103.2	-103.2	-103.2	-103.2	-103.2	-103.2	-103.2	-103.2	-103.2	-103.2	-103.2	-103.2	-103.2	-103.2	-103.2	-103.2	-103.2	-103.2	-103.2	-103.2	-103.2	-103.2	-103.2	-103.2	-103.2	-103.2	-103.2	-103.2
59	-103.2	-103.2	-103.2	-103.2	-103.2	-103.2	-103.2	-103.2	-103.2	-103.2	-103.2	-103.2	-103.2	-103.2	-103.2	-103.2	-103.2	-103.2	-103.2	-103.2	-103.2	-103.2	-103.2	-103.2	-103.2	-103.2	-103.2	-103.2	-103.2	-103.2	-103.2	-103.2	-103.2	-103.2	-103.2	-103.2	-103.2	-103.2	-103.2	-103.2	-103.2	-103.2	-103.2	-103.2	-103.2	-103.2	-103.2	-103.2	-103.2
60	-103.2	-103.2	-103.2	-103.2	-103.2	-103.2	-103.2	-103.2	-103.2	-103.2	-103.2	-103.2	-103.2	-103.2	-103.2	-103.2	-103.2	-103.2	-103.2	-103.2	-103.2	-103.2	-103.2	-103.2	-103.2	-103.2	-103.2	-103.2	-103.2	-103.2	-103.2	-103.2	-103.2	-103.2	-103.2	-103.2	-103.2	-103.2	-103.2	-103.2	-103.2	-103.2	-103.2	-103.2	-103.2	-103.2	-103.2	-103.2	-103.2
61	-103.2	-103.2	-103.2	-103.2	-103.2	-103.2	-103.2	-103.2	-103.2	-103.2	-103.2	-103.2	-103.2	-103.2	-103.2	-103.2	-103.2	-103.2	-103.2	-103.2	-103.2	-103.2	-103.2	-103.2	-103.2	-103.2	-103.2	-103.2	-103.2	-103.2	-103.2	-103.2	-103.2	-103.2	-103.2	-103.2	-103.2	-103.2	-103.2	-103.2	-103.2	-103.2	-103.2	-103.2	-103.2	-103.2	-103.2	-103.2	-103.2
62	-103.2	-103.2	-103.2	-103.2	-103.2	-103.2	-103.2	-103.2	-103.2	-103.2	-103.2	-103.2	-103.2	-103.2	-103.2	-103.2	-103.2	-103.2	-103.2	-103.2	-103.2	-103.2	-103.2	-103.2	-103.2	-103.2	-103.2	-103.2	-103.2	-103.2	-103.2	-103.2	-103.2	-103.2	-103.2	-103.2	-103.2	-103.2	-103.2	-103.2	-103.2	-103.2	-103.2	-103.2	-103.2	-103.2	-103.2	-103.2	-103.2
63	-103.2	-103.2	-103.2	-103.2	-103.2	-103.2	-103.2	-103.2	-103.2	-103.2	-103.2	-103.2	-103.2	-103.2	-103.2	-103.2	-103.2	-103.2	-103.2	-103.2	-103.2	-103.2	-103.2	-103.2	-103.2	-103.2	-103.2	-103.2	-103.2	-103.2	-103.2	-103.2	-103.2	-103.2	-103.2	-103.2	-103.2	-103.2	-103.2	-103.2	-103.2	-103.2	-103.2	-103.2	-103.2	-103.2	-103.2	-103.2	-103.2
64	-103.199	-103.199	-103.199	-103.199	-103.199	-103.199	-103.199	-103.199	-103.199	-103.199	-103.199	-103.199	-103.199	-103.199	-103.199	-103.199	-103.199	-103.199	-103.199	-103.199	-103.199	-103.199	-103.199	-103.199	-103.199	-103.199	-103.199	-103.199	-103.199	-103.199	-103.199	-103.199	-103.199	-103.199	-103.199	-103.199	-103.199	-103.199	-103.199	-103.199	-103.199	-103.199	-103.199	-103.199	-103.199	-103.199	-103.199	-103.199	-103.199
65	-103.199	-103.199	-103.199	-103.199	-103.199	-103.199	-103.199	-103.199	-103.199	-103.199	-103.199	-103.199	-103.199	-103.199	-103.199	-103.199	-103.199	-103.199	-103.199	-103.199	-103.199	-103.199	-103.199	-103.199	-103.199	-103.199	-103.199	-103.199	-103.199	-103.199	-103.199	-103.199	-103.199	-103.199	-103.199	-103.199	-103.199	-103.199	-103.199	-103.199	-103.199	-103.199	-103.199	-103.199	-103.199	-103.199	-103.199	-103.199	-103.199
66	-103.199	-103.199	-103.199	-103.199	-103.199	-103.199	-103.199	-103.199	-103.199	-103.199	-103.199	-103.199	-103.199	-103.199	-103.199	-103.199	-103.199	-103.199	-103.199	-103.199	-103.199	-103.199	-103.199	-103.199	-103.199	-103.199	-103.199	-103.199	-103.199	-103.199	-103.199	-103.199	-103.199	-103.199	-103.199	-103.199	-103.199	-103.199	-103.199	-103.199	-103.199	-103.199	-103.199	-103.199	-103.199	-103.199	-103.199	-103.199	-103.199
67	-103.199	-103.199	-103.199	-103.199	-103.199	-103.199	-103.199	-103.199	-103.199	-103.199	-103.199	-103.199	-103.199	-103.199	-103.199	-103.199	-103.199	-103.199	-103.199	-103.199	-103.199	-103.199	-103.199	-103.199	-103.199	-103.199	-103.199	-103.199	-103.199	-103.199	-103.199	-103.199	-103.199	-103.199	-103.199	-103.199	-103.199	-103.199	-103.199	-103.199	-103.199	-103.199	-103.199	-103.199	-103.199	-103.199	-103.199	-103.199	-103.199
68	-103.199	-103.199	-103.199	-103.199	-103.199	-103.199	-103.199	-103.199	-103.199	-103.199	-103.199	-103.199	-103.199	-103.199	-103.199	-103.199	-103.199	-103.199	-103.199	-103.199	-103.199	-103.199	-103.199	-103.199	-103.199	-103.199	-103.199	-103.199	-103.199	-103.199	-103.199	-103.199	-103.199	-103.199	-103.199	-103.199	-103.199	-103.199	-103.199	-103.199	-103.199	-103.199	-103.199	-103.199	-103.199	-103.199	-103.199	-103.199	-103.199
69	-103.199	-103.199	-103.199	-103.199	-103.199	-103.199	-103.199	-103.199	-103.199	-103.199	-103.199	-103.199	-103.199	-103.199	-103.199	-103.199	-103.199	-103.199	-103.199	-103.199	-103.199	-103.199	-103.199	-103.199	-103.199	-103.199	-103.199	-103.199	-103.199	-103.199	-103.199	-103.199	-103.199	-103.199	-103.199	-103.199	-103.199	-103.199	-103.199	-103.199	-103.199	-103.199	-103.199	-103.199	-103.199	-103.199	-103.199	-103.199	-103.199
70	-103.199	-103.199	-103.199	-103.199	-103.199	-103.199	-103.199	-103.199	-103.199	-103.199	-103.199	-103.199	-103.199	-103.199	-103.199	-103.199	-103.199	-103.199	-103.199	-103.199	-103.199	-103.199	-103.199	-103.199	-103.199	-103.199	-103.199	-103.199	-103.199	-103.199	-103.199	-103.199	-103.199	-103.199	-103.199	-103.199	-103.199	-103.199	-103.199	-103.199	-103.199	-103.199	-103.199	-103.199	-103.199	-103.199	-103.199	-103.199	-103.199
71	-103.199	-103.199	-103.199	-103.199	-103.199	-103.199	-103.199	-103.199	-103.199	-103.199	-103.199	-103.199	-103.199	-103.199	-103.199	-103.199	-103.199	-103.199	-103.199	-103.199	-103.199	-103.199	-103.199	-103.199	-103.199	-103.199	-103.199	-103.199	-103.199	-103.199	-103.199	-103.199	-103.199	-103.199	-103.199	-103.199	-103.199	-103.199	-103.199	-103.199	-103.199	-103.199	-103.199	-103.199	-103.199	-103.199	-103.199	-103.199	-103.199
72	-103.199	-103.199	-103.199	-103.199	-103.199	-103.199	-103.199	-103.199	-103.199	-103.199	-103.199	-103.199	-103.199	-103.199	-103.199	-103.199	-103.199	-103.199	-103.199	-103.199	-103.199	-103.199	-103.199	-103.199	-103.199	-103.199	-103.199	-103.199	-103.199	-103.199	-103.199	-103.199	-103.199	-103.199	-103.199	-103.199	-103.199	-103.199	-103.199	-103.199	-103.199	-103.199	-103.199	-103.199	-103.199	-103.199	-103.199	-103.199	-103.199
73	-103.199	-103.199	-103.199	-103.199	-103.199	-103.199	-103.199	-103.199	-103.199	-103.199	-103.199	-103.199	-103.199	-103.199	-103.199	-103.199	-103.199	-103.199	-103.199	-103.199	-103.199	-103.199	-103.199	-103.199	-103.199	-103.199	-103.199	-103.199	-103.199	-103.199	-103.199	-103.199	-103.199	-103.199	-103.199	-103.199	-103.199	-103.199	-103.199	-103.199	-103.199	-103.199	-103.199	-103.199	-103.199	-103.199	-103.199	-103.199	-103.199
74	-103.199	-103.199	-103.199	-103.199	-103.199	-103.199	-103.199	-103.199	-103.199	-103.199	-103.199	-103.199	-103.199	-103.199	-103.199	-103.199	-103.199	-103.199	-103.199	-103.199	-103.199	-103.199	-103.199	-103.199	-103.199	-103.199	-103.199	-103.199	-103.199	-103.199	-103.199	-103.199	-103.199	-103.199	-103.199	-103.199	-103.199	-103.199	-103.199	-103.199	-103.199	-103.199	-103.199	-103.199	-103.199	-103.199	-103.199	-103.199	-103.199
75	-103.199	-103.199	-103.199	-103.199	-103.199	-103.199	-103.199	-103.199	-103.199	-103.199	-103.199	-103.199	-103.199	-103.199	-103.199	-103.199	-103.199	-103.199	-103.199	-103.199	-103.199	-103.199	-103.199	-103.199	-103.199	-103.199	-103.199	-103.199	-103.199	-103.199	-103.199	-103.199	-103.199	-103.199	-103.199	-103.199	-103.199	-103.199	-103.199	-103.199	-103.199	-103.199	-103.199	-103.199	-103.199	-103.199	-103.199	-103.199	-103.199
76	-103.199	-103.199	-103.199	-103.199	-103.199	-103.199	-103.199	-103.199	-103.199	-103.199	-103.199	-103.199	-103.199	-103.199	-103.199	-103.199	-103.199	-103.199	-103.199	-103.199	-103.199	-103.199	-103.199	-103.199	-103.199	-103.199	-103.199	-103.199	-103.199	-103.199	-103.199	-103.199	-103.199	-103.199	-103.199	-103.199	-103.199	-103.199	-103.199	-103.199	-103.199	-103.199	-103.199	-103.199	-103.199	-103.199	-103.199	-103.199	-103.199
77	-66.3743	-66.3743	-66.3743	-66.3743	-66.3743	-66.3743	-66.3743	-66.3743	-66.3743	-66.3743	-66.3743	-66.3743	-66.3743	-66.3743	-66.3743	-66.3743	-66.3743	-66.3743	-66.3743	-66.3743	-66.3743	-66.3743	-66.3743	-66.3743	-66.3743	-66.3743	-66.3743	-66.3743	-66.3743	-66.3743	-66.3743	-66.3743	-66.3743	-66.3743	-66.3743	-66.3743	-66.3743	-66.3743	-66.3743	-66.3743	-66.3743	-66.3743	-66.3743	-66.3743	-66.3743	-66.3743	-66.3743	-66.3743	-66.3743
78	-66.3743	-66.3743	-66.3743	-66.3743	-66.3743	-66.3743	-66.3743	-66.3743	-66.3743	-66.3743	-66.3743	-66.3743	-66.3743	-66.3743	-66.3743	-66.3743	-66.3743	-66.3743	-66.3743	-66.3743	-66.3743	-66.3743	-66.3743	-66.3743	-66.3743	-66.3743	-66.3743	-66.3743	-66.3743	-66.3743	-66.3743	-66.3743	-66.3743	-66.3743	-66.3743	-66.3743	-66.3743	-66.3743	-66.3743	-66.3743	-66.3743	-66.3743	-66.3743	-66.3743	-66.3743	-66.3743	-66.3743	-66.3743	-66.3743
79	-66.3733	-66.3733	-66.3733	-66.3733	-66.3733	-66.3733	-66.3733	-66.3733	-66.3733	-66.3733	-66.3733	-66.3733	-66.3733	-66.3733	-66.3733	-66.3733	-66.3733	-66.3733	-66.3733	-66.3733	-66.3733	-66.3733	-66.3733	-66.3733	-66.3733	-66.3733	-66.3733	-66.3733	-66.3733	-66.3733	-66.3733	-66.3733	-66.3733	-66.3733	-66.3733	-66.3733	-66.3733	-66.3733	-66.3733	-66.3733	-66.3733	-66.3733	-66.3733	-66.3733	-66.3733	-66.3733	-66.3733	-66.3733	-66.3733
80	-66.3733	-66.3733	-66.3733	-66.3733	-66.3733	-66.3733	-66.3733	-66.3733	-66.3733	-66.3733	-66.3733	-66.3733	-66.3733	-66.3733	-66.3733	-66.3733	-66.3733	-66.3733	-66.3733	-66.3733	-66.3733	-66.3733	-66.3733	-66.3733	-66.3733	-66.3733	-66.3733	-66.3733	-66.3733	-66.3733	-66.3733	-66.3733	-66.3733	-66.3733	-66.3733	-66.3733	-66.3733	-66.3733	-66.3733	-66.3733	-66.3733	-66.3733	-66.3733	-66.3733	-66.3733	-66.3733	-66.3733	-66.3733	-66.3733
81	-66.3732	-66.3732	-66.3732	-66.3732	-66.3732	-66.3732	-66.3732	-66.3732	-66.3732	-66.3732	-66.3732	-66.3732	-66.3732	-66.3732	-66.3732	-66.3732	-66.3732	-66.3732	-66.3732	-66.3732	-66.3732	-66.3732	-66.3732	-66.3732	-66.3732	-66.3732	-66.3732	-66.3732	-66.3732	-66.3732	-66.3732	-66.3732	-66.3732	-66.3732	-66.3732	-66.3732	-66.3732	-66.3732	-66.3732	-66.3732	-66.3732	-66.3732	-66.3732	-66.3732	-66.3732	-66.3732	-66.3732	-66.3732	-66.3732
82	-66.3732	-66.3732	-66.3732	-66.3732	-66.3732	-66.3732	-66.3732	-66.3732	-66.3732	-66.3732	-66.3732	-66.3732	-66.3732	-66.3732	-66.3732	-66.3732	-66.3732	-66.3732	-66.3732	-66.3732	-66.3732	-66.3732	-66.3732	-66.3732	-66.3732	-66.3732	-66.3732	-66.3732	-66.3732	-66.3732	-66.3732	-66.3732	-66.3732	-66.3732	-66.3732	-66.3732	-66.3732	-66.3732	-66.3732	-66.3732	-66.3732	-66.3732	-66.3732	-66.3732	-66.3732	-66.3732	-66.3732	-66.3732	-66.3732
83	-66.373	-66.373	-66.373	-66.373	-66.373	-66.373	-66.373	-66.373	-66.373	-66.373	-66.373	-66.373	-66.373	-66.373	-66.373	-66.373	-66.373	-66.373	-66.373	-66.373	-66.373	-66.373	-66.373	-66.373	-66.373	-66.373	-66.373	-66.373	-66.373	-66.373	-66.373	-66.373	-66.373	-66.373	-66.373	-66.373	-66.373	-66.373	-66.373	-66.373	-66.373	-66.373	-66.373	-66.373	-66.373	-66.373	-66.373	-66.373	-66.373
84	-66.373	-66.373	-66.373	-66.373	-66.373	-66.373	-66.373	-66.373	-66.373	-66.373	-66.373	-66.373	-66.373	-66.373	-66.373	-66.373	-66.373	-66.373	-66.373	-66.373	-66.373	-66.373	-66.373	-66.373	-66.373	-66.373	-66.373	-66.373	-66.373	-66.373	-66.373	-66.373	-66.373	-66.373	-66.373	-66.373	-66.373	-66.373	-66.373	-66.373	-66.373	-66.373	-66.373	-66.373	-66.373	-66.373	-66.373	-66.373	-66.373
85	-66.3727	-66.3727	-66.3727	-66.3727	-66.3727	-66.3727	-66.3727	-66.3727	-66.3727	-66.3727	-66.3727	-66.3727	-66.3727	-66.3727	-66.3727	-66.3727	-66.3727	-66.3727	-66.3727	-66.3727	-66.3727	-66.3727	-66.3727	-66.3727	-66.3727	-66.3727	-66.3727	-66.3727	-66.3727	-66.3727	-66.3727	-66.3727	-66.3727	-66.3727	-66.3727	-66.3727	-66.3727	-66.3727	-66.3727	-66.3727	-66.3727	-66.3727	-66.3727	-66.3727	-66.3727	-66.3727	-66.3727	-66.3727	-66.3727
86	-66.3727	-66.3727	-66.3727	-66.3727	-66.3727	-66.3727	-66.3727	-66.3727	-66.3727	-66.3727	-66.3727	-66.3727	-66.3727	-66.3727	-66.3727	-66.3727	-66.3727	-66.3727	-66.3727	-66.3727	-66.3727	-66.3727	-66.3727	-66.3727	-66.3727	-66.3727	-66.3727	-66.3727	-66.3727	-66.3727	-66.3727	-66.3727	-66.3727	-66.3727	-66.3727	-66.3727	-66.3727	-66.3727	-66.3727	-66.3727	-66.3727	-66.3727	-66.3727	-66.3727	-66.3727	-66.3727	-66.3727	-66.3727	-66.3727
87	-66.3726	-66.3726	-66.3726	-66.3726	-66.3726	-66.3726	-66.3726	-66.3726	-66.3726	-66.3726	-66.3726	-66.3726	-66.3726	-66.3726	-66.3726	-66.3726	-66.3726	-66.3726	-66.3726	-66.3726	-66.3726	-66.3726	-66.3726	-66.3726	-66.3726	-66.3726	-66.3726	-66.3726	-66.3726	-66.3726	-66.3726	-66.3726	-66.3726	-66.3726	-66.3726	-66.3726	-66.3726	-66.3726	-66.3726	-66.3726	-66.3726	-66.3726	-66.3726	-66.3726	-66.3726	-66.3726	-66.3726	-66.3726	-66.3726
88	-66.3726	-66.3726	-66.3726	-66.3726	-66.3726	-66.3726	-66.3726	-66.3726	-66.3726	-66.3726	-66.3726	-66.3726	-66.3726	-66.3726	-66.3726	-66.3726	-66.3726	-66.3726	-66.3726	-66.3726	-66.3726	-66.3726	-66.3726	-66.3726	-66.3726	-66.3726	-66.3726	-66.3726	-66.3726	-66.3726	-66.3726	-66.3726	-66.3726	-66.3726	-66.3726	-66.3726	-66.3726	-66.3726	-66.3726	-66.3726	-66.3726	-66.3726	-66.3726	-66.3726	-66.3726	-66.3726	-66.3726	-66.3726	-66.3726
89	-66.3719	-66.3719	-66.3719	-66.3719	-66.3719	-66.3719	-66.3719	-66.3719	-66.3719	-66.3719	-66.3719	-66.3719	-66.3719	-66.3719	-66.3719	-66.3719	-66.3719	-66.3719	-66.3719	-66.3719	-66.3719	-66.3719	-66.3719	-66.3719	-66.3719	-66.3719	-66.3719	-66.3719	-66.3719	-66.3719	-66.3719	-66.3719	-66.3719	-66.3719	-66.3719	-66.3719	-66.3719	-66.3719	-66.3719	-66.3719	-66.3719	-66.3719	-66.3719	-66.3719	-66.3719	-66.3719	-66.3719	-66.3719	-66.3719
90	-66.3719	-66.3719	-66.3719	-66.3719	-66.3719	-66.3719	-66.3719	-66.3719	-66.3719	-66.3719	-66.3719	-66.3719	-66.3719	-66.3719	-66.3719	-66.3719	-66.3719	-66.3719	-66.3719	-66.3719	-66.3719	-66.3719	-66.3719	-66.3719	-66.3719	-66.3719	-66.3719	-66.3719	-66.3719	-66.3719	-66.3719	-66.3719	-66.3719	-66.3719	-66.3719	-66.3719	-66.3719	-66.3719	-66.3719	-66.3719	-66.3719	-66.3719	-66.3719	-66.3719	-66.3719	-66.3719	-66.3719	-66.3719	-66.3719
91	-66.3713	-66.3713	-66.3713	-66.3713	-66.3713	-66.3713	-66.3713	-66.3713	-66.3713	-66.3713	-66.3713	-66.3713	-66.3713	-66.3713	-66.3713	-66.3713	-66.3713	-66.3713	-66.3713	-66.3713	-66.3713	-66.3713	-66.3713	-66.3713	-66.3713	-66.3713	-66.3713	-66.3713	-66.3713	-66.3713	-66.3713	-66.3713	-66.3713	-66.3713	-66.3713	-66.3713	-66.3713	-66.3713	-66.3713	-66.3713	-66.3713	-66.3713	-66.3713	-66.3713	-66.3713	-66.3713	-66.3713	-66.3713	-66.3713
92	-66.3713	-66.3713	-66.3713	-66.3713	-66.3713	-66.3713	-66.3713	-66.3713	-66.3713	-66.3713	-66.3713	-66.3713	-66.3713	-66.3713	-66.3713	-66.3713	-66.3713	-66.3713	-66.3713	-66.3713	-66.3713	-66.3713	-66.3713	-66.3713	-66.3713	-66.3713	-66.3713	-66.3713	-66.3713	-66.3713	-66.3713	-66.3713	-66.3713	-66.3713	-66.3713	-66.3713	-66.3713	-66.3713	-66.3713	-66.3713	-66.3713	-66.3713	-66.3713	-66.3713	-66.3713	-66.3713	-66.3713	-66.3713	-66.3713
93	-66.3712	-66.3712	-66.3712	-66.3712	-66.3712	-66.3712	-66.3712	-66.3712	-66.3712	-66.3712	-66.3712	-66.3712	-66.3712	-66.3712	-66.3712	-66.3712	-66.3712	-66.3712	-66.3712	-66.3712	-66.3712	-66.3712	-66.3712	-66.3712	-66.3712	-66.3712	-66.3712	-66.3712	-66.3712	-66.3712	-66.3712	-66.3712	-66.3712	-66.3712	-66.3712	-66.3712	-66.3712	-66.3712	-66.3712	-66.3712	-66.3712	-66.3712	-66.3712	-66.3712	-66.3712	-66.3712	-66.3712	-66.3712	-66.3712
94	-66.3712	-66.3712	-66.3712	-66.3712	-66.3712	-66.3712	-66.3712	-66.3712	-66.3712	-66.3712	-66.3712	-66.3712	-66.3712	-66.3712	-66.3712	-66.3712	-66.3712	-66.3712	-66.3712	-66.3712	-66.3712	-66.3712	-66.3712	-66.3712	-66.3712	-66.3712	-66.3712	-66.3712	-66.3712	-66.3712	-66.3712	-66.3712	-66.3712	-66.3712	-66.3712	-66.3712	-66.3712	-66.3712	-66.3712	-66.3712	-66.3712	-66.3712	-66.3712	-66.3712	-66.3712	-66.3712	-66.3712	-66.3712	-66.3712
95	-66.3709	-66.3709	-66.3709	-66.3709	-66.3709	-66.3709	-66.3709	-66.3709	-66.3709	-66.3709	-66.3709	-66.3709	-66.3709	-66.3709	-66.3709	-66.3709	-66.3709	-66.3709	-66.3709	-66.3709	-66.3709	-66.3709	-66.3709	-66.3709	-66.3709	-66.3709	-66.3709	-66.3709	-66.3709	-66.3709	-66.3709	-66.3709	-66.3709	-66.3709	-66.3709	-66.3709	-66.3709	-66.3709	-66.3709	-66.3709	-66.3709	-66.3709	-66.3709	-66.3709	-66.3709	-66.3709	-66.3709	-66.3709	-66.3709
96	-66.3709	-66.3709	-66.3709	-66.3709	-66.3709	-66.3709	-66.3709	-66.3709	-66.3709	-66.3709	-66.3709	-66.3709	-66.3709	-66.3709	-66.3709	-66.3709	-66.3709	-66.3709	-66.3709	-66.3709	-66.3709	-66.3709	-66.3709	-66.3709	-66.3709	-66.3709	-66.3709	-66.3709	-66.3709	-66.3709	-66.3709	-66.3709	-66.3709	-66.3709	-66.3709	-66.3709	-66.3709	-66.3709	-66.3709	-66.3709	-66.3709	-66.3709	-66.3709	-66.3709	-66.3709	-66.3709	-66.3709	-66.3709	-66.3709
97	-66.3706	-66.3706	-66.3706	-66.3706	-66.3706	-66.3706	-66.3706	-66.3706	-66.3706	-66.3706	-66.3706	-66.3706	-66.3706	-66.3706	-66.3706	-66.3706	-66.3706	-66.3706	-66.3706	-66.3706	-66.3706	-66.3706	-66.3706	-66.3706	-66.3706	-66.3706	-66.3706	-66.3706	-66.3706	-66.3706	-66.3706	-66.3706	-66.3706	-66.3706	-66.3706	-66.3706	-66.3706	-66.3706	-66.3706	-66.3706	-66.3706	-66.3706	-66.3706	-66.3706	-66.3706	-66.3706	-66.3706	-66.3706	-66.3706
98	-66.3706	-66.3706	-66.3706	-66.3706	-66.3706	-66.3706	-66.3706	-66.3706	-66.3706	-66.3706	-66.3706	-66.3706	-66.3706	-66.3706	-66.3706	-66.3706	-66.3706	-66.3706	-66.3706	-66.3706	-66.3706	-66.3706	-66.3706	-66.3706	-66.3706	-66.3706	-66.3706	-66.3706	-66.3706	-66.3706	-66.3706	-66.3706	-66.3706	-66.3706	-66.3706	-66.3706	-66.3706	-66.3706	-66.3706	-66.3706	-66.3706	-66.3706	-66.3706	-66.3706	-66.3706	-66.3706	-66.3706	-66.3706	-66.3706
99	-66.37	-66.37	-66.37	-66.37	-66.37	-66.37	-66.37	-66.37	-66.37	-66.37	-66.37	-66.37	-66.37	-66.37	-66.37	-66.37	-66.37	-66.37	-66.37	-66.37	-66.37	-66.37	-66.37	-66.37	-66.37	-66.37	-66.37	-66.37	-66.37	-66.37	-66.37	-66.37	-66.37	-66.37	-66.37	-66.37	-66.37	-66.37	-66.37	-66.37	-66.37	-66.37	-66.37	-66.37	-66.37	-66.37	-66.37	-66.37	-66.37
100	-66.37	-66.37	-66.37	-66.37	-66.37	-66.37	-66.37	-66.37	-66.37	-66.37	-66.37	-66.37	-66.37	-66.37	-66.37	-66.37	-66.37	-66.37	-66.37	-66.37	-66.37	-66.37	-66.37	-66.37	-66.37	-66.37	-66.37	-66.37	-66.37	-66.37	-66.37	-66.37	-66.37	-66.37	-66.37	-66.37	-66.37	-66.37	-66.37	-66.37	-66.37	-66.37	-66.37	-66.37	-66.37	-66.37	-66.37	-66.37	-66.37
101	-66.3696	-66.3696	-66.3696	-66.3696	-66.3696	-66.3696	-66.3696	-66.3696	-66.3696	-66.3696	-66.3696	-66.3696	-66.3696	-66.3696	-66.3696	-66.3696	-66.3696	-66.3696	-66.3696	-66.3696	-66.3696	-66.3696	-66.3696	-66.3696	-66.3696	-66.3696	-66.3696	-66.3696	-66.3696	-66.3696	-66.3696	-66.3696	-66.3696	-66.3696	-66.3696	-66.3696	-66.3696	-66.3696	-66.3696	-66.3696	-66.3696	-66.3696	-66.3696	-66.3696	-66.3696	-66.3696	-66.3696	-66.3696	-66.3696
102	-66.3696	-66.3696	-66.3696	-66.3696	-66.3696	-66.3696	-66.3696	-66.3696	-66.3696	-66.3696	-66.3696	-66.3696	-66.3696	-66.3696	-66.3696	-66.3696	-66.3696	-66.3696	-66.3696	-66.3696	-66.3696	-66.3696	-66.3696	-66.3696	-66.3696	-66.3696	-66.3696	-66.3696	-66.3696	-66.3696	-66.3696	-66.3696	-66.3696	-66.3696	-66.3696	-66.3696	-66.3696	-66.3696	-66.3696	-66.3696	-66.3696	-66.3696	-66.3696	-66.3696	-66.3696	-66.3696	-66.3696	-66.3696	-66.3696
103	-66.369	-66.369	-66.369	-66.369	-66.369	-66.369	-66.369	-66.369	-66.369	-66.369	-66.369	-66.369	-66.369	-66.369	-66.369	-66.369	-66.369	-66.369	-66.369	-66.369	-66.369	-66.369	-66.369	-66.369	-66.369	-66.369	-66.369	-66.369	-66.369	-66.369	-66.369	-66.369	-66.369	-66.369	-66.369	-66.369	-66.369	-66.369	-66.369	-66.369	-66.369	-66.369	-66.369	-66.369	-66.369	-66.369	-66.369	-66.369	-66.369
104	-66.369	-66.369	-66.369	-66.369	-66.369	-66.369	-66.369	-66.369	-66.369	-66.369	-66.369	-66.369	-66.369	-66.369	-66.369	-66.369	-66.369	-66.369	-66.369	-66.369	-66.369	-66.369	-66.369	-66.369	-66.369	-66.369	-66.369	-66.369	-66.369	-66.369	-66.369	-66.369	-66.369	-66.369	-66.369	-66.369	-66.369	-66.369	-66.369	-66.369	-66.369	-66.369	-66.369	-66.369	-66.369	-66.369	-66.369	-66.369	-66.369
105	-66.3689	-66.3689	-66.3689	-66.3689	-66.3689	-66.3689	-66.3689	-66.3689	-66.3689	-66.3689	-66.3689	-66.3689	-66.3689	-66.3689	-66.3689	-66.3689	-66.3689	-66.3689	-66.3689	-66.3689	-66.3689	-66.3689	-66.3689	-66.3689	-66.3689	-66.3689	-66.3689	-66.3689	-66.3689	-66.3689	-66.3689	-66.3689	-66.3689	-66.3689	-66.3689	-66.3689	-66.3689	-66.3689	-66.3689	-66.3689	-66.3689	-66.3689	-66.3689	-66.3689	-66.3689	-66.3689	-66.3689	-66.3689	-66.3689
106	-66.3688	-66.3688	-66.3688	-66.3688	-66.3688	-66.3688	-66.3688	-66.3688	-66.3688	-66.3688	-66.3688	-66.3688	-66.3688	-66.3688	-66.3688	-66.3688	-66.3688	-66.3688	-66.3688	-66.3688	-66.3688	-66.3688	-66.3688	-66.3688	-66.3688	-66.3688	-66.3688	-66.3688	-66.3688	-66.3688	-66.3688	-66.3688	-66.3688	-66.3688	-66.3688	-66.3688	-66.3688	-66.3688	-66.3688	-66.3688	-66.3688	-66.3688	-66.3688	-66.3688	-66.3688	-66.3688	-66.3688	-66.3688	-66.3688
107	-66.3687	-66.3687	-66.3687	-66.3687	-66.3687	-66.3687	-66.3687	-66.3687	-66.3687	-66.3687	-66.3687	-66.3687	-66.3687	-66.3687	-66.3687	-66.3687	-66.3687	-66.3687	-66.3687	-66.3687	-66.3687	-66.3687	-66.3687	-66.3687	-66.3687	-66.3687	-66.3687	-66.3687	-66.3687	-66.3687	-66.3687	-66.3687	-66.3687	-66.3687	-66.3687	-66.3687	-66.3687	-66.3687	-66.3687	-66.3687	-66.3687	-66.3687	-66.3687	-66.3687	-66.3687	-66.3687	-66.3687	-66.3687	-66.3687
108	-66.3686	-66.3686	-66.3686	-66.3686	-66.3686	-66.3686	-66.3686	-66.3686	-66.3686	-66.3686	-66.3686	-66.3686	-66.3686	-66.3686	-66.3686	-66.3686	-66.3686	-66.3686	-66.3686	-66.3686	-66.3686	-66.3686	-66.3686	-66.3686	-66.3686	-66.3686	-66.3686	-66.3686	-66.3686	-66.3686	-66.3686	-66.3686	-66.3686	-66.3686	-66.3686	-66.3686	-66.3686	-66.3686	-66.3686	-66.3686	-66.3686	-66.3686	-66.3686	-66.3686	-66.3686	-66.3686	-66.3686	-66.3686	-66.3686
109	-66.3686	-66.3686	-66.3686	-66.3686	-66.3686	-66.3686	-66.3686	-66.3686	-66.3686	-66.3686	-66.3686	-66.3686	-66.3686	-66.3686	-66.3686	-66.3686	-66.3686	-66.3686	-66.3686	-66.3686	-66.3686	-66.3686	-66.3686	-66.3686	-66.3686	-66.3686	-66.3686	-66.3686	-66.3686	-66.3686	-66.3686	-66.3686	-66.3686	-66.3686	-66.3686	-66.3686	-66.3686	-66.3686	-66.3686	-66.3686	-66.3686	-66.3686	-66.3686	-66.3686	-66.3686	-66.3686	-66.3686	-66.3686	-66.3686
110	-66.3685	-66.3685	-66.3685	-66.3685	-66.3685	-66.3685	-66.3685	-66.3685	-66.3685	-66.3685	-66.3685	-66.3685	-66.3685	-66.3685	-66.3685	-66.3685	-66.3685	-66.3685	-66.3685	-66.3685	-66.3685	-66.3685	-66.3685	-66.3685	-66.3685	-66.3685	-66.3685	-66.3685	-66.3685	-66.3685	-66.3685	-66.3685	-66.3685	-66.3685	-66.3685	-66.3685	-66.3685	-66.3685	-66.3685	-66.3685	-66.3685	-66.3685	-66.3685	-66.3685	-66.3685	-66.3685	-66.3685	-66.3685	-66.3685
111	-66.3685	-66.3685	-66.3685	-66.3685	-66.3685	-66.3685	-66.3685	-66.3685	-66.3685	-66.3685	-66.3685	-66.3685	-66.3685	-66.3685	-66.3685	-66.3685	-66.3685	-66.3685	-66.3685	-66.3685	-66.3685	-66.3685	-66.3685	-66.3685	-66.3685	-66.3685	-66.3685	-66.3685	-66.3685	-66.3685	-66.3685	-66.3685	-66.3685	-66.3685	-66.3685	-66.3685	-66.3685	-66.3685	-66.3685	-66.3685	-66.3685	-66.3685	-66.3685	-66.3685	-66.3685	-66.3685	-66.3685	-66.3685	-66.3685
112	-66.368	-66.368	-66.368	-66.368	-66.368	-66.368	-66.368	-66.368	-66.368	-66.368	-66.368	-66.368	-66.368	-66.368	-66.368	-66.368	-66.368	-66.368	-66.368	-66.368	-66.368	-66.368	-66.368	-66.368	-66.368	-66.368	-66.368	-66.368	-66.368	-66.368	-66.368	-66.368	-66.368	-66.368	-66.368	-66.368	-66.368	-66.368	-66.368	-66.368	-66.368	-66.368	-66.368	-66.368	-66.368	-66.368	-66.368	-66.368	-66.368
113	-66.3679	-66.3679	-66.3679	-66.3679	-66.3679	-66.3679	-66.3679	-66.3679	-66.3679	-66.3679	-66.3679	-66.3679	-66.3679	-66.3679	-66.3679	-66.3679	-66.3679	-66.3679	-66.3679	-66.3679	-66.3679	-66.3679	-66.3679	-66.3679	-66.3679	-66.3679	-66.3679	-66.3679	-66.3679	-66.3679	-66.3679	-66.3679	-66.3679	-66.3679	-66.3679	-66.3679	-66.3679	-66.3679	-66.3679	-66.3679	-66.3679	-66.3679	-66.3679	-66.3679	-66.3679	-66.3679	-66.3679	-66.3679	-66.3679
114	-66.3676	-66.3676	-66.3676	-66.3676	-66.3676	-66.3676	-66.3676	-66.3676	-66.3676	-66.3676	-66.3676	-66.3676	-66.3676	-66.3676	-66.3676	-66.3676	-66.3676	-66.3676	-66.3676	-66.3676	-66.3676	-66.3676	-66.3676	-66.3676	-66.3676	-66.3676	-66.3676	-66.3676	-66.3676	-66.3676	-66.3676	-66.3676	-66.3676	-66.3676	-66.3676	-66.3676	-66.3676	-66.3676	-66.3676	-66.3676	-66.3676	-66.3676	-66.3676	-66.3676	-66.3676	-66.3676	-66.3676	-66.3676	-66.3676
115	-65.94	-65.94	-65.94	-65.94	-65.94	-65.94	-65.94	-65.94	-65.94	-65.94	-65.94	-65.94	-65.94	-65.94	-65.94	-65.94	-65.94	-65.94	-65.94	-65.94	-65.94	-65.94	-65.94	-65.94	-65.94	-65.94	-65.94	-65.94	-65.94	-65.94	-65.94	-65.94	-65.94	-65.94	-65.94	-65.94	-65.94	-65.94	-65.94	-65.94	-65.94	-65.94	-65.94	-65.94	-65.94	-65.94	-65.94	-65.94	-65.94
116	-65.9394	-65.9394	-65.9394	-65.9394	-65.9394	-65.9394	-65.9394	-65.9394	-65.9394	-65.9394	-65.9394	-65.9394	-65.9394	-65.9394	-65.9394	-65.9394	-65.9394	-65.9394	-65.9394	-65.9394	-65.9394	-65.9394	-65.9394	-65.9394	-65.9394	-65.9394	-65.9394	-65.9394	-65.9394	-65.9394	-65.9394	-65.9394	-65.9394	-65.9394	-65.9394	-65.9394	-65.9394	-65.9394	-65.9394	-65.9394	-65.9394	-65.9394	-65.9394	-65.9394	-65.9394	-65.9394	-65.9394	-65.9394	-65.9394
117	-65.9392	-65.9392	-65.9392	-65.9392	-65.9392	-65.9392	-65.9392	-65.9392	-65.9392	-65.9392	-65.9392	-65.9392	-65.9392	-65.9392	-65.9392	-65.9392	-65.9392	-65.9392	-65.9392	-65.9392	-65.9392	-65.9392	-65.9392	-65.9392	-65.9392	-65.9392	-65.9392	-65.9392	-65.9392	-65.9392	-65.9392	-65.9392	-65.9392	-65.9392	-65.9392	-65.9392	-65.9392	-65.9392	-65.9392	-65.9392	-65.9392	-65.9392	-65.9392	-65.9392	-65.9392	-65.9392	-65.9392	-65.9392	-65.9392
118	-65.9386	-65.9386	-65.9386	-65.9386	-65.9386	-65.9386	-65.9386	-65.9386	-65.9386	-65.9386	-65.9386	-65.9386	-65.9386	-65.9386	-65.9386	-65.9386	-65.9386	-65.9386	-65.9386	-65.9386	-65.9386	-65.9386	-65.9386	-65.9386	-65.9386	-65.9386	-65.9386	-65.9386	-65.9386	-65.9386	-65.9386	-65.9386	-65.9386	-65.9386	-65.9386	-65.9386	-65.9386	-65.9386	-65.9386	-65.9386	-65.9386	-65.9386	-65.9386	-65.9386	-65.9386	-65.9386	-65.9386	-65.9386	-65.9386
119	-65.9385	-65.9385	-65.9385	-65.9385	-65.9385	-65.9385	-65.9385	-65.9385	-65.9385	-65.9385	-65.9385	-65.9385	-65.9385	-65.9385	-65.9385	-65.9385	-65.9385	-65.9385	-65.9385	-65.9385	-65.9385	-65.9385	-65.9385	-65.9385	-65.9385	-65.9385	-65.9385	-65.9385	-65.9385	-65.9385	-65.9385	-65.9385	-65.9385	-65.9385	-65.9385	-65.9385	-65.9385	-65.9385	-65.9385	-65.9385	-65.9385	-65.9385	-65.9385	-65.9385	-65.9385	-65.9385	-65.9385	-65.9385	-65.9385
120	-65.9384	-65.9384	-65.9384	-65.9384	-65.9384	-65.9384	-65.9384	-65.9384	-65.9384	-65.9384	-65.9384	-65.9384	-65.9384	-65.9384	-65.9384	-65.9384	-65.9384	-65.9384	-65.9384	-65.9384	-65.9384	-65.9384	-65.9384	-65.9384	-65.9384	-65.9384	-65.9384	-65.9384	-65.9384	-65.9384	-65.9384	-65.9384	-65.9384	-65.9384	-65.9384	-65.9384	-65.9384	-65.9384	-65.9384	-65.9384	-65.9384	-65.9384	-65.9384	-65.9384	-65.9384	-65.9384	-65.9384	-65.9384	-65.9384
121	-65.9382	-65.9382	-65.9382	-65.9382	-65.9382	-65.9382	-65.9382	-65.9382	-65.9382	-65.9382	-65.9382	-65.9382	-65.9382	-65.9382	-65.9382	-65.9382	-65.9382	-65.9382	-65.9382	-65.9382	-65.9382	-65.9382	-65.9382	-65.9382	-65.9382	-65.9382	-65.9382	-65.9382	-65.9382	-65.9382	-65.9382	-65.9382	-65.9382	-65.9382	-65.9382	-65.9382	-65.9382	-65.9382	-65.9382	-65.9382	-65.9382	-65.9382	-65.9382	-65.9382	-65.9382	-65.9382	-65.9382	-65.9382	-65.9382
122	-65.938	-65.938	-65.938	-65.938	-65.938	-65.938	-65.938	-65.938	-65.938	-65.938	-65.938	-65.938	-65.938	-65.938	-65.938	-65.938	-65.938	-65.938	-65.938	-65.938	-65.938	-65.938	-65.938	-65.938	-65.938	-65.938	-65.938	-65.938	-65.938	-65.938	-65.938	-65.938	-65.938	-65.938	-65.938	-65.938	-65.938	-65.938	-65.938	-65.938	-65.938	-65.938	-65.938	-65.938	-65.938	-65.938	-65.938	-65.938	-65.938
123	-65.9379	-65.9379	-65.9379	-65.9379	-65.9379	-65.9379	-65.9379	-65.9379	-65.9379	-65.9379	-65.9379	-65.9379	-65.9379	-65.9379	-65.9379	-65.9379	-65.9379	-65.9379	-65.9379	-65.9379	-65.9379	-65.9379	-65.9379	-65.9379	-65.9379	-65.9379	-65.9379	-65.9379	-65.9379	-65.9379	-65.9379	-65.9379	-65.9379	-65.9379	-65.9379	-65.9379	-65.9379	-65.9379	-65.9379	-65.9379	-65.9379	-65.9379	-65.9379	-65.9379	-65.9379	-65.9379	-65.9379	-65.9379	-65.9379
124	-65.9379	-65.9379	-65.9379	-65.9379	-65.9379	-65.9379	-65.9379	-65.9379	-65.9379	-65.9379	-65.9379	-65.9379	-65.9379	-65.9379	-65.9379	-65.9379	-65.9379	-65.9379	-65.9379	-65.9379	-65.9379	-65.9379	-65.9379	-65.9379	-65.9379	-65.9379	-65.9379	-65.9379	-65.9379	-65.9379	-65.9379	-65.9379	-65.9379	-65.9379	-65.9379	-65.9379	-65.9379	-65.9379	-65.9379	-65.9379	-65.9379	-65.9379	-65.9379	-65.9379	-65.9379	-65.9379	-65.9379	-65.9379	-65.9379
125	-65.9375	-65.9375	-65.9375	-65.9375	-65.9375	-65.9375	-65.9375	-65.9375	-65.9375	-65.9375	-65.9375	-65.9375	-65.9375	-65.9375	-65.9375	-65.9375	-65.9375	-65.9375	-65.9375	-65.9375	-65.9375	-65.9375	-65.9375	-65.9375	-65.9375	-65.9375	-65.9375	-65.9375	-65.9375	-65.9375	-65.9375	-65.9375	-65.9375	-65.9375	-65.9375	-65.9375	-65.9375	-65.9375	-65.9375	-65.9375	-65.9375	-65.9375	-65.9375	-65.9375	-65.9375	-65.9375	-65.9375	-65.9375	-65.9375
126	-65.9375	-65.9375	-65.9375	-65.9375	-65.9375	-65.9375	-65.9375	-65.9375	-65.9375	-65.9375	-65.9375	-65.9375	-65.9375	-65.9375	-65.9375	-65.9375	-65.9375	-65.9375	-65.9375	-65.9375	-65.9375	-65.9375	-65.9375	-65.9375	-65.9375	-65.9375	-65.9375	-65.9375	-65.9375	-65.9375	-65.9375	-65.9375	-65.9375	-65.9375	-65.9375	-65.9375	-65.9375	-65.9375	-65.9375	-65.9375	-65.9375	-65.9375	-65.9375	-65.9375	-65.9375	-65.9375	-65.9375	-65.9375	-65.9375
127	-65.9363	-65.9363	-65.9363	-65.9363	-65.9363	-65.9363	-65.9363	-65.9363	-65.9363	-65.9363	-65.9363	-65.9363	-65.9363	-65.9363	-65.9363	-65.9363	-65.9363	-65.9363	-65.9363	-65.9363	-65.9363	-65.9363	-65.9363	-65.9363	-65.9363	-65.9363	-65.9363	-65.9363	-65.9363	-65.9363	-65.9363	-65.9363	-65.9363	-65.9363	-65.9363	-65.9363	-65.9363	-65.9363	-65.9363	-65.9363	-65.9363	-65.9363	-65.9363	-65.9363	-65.9363	-65.9363	-65.9363	-65.9363	-65.9363
128	-65.9363	-65.9363	-65.9363	-65.9363	-65.9363	-65.9363	-65.9363	-65.9363	-65.9363	-65.9363	-65.9363	-65.9363	-65.9363	-65.9363	-65.9363	-65.9363	-65.9363	-65.9363	-65.9363	-65.9363	-65.9363	-65.9363	-65.9363	-65.9363	-65.9363	-65.9363	-65.9363	-65.9363	-65.9363	-65.9363	-65.9363	-65.9363	-65.9363	-65.9363	-65.9363	-65.9363	-65.9363	-65.9363	-65.9363	-65.9363	-65.9363	-65.9363	-65.9363	-65.9363	-65.9363	-65.9363	-65.9363	-65.9363	-65.9363
129	-65.9361	-65.9361	-65.9361	-65.9361	-65.9361	-65.9361	-65.9361	-65.9361	-65.9361	-65.9361	-65.9361	-65.9361	-65.9361	-65.9361	-65.9361	-65.9361	-65.9361	-65.9361	-65.9361	-65.9361	-65.9361	-65.9361	-65.9361	-65.9361	-65.9361	-65.9361	-65.9361	-65.9361	-65.9361	-65.9361	-65.9361	-65.9361	-65.9361	-65.9361	-65.9361	-65.9361	-65.9361	-65.9361	-65.9361	-65.9361	-65.9361	-65.9361	-65.9361	-65.9361	-65.9361	-65.9361	-65.9361	-65.9361	-65.9361
130	-65.9361	-65.9361	-65.9361	-65.9361	-65.9361	-65.9361	-65.9361	-65.9361	-65.9361	-65.9361	-65.9361	-65.9361	-65.9361	-65.9361	-65.9361	-65.9361	-65.9361	-65.9361	-65.9361	-65.9361	-65.9361	-65.9361	-65.9361	-65.9361	-65.9361	-65.9361	-65.9361	-65.9361	-65.9361	-65.9361	-65.9361	-65.9361	-65.9361	-65.9361	-65.9361	-65.9361	-65.9361	-65.9361	-65.9361	-65.9361	-65.9361	-65.9361	-65.9361	-65.9361	-65.9361	-65.9361	-65.9361	-65.9361	-65.9361
131	-65.9353	-65.9353	-65.9353	-65.9353	-65.9353	-65.9353	-65.9353	-65.9353	-65.9353	-65.9353	-65.9353	-65.9353	-65.9353	-65.9353	-65.9353	-65.9353	-65.9353	-65.9353	-65.9353	-65.9353	-65.9353	-65.9353	-65.9353	-65.9353	-65.9353	-65.9353	-65.9353	-65.9353	-65.9353	-65.9353	-65.9353	-65.9353	-65.9353	-65.9353	-65.9353	-65.9353	-65.9353	-65.9353	-65.9353	-65.9353	-65.9353	-65.9353	-65.9353	-65.9353	-65.9353	-65.9353	-65.9353	-65.9353	-65.9353
132	-65.9353	-65.9353	-65.9353	-65.9353	-65.9353	-65.9353	-65.9353	-65.9353	-65.9353	-65.9353	-65.9353	-65.9353	-65.9353	-65.9353	-65.9353	-65.9353	-65.9353	-65.9353	-65.9353	-65.9353	-65.9353	-65.9353	-65.9353	-65.9353	-65.9353	-65.9353	-65.9353	-65.9353	-65.9353	-65.9353	-65.9353	-65.9353	-65.9353	-65.9353	-65.9353	-65.9353	-65.9353	-65.9353	-65.9353	-65.9353	-65.9353	-65.9353	-65.9353	-65.9353	-65.9353	-65.9353	-65.9353	-65.9353	-65.9353
133	-65.9346	-65.9346	-65.9346	-65.9346	-65.9346	-65.9346	-65.9346	-65.9346	-65.9346	-65.9346	-65.9346	-65.9346	-65.9346	-65.9346	-65.9346	-65.9346	-65.9346	-65.9346	-65.9346	-65.9346	-65.9346	-65.9346	-65.9346	-65.9346	-65.9346	-65.9346	-65.9346	-65.9346	-65.9346	-65.9346	-65.9346	-65.9346	-65.9346	-65.9346	-65.9346	-65.9346	-65.9346	-65.9346	-65.9346	-65.9346	-65.9346	-65.9346	-65.9346	-65.9346	-65.9346	-65.9346	-65.9346	-65.9346	-65.9346
134	-65.9346	-65.9346	-65.9346	-65.9346	-65.9346	-65.9346	-65.9346	-65.9346	-65.9346	-65.9346	-65.9346	-65.9346	-65.9346	-65.9346	-65.9346	-65.9346	-65.9346	-65.9346	-65.9346	-65.9346	-65.9346	-65.9346	-65.9346	-65.9346	-65.9346	-65.9346	-65.9346	-65.9346	-65.9346	-65.9346	-65.9346	-65.9346	-65.9346	-65.9346	-65.9346	-65.9346	-65.9346	-65.9346	-65.9346	-65.9346	-65.9346	-65.9346	-65.9346	-65.9346	-65.9346	-65.9346	-65.9346	-65.9346	-65.9346
135	-65.934	-65.934	-65.934	-65.934	-65.934	-65.934	-65.934	-65.934	-65.934	-65.934	-65.934	-65.934	-65.934	-65.934	-65.934	-65.934	-65.934	-65.934	-65.934	-65.934	-65.934	-65.934	-65.934	-65.934	-65.934	-65.934	-65.934	-65.934	-65.934	-65.934	-65.934	-65.934	-65.934	-65.934	-65.934	-65.934	-65.934	-65.934	-65.934	-65.934	-65.934	-65.934	-65.934	-65.934	-65.934	-65.934	-65.934	-65.934	-65.934
136	-65.934	-65.934	-65.934	-65.934	-65.934	-65.934	-65.934	-65.934	-65.934	-65.934	-65.934	-65.934	-65.934	-65.934	-65.934	-65.934	-65.934	-65.934	-65.934	-65.934	-65.934	-65.934	-65.934	-65.934	-65.934	-65.934	-65.934	-65.934	-65.934	-65.934	-65.934	-65.934	-65.934	-65.934	-65.934	-65.934	-65.934	-65.934	-65.934	-65.934	-65.934	-65.934	-65.934	-65.934	-65.934	-65.934	-65.934	-65.934	-65.934
137	-65.9335	-65.9335	-65.9335	-65.9335	-65.9335	-65.9335	-65.9335	-65.9335	-65.9335	-65.9335	-65.9335	-65.9335	-65.9335	-65.9335	-65.9335	-65.9335	-65.9335	-65.9335	-65.9335	-65.9335	-65.9335	-65.9335	-65.9335	-65.9335	-65.9335	-65.9335	-65.9335	-65.9335	-65.9335	-65.9335	-65.9335	-65.9335	-65.9335	-65.9335	-65.9335	-65.9335	-65.9335	-65.9335	-65.9335	-65.9335	-65.9335	-65.9335	-65.9335	-65.9335	-65.9335	-65.9335	-65.9335	-65.9335	-65.9335
138	-65.9335	-65.9335	-65.9335	-65.9335	-65.9335	-65.9335	-65.9335	-65.9335	-65.9335	-65.9335	-65.9335	-65.9335	-65.9335	-65.9335	-65.9335	-65.9335	-65.9335	-65.9335	-65.9335	-65.9335	-65.9335	-65.9335	-65.9335	-65.9335	-65.9335	-65.9335	-65.9335	-65.9335	-65.9335	-65.9335	-65.9335	-65.9335	-65.9335	-65.9335	-65.9335	-65.9335	-65.9335	-65.9335	-65.9335	-65.9335	-65.9335	-65.9335	-65.9335	-65.9335	-65.9335	-65.9335	-65.9335	-65.9335	-65.9335
139	-65.9325	-65.9325	-65.9325	-65.9325	-65.9325	-65.9325	-65.9325	-65.9325	-65.9325	-65.9325	-65.9325	-65.9325	-65.9325	-65.9325	-65.9325	-65.9325	-65.9325	-65.9325	-65.9325	-65.9325	-65.9325	-65.9325	-65.9325	-65.9325	-65.9325	-65.9325	-65.9325	-65.9325	-65.9325	-65.9325	-65.9325	-65.9325	-65.9325	-65.9325	-65.9325	-65.9325	-65.9325	-65.9325	-65.9325	-65.9325	-65.9325	-65.9325	-65.9325	-65.9325	-65.9325	-65.9325	-65.9325	-65.9325	-65.9325
140	-65.9325	-65.9325	-65.9325	-65.9325	-65.9325	-65.9325	-65.9325	-65.9325	-65.9325	-65.9325	-65.9325	-65.9325	-65.9325	-65.9325	-65.9325	-65.9325	-65.9325	-65.9325	-65.9325	-65.9325	-65.9325	-65.9325	-65.9325	-65.9325	-65.9325	-65.9325	-65.9325	-65.9325	-65.9325	-65.9325	-65.9325	-65.9325	-65.9325	-65.9325	-65.9325	-65.9325	-65.9325	-65.9325	-65.9325	-65.9325	-65.9325	-65.9325	-65.9325	-65.9325	-65.9325	-65.9325	-65.9325	-65.9325	-65.9325
141	-65.932	-65.932	-65.932	-65.932	-65.932	-65.932	-65.932	-65.932	-65.932	-65.932	-65.932	-65.932	-65.932	-65.932	-65.932	-65.932	-65.932	-65.932	-65.932	-65.932	-65.932	-65.932	-65.932	-65.932	-65.932	-65.932	-65.932	-65.932	-65.932	-65.932	-65.932	-65.932	-65.932	-65.932	-65.932	-65.932	-65.932	-65.932	-65.932	-65.932	-65.932	-65.932	-65.932	-65.932	-65.932	-65.932	-65.932	-65.932	-65.932
142	-65.932	-65.932	-65.932	-65.932	-65.932	-65.932	-65.932	-65.932	-65.932	-65.932	-65.932	-65.932	-65.932	-65.932	-65.932	-65.932	-65.932	-65.932	-65.932	-65.932	-65.932	-65.932	-65.932	-65.932	-65.932	-65.932	-65.932	-65.932	-65.932	-65.932	-65.932	-65.932	-65.932	-65.932	-65.932	-65.932	-65.932	-65.932	-65.932	-65.932	-65.932	-65.932	-65.932	-65.932	-65.932	-65.932	-65.932	-65.932	-65.932
143	-65.9315	-65.9315	-65.9315	-65.9315	-65.9315	-65.9315	-65.9315	-65.9315	-65.9315	-65.9315	-65.9315	-65.9315	-65.9315	-65.9315	-65.9315	-65.9315	-65.9315	-65.9315	-65.9315	-65.9315	-65.9315	-65.9315	-65.9315	-65.9315	-65.9315	-65.9315	-65.9315	-65.9315	-65.9315	-65.9315	-65.9315	-65.9315	-65.9315	-65.9315	-65.9315	-65.9315	-65.9315	-65.9315	-65.9315	-65.9315	-65.9315	-65.9315	-65.9315	-65.9315	-65.9315	-65.9315	-65.9315	-65.9315	-65.9315
144	-65.9315	-65.9315	-65.9315	-65.9315	-65.9315	-65.9315	-65.9315	-65.9315	-65.9315	-65.9315	-65.9315	-65.9315	-65.9315	-65.9315	-65.9315	-65.9315	-65.9315	-65.9315	-65.9315	-65.9315	-65.9315	-65.9315	-65.9315	-65.9315	-65.9315	-65.9315	-65.9315	-65.9315	-65.9315	-65.9315	-65.9315	-65.9315	-65.9315	-65.9315	-65.9315	-65.9315	-65.9315	-65.9315	-65.9315	-65.9315	-65.9315	-65.9315	-65.9315	-65.9315	-65.9315	-65.9315	-65.9315	-65.9315	-65.9315
145	-65.931	-65.931	-65.931	-65.931	-65.931	-65.931	-65.931	-65.931	-65.931	-65.931	-65.931	-65.931	-65.931	-65.931	-65.931	-65.931	-65.931	-65.931	-65.931	-65.931	-65.931	-65.931	-65.931	-65.931	-65.931	-65.931	-65.931	-65.931	-65.931	-65.931	-65.931	-65.931	-65.931	-65.931	-65.931	-65.931	-65.931	-65.931	-65.931	-65.931	-65.931	-65.931	-65.931	-65.931	-65.931	-65.931	-65.931	-65.931	-65.931
146	-65.931	-65.931	-65.931	-65.931	-65.931	-65.931	-65.931	-65.931	-65.931	-65.931	-65.931	-65.931	-65.931	-65.931	-65.931	-65.931	-65.931	-65.931	-65.931	-65.931	-65.931	-65.931	-65.931	-65.931	-65.931	-65.931	-65.931	-65.931	-65.931	-65.931	-65.931	-65.931	-65.931	-65.931	-65.931	-65.931	-65.931	-65.931	-65.931	-65.931	-65.931	-65.931	-65.931	-65.931	-65.931	-65.931	-65.931	-65.931	-65.931
147	-65.9308	-65.9308	-65.9308	-65.9308	-65.9308	-65.9308	-65.9308	-65.9308	-65.9308	-65.9308	-65.9308	-65.9308	-65.9308	-65.9308	-65.9308	-65.9308	-65.9308	-65.9308	-65.9308	-65.9308	-65.9308	-65.9308	-65.9308	-65.9308	-65.9308	-65.9308	-65.9308	-65.9308	-65.9308	-65.9308	-65.9308	-65.9308	-65.9308	-65.9308	-65.9308	-65.9308	-65.9308	-65.9308	-65.9308	-65.9308	-65.9308	-65.9308	-65.9308	-65.9308	-65.9308	-65.9308	-65.9308	-65.9308	-65.9308
148	-65.9308	-65.9308	-65.9308	-65.9308	-65.9308	-65.9308	-65.9308	-65.9308	-65.9308	-65.9308	-65.9308	-65.9308	-65.9308	-65.9308	-65.9308	-65.9308	-65.9308	-65.9308	-65.9308	-65.9308	-65.9308	-65.9308	-65.9308	-65.9308	-65.9308	-65.9308	-65.9308	-65.9308	-65.9308	-65.9308	-65.9308	-65.9308	-65.9308	-65.9308	-65.9308	-65.9308	-65.9308	-65.9308	-65.9308	-65.9308	-65.9308	-65.9308	-65.9308	-65.9308	-65.9308	-65.9308	-65.9308	-65.9308	-65.9308
149	-65.9306	-65.9306	-65.9306	-65.9306	-65.9306	-65.9306	-65.9306	-65.9306	-65.9306	-65.9306	-65.9306	-65.9306	-65.9306	-65.9306	-65.9306	-65.9306	-65.9306	-65.9306	-65.9306	-65.9306	-65.9306	-65.9306	-65.9306	-65.9306	-65.9306	-65.9306	-65.9306	-65.9306	-65.9306	-65.9306	-65.9306	-65.9306	-65.9306	-65.9306	-65.9306	-65.9306	-65.9306	-65.9306	-65.9306	-65.9306	-65.9306	-65.9306	-65.9306	-65.9306	-65.9306	-65.9306	-65.9306	-65.9306	-65.9306
150	-65.9306	-65.9306	-65.9306	-65.9306	-65.9306	-65.9306	-65.9306	-65.9306	-65.9306	-65.9306	-65.9306	-65.9306	-65.9306	-65.9306	-65.9306	-65.9306	-65.9306	-65.9306	-65.9306	-65.9306	-65.9306	-65.9306	-65.9306	-65.9306	-65.9306	-65.9306	-65.9306	-65.9306	-65.9306	-65.9306	-65.9306	-65.9306	-65.9306	-65.9306	-65.9306	-65.9306	-65.9306	-65.9306	-65.9306	-65.9306	-65.9306	-65.9306	-65.9306	-65.9306	-65.9306	-65.9306	-65.9306	-65.9306	-65.9306
151	-65.9301	-65.9301	-65.9301	-65.9301	-65.9301	-65.9301	-65.9301	-65.9301	-65.9301	-65.9301	-65.9301	-65.9301	-65.9301	-65.9301	-65.9301	-65.9301	-65.9301	-65.9301	-65.9301	-65.9301	-65.9301	-65.9301	-65.9301	-65.9301	-65.9301	-65.9301	-65.9301	-65.9301	-65.9301	-65.9301	-65.9301	-65.9301	-65.9301	-65.9301	-65.9301	-65.9301	-65.9301	-65.9301	-65.9301	-65.9301	-65.9301	-65.9301	-65.9301	-65.9301	-65.9301	-65.9301	-65.9301	-65.9301	-65.9301
152	-65.9301	-65.9301	-65.9301	-65.9301	-65.9301	-65.9301	-65.9301	-65.9301	-65.9301	-65.9301	-65.9301	-65.9301	-65.9301	-65.9301	-65.9301	-65.9301	-65.9301	-65.9301	-65.9301	-65.9301	-65.9301	-65.9301	-65.9301	-65.9301	-65.9301	-65.9301	-65.9301	-65.9301	-65.9301	-65.9301	-65.9301	-65.9301	-65.9301	-65.9301	-65.9301	-65.9301	-65.9301	-65.9301	-65.9301	-65.9301	-65.9301	-65.9301	-65.9301	-65.9301	-65.9301	-65.9301	-65.9301	-65.9301	-65.9301
153	-64.5272	-64.5272	-64.5272	-64.5272	-64.5272	-64.5272	-64.5272	-64.5272	-64.5272	-64.5272	-64.5272	-64.5272	-64.5272	-64.5272	-64.5272	-64.5272	-64.5272	-64.5272	-64.5272	-64.5272	-64.5272	-64.5272	-64.5272	-64.5272	-64.5272	-64.5272	-64.5272	-64.5272	-64.5272	-64.5272	-64.5272	-64.5272	-64.5272	-64.5272	-64.5272	-64.5272	-64.5272	-64.5272	-64.5272	-64.5272	-64.5272	-64.5272	-64.5272	-64.5272	-64.5272	-64.5272	-64.5272	-64.5272	-64.5272
154	-64.5272	-64.5272	-64.5272	-64.5272	-64.5272	-64.5272	-64.5272	-64.5272	-64.5272	-64.5272	-64.5272	-64.5272	-64.5272	-64.5272	-64.5272	-64.5272	-64.5272	-64.5272	-64.5272	-64.5272	-64.5272	-64.5272	-64.5272	-64.5272	-64.5272	-64.5272	-64.5272	-64.5272	-64.5272	-64.5272	-64.5272	-64.5272	-64.5272	-64.5272	-64.5272	-64.5272	-64.5272	-64.5272	-64.5272	-64.5272	-64.5272	-64.5272	-64.5272	-64.5272	-64.5272	-64.5272	-64.5272	-64.5272	-64.5272
155	-64.5259	-64.5259	-64.5259	-64.5259	-64.5259	-64.5259	-64.5259	-64.5259	-64.5259	-64.5259	-64.5259	-64.5259	-64.5259	-64.5259	-64.5259	-64.5259	-64.5259	-64.5259	-64.5259	-64.5259	-64.5259	-64.5259	-64.5259	-64.5259	-64.5259	-64.5259	-64.5259	-64.5259	-64.5259	-64.5259	-64.5259	-64.5259	-64.5259	-64.5259	-64.5259	-64.5259	-64.5259	-64.5259	-64.5259	-64.5259	-64.5259	-64.5259	-64.5259	-64.5259	-64.5259	-64.5259	-64.5259	-64.5259	-64.5259
156	-64.5259	-64.5259	-64.5259	-64.5259	-64.5259	-64.5259	-64.5259	-64.5259	-64.5259	-64.5259	-64.5259	-64.5259	-64.5259	-64.5259	-64.5259	-64.5259	-64.5259	-64.5259	-64.5259	-64.5259	-64.5259	-64.5259	-64.5259	-64.5259	-64.5259	-64.5259	-64.5259	-64.5259	-64.5259	-64.5259	-64.5259	-64.5259	-64.5259	-64.5259	-64.5259	-64.5259	-64.5259	-64.5259	-64.5259	-64.5259	-64.5259	-64.5259	-64.5259	-64.5259	-64.5259	-64.5259	-64.5259	-64.5259	-64.5259
157	-64.5257	-64.5257	-64.5257	-64.5257	-64.5257	-64.5257	-64.5257	-64.5257	-64.5257	-64.5257	-64.5257	-64.5257	-64.5257	-64.5257	-64.5257	-64.5257	-64.5257	-64.5257	-64.5257	-64.5257	-64.5257	-64.5257	-64.5257	-64.5257	-64.5257	-64.5257	-64.5257	-64.5257	-64.5257	-64.5257	-64.5257	-64.5257	-64.5257	-64.5257	-64.5257	-64.5257	-64.5257	-64.5257	-64.5257	-64.5257	-64.5257	-64.5257	-64.5257	-64.5257	-64.5257	-64.5257	-64.5257	-64.5257	-64.5257
158	-64.5257	-64.5257	-64.5257	-64.5257	-64.5257	-64.5257	-64.5257	-64.5257	-64.5257	-64.5257	-64.5257	-64.5257	-64.5257	-64.5257	-64.5257	-64.5257	-64.5257	-64.5257	-64.5257	-64.5257	-64.5257	-64.5257	-64.5257	-64.5257	-64.5257	-64.5257	-64.5257	-64.5257	-64.5257	-64.5257	-64.5257	-64.5257	-64.5257	-64.5257	-64.5257	-64.5257	-64.5257	-64.5257	-64.5257	-64.5257	-64.5257	-64.5257	-64.5257	-64.5257	-64.5257	-64.5257	-64.5257	-64.5257	-64.5257
159	-64.5257	-64.5257	-64.5257	-64.5257	-64.5257	-64.5257	-64.5257	-64.5257	-64.5257	-64.5257	-64.5257	-64.5257	-64.5257	-64.5257	-64.5257	-64.5257	-64.5257	-64.5257	-64.5257	-64.5257	-64.5257	-64.5257	-64.5257	-64.5257	-64.5257	-64.5257	-64.5257	-64.5257	-64.5257	-64.5257	-64.5257	-64.5257	-64.5257	-64.5257	-64.5257	-64.5257	-64.5257	-64.5257	-64.5257	-64.5257	-64.5257	-64.5257	-64.5257	-64.5257	-64.5257	-64.5257	-64.5257	-64.5257	-64.5257
160	-64.5257	-64.5257	-64.5257	-64.5257	-64.5257	-64.5257	-64.5257	-64.5257	-64.5257	-64.5257	-64.5257	-64.5257	-64.5257	-64.5257	-64.5257	-64.5257	-64.5257	-64.5257	-64.5257	-64.5257	-64.5257	-64.5257	-64.5257	-64.5257	-64.5257	-64.5257	-64.5257	-64.5257	-64.5257	-64.5257	-64.5257	-64.5257	-64.5257	-64.5257	-64.5257	-64.5257	-64.5257	-64.5257	-64.5257	-64.5257	-64.5257	-64.5257	-64.5257	-64.5257	-64.5257	-64.5257	-64.5257	-64.5257	-64.5257
161	-64.5251	-64.5251	-64.5251	-64.5251	-64.5251	-64.5251	-64.5251	-64.5251	-64.5251	-64.5251	-64.5251	-64.5251	-64.5251	-64.5251	-64.5251	-64.5251	-64.5251	-64.5251	-64.5251	-64.5251	-64.5251	-64.5251	-64.5251	-64.5251	-64.5251	-64.5251	-64.5251	-64.5251	-64.5251	-64.5251	-64.5251	-64.5251	-64.5251	-64.5251	-64.5251	-64.5251	-64.5251	-64.5251	-64.5251	-64.5251	-64.5251	-64.5251	-64.5251	-64.5251	-64.5251	-64.5251	-64.5251	-64.5251	-64.5251
162	-64.5251	-64.5251	-64.5251	-64.5251	-64.5251	-64.5251	-64.5251	-64.5251	-64.5251	-64.5251	-64.5251	-64.5251	-64.5251	-64.5251	-64.5251	-64.5251	-64.5251	-64.5251	-64.5251	-64.5251	-64.5251	-64.5251	-64.5251	-64.5251	-64.5251	-64.5251	-64.5251	-64.5251	-64.5251	-64.5251	-64.5251	-64.5251	-64.5251	-64.5251	-64.5251	-64.5251	-64.5251	-64.5251	-64.5251	-64.5251	-64.5251	-64.5251	-64.5251	-64.5251	-64.5251	-64.5251	-64.5251	-64.5251	-64.5251
163	-64.5248	-64.5248	-64.5248	-64.5248	-64.5248	-64.5248	-64.5248	-64.5248	-64.5248	-64.5248	-64.5248	-64.5248	-64.5248	-64.5248	-64.5248	-64.5248	-64.5248	-64.5248	-64.5248	-64.5248	-64.5248	-64.5248	-64.5248	-64.5248	-64.5248	-64.5248	-64.5248	-64.5248	-64.5248	-64.5248	-64.5248	-64.5248	-64.5248	-64.5248	-64.5248	-64.5248	-64.5248	-64.5248	-64.5248	-64.5248	-64.5248	-64.5248	-64.5248	-64.5248	-64.5248	-64.5248	-64.5248	-64.5248	-64.5248
164	-64.5248	-64.5248	-64.5248	-64.5248	-64.5248	-64.5248	-64.5248	-64.5248	-64.5248	-64.5248	-64.5248	-64.5248	-64.5248	-64.5248	-64.5248	-64.5248	-64.5248	-64.5248	-64.5248	-64.5248	-64.5248	-64.5248	-64.5248	-64.5248	-64.5248	-64.5248	-64.5248	-64.5248	-64.5248	-64.5248	-64.5248	-64.5248	-64.5248	-64.5248	-64.5248	-64.5248	-64.5248	-64.5248	-64.5248	-64.5248	-64.5248	-64.5248	-64.5248	-64.5248	-64.5248	-64.5248	-64.5248	-64.5248	-64.5248
165	-64.5241	-64.5241	-64.5241	-64.5241	-64.5241	-64.5241	-64.5241	-64.5241	-64.5241	-64.5241	-64.5241	-64.5241	-64.5241	-64.5241	-64.5241	-64.5241	-64.5241	-64.5241	-64.5241	-64.5241	-64.5241	-64.5241	-64.5241	-64.5241	-64.5241	-64.5241	-64.5241	-64.5241	-64.5241	-64.5241	-64.5241	-64.5241	-64.5241	-64.5241	-64.5241	-64.5241	-64.5241	-64.5241	-64.5241	-64.5241	-64.5241	-64.5241	-64.5241	-64.5241	-64.5241	-64.5241	-64.5241	-64.5241	-64.5241
166	-64.5241	-64.5241	-64.5241	-64.5241	-64.5241	-64.5241	-64.5241	-64.5241	-64.5241	-64.5241	-64.5241	-64.5241	-64.5241	-64.5241	-64.5241	-64.5241	-64.5241	-64.5241	-64.5241	-64.5241	-64.5241	-64.5241	-64.5241	-64.5241	-64.5241	-64.5241	-64.5241	-64.5241	-64.5241	-64.5241	-64.5241	-64.5241	-64.5241	-64.5241	-64.5241	-64.5241	-64.5241	-64.5241	-64.5241	-64.5241	-64.5241	-64.5241	-64.5241	-64.5241	-64.5241	-64.5241	-64.5241	-64.5241	-64.5241
167	-64.5233	-64.5233	-64.5233	-64.5233	-64.5233	-64.5233	-64.5233	-64.5233	-64.5233	-64.5233	-64.5233	-64.5233	-64.5233	-64.5233	-64.5233	-64.5233	-64.5233	-64.5233	-64.5233	-64.5233	-64.5233	-64.5233	-64.5233	-64.5233	-64.5233	-64.5233	-64.5233	-64.5233	-64.5233	-64.5233	-64.5233	-64.5233	-64.5233	-64.5233	-64.5233	-64.5233	-64.5233	-64.5233	-64.5233	-64.5233	-64.5233	-64.5233	-64.5233	-64.5233	-64.5233	-64.5233	-64.5233	-64.5233	-64.5233
168	-64.5233	-64.5233	-64.5233	-64.5233	-64.5233	-64.5233	-64.5233	-64.5233	-64.5233	-64.5233	-64.5233	-64.5233	-64.5233	-64.5233	-64.5233	-64.5233	-64.5233	-64.5233	-64.5233	-64.5233	-64.5233	-64.5233	-64.5233	-64.5233	-64.5233	-64.5233	-64.5233	-64.5233	-64.5233	-64.5233	-64.5233	-64.5233	-64.5233	-64.5233	-64.5233	-64.5233	-64.5233	-64.5233	-64.5233	-64.5233	-64.5233	-64.5233	-64.5233	-64.5233	-64.5233	-64.5233	-64.5233	-64.5233	-64.5233
169	-64.5229	-64.5229	-64.5229	-64.5229	-64.5229	-64.5229	-64.5229	-64.5229	-64.5229	-64.5229	-64.5229	-64.5229	-64.5229	-64.5229	-64.5229	-64.5229	-64.5229	-64.5229	-64.5229	-64.5229	-64.5229	-64.5229	-64.5229	-64.5229	-64.5229	-64.5229	-64.5229	-64.5229	-64.5229	-64.5229	-64.5229	-64.5229	-64.5229	-64.5229	-64.5229	-64.5229	-64.5229	-64.5229	-64.5229	-64.5229	-64.5229	-64.5229	-64.5229	-64.5229	-64.5229	-64.5229	-64.5229	-64.5229	-64.5229
170	-64.5229	-64.5229	-64.5229	-64.5229	-64.5229	-64.5229	-64.5229	-64.5229	-64.5229	-64.5229	-64.5229	-64.5229	-64.5229	-64.5229	-64.5229	-64.5229	-64.5229	-64.5229	-64.5229	-64.5229	-64.5229	-64.5229	-64.5229	-64.5229	-64.5229	-64.5229	-64.5229	-64.5229	-64.5229	-64.5229	-64.5229	-64.5229	-64.5229	-64.5229	-64.5229	-64.5229	-64.5229	-64.5229	-64.5229	-64.5229	-64.5229	-64.5229	-64.5229	-64.5229	-64.5229	-64.5229	-64.5229	-64.5229	-64.5229
171	-64.5228	-64.5228	-64.5228	-64.5228	-64.5228	-64.5228	-64.5228	-64.5228	-64.5228	-64.5228	-64.5228	-64.5228	-64.5228	-64.5228	-64.5228	-64.5228	-64.5228	-64.5228	-64.5228	-64.5228	-64.5228	-64.5228	-64.5228	-64.5228	-64.5228	-64.5228	-64.5228	-64.5228	-64.5228	-64.5228	-64.5228	-64.5228	-64.5228	-64.5228	-64.5228	-64.5228	-64.5228	-64.5228	-64.5228	-64.5228	-64.5228	-64.5228	-64.5228	-64.5228	-64.5228	-64.5228	-64.5228	-64.5228	-64.5228
172	-64.5228	-64.5228	-64.5228	-64.5228	-64.5228	-64.5228	-64.5228	-64.5228	-64.5228	-64.5228	-64.5228	-64.5228	-64.5228	-64.5228	-64.5228	-64.5228	-64.5228	-64.5228	-64.5228	-64.5228	-64.5228	-64.5228	-64.5228	-64.5228	-64.5228	-64.5228	-64.5228	-64.5228	-64.5228	-64.5228	-64.5228	-64.5228	-64.5228	-64.5228	-64.5228	-64.5228	-64.5228	-64.5228	-64.5228	-64.5228	-64.5228	-64.5228	-64.5228	-64.5228	-64.5228	-64.5228	-64.5228	-64.5228	-64.5228
173	-64.5221	-64.5221	-64.5221	-64.5221	-64.5221	-64.5221	-64.5221	-64.5221	-64.5221	-64.5221	-64.5221	-64.5221	-64.5221	-64.5221	-64.5221	-64.5221	-64.5221	-64.5221	-64.5221	-64.5221	-64.5221	-64.5221	-64.5221	-64.5221	-64.5221	-64.5221	-64.5221	-64.5221	-64.5221	-64.5221	-64.5221	-64.5221	-64.5221	-64.5221	-64.5221	-64.5221	-64.5221	-64.5221	-64.5221	-64.5221	-64.5221	-64.5221	-64.5221	-64.5221	-64.5221	-64.5221	-64.5221	-64.5221	-64.5221
174	-64.5221	-64.5221	-64.5221	-64.5221	-64.5221	-64.5221	-64.5221	-64.5221	-64.5221	-64.5221	-64.5221	-64.5221	-64.5221	-64.5221	-64.5221	-64.5221	-64.5221	-64.5221	-64.5221	-64.5221	-64.5221	-64.5221	-64.5221	-64.5221	-64.5221	-64.5221	-64.5221	-64.5221	-64.5221	-64.5221	-64.5221	-64.5221	-64.5221	-64.5221	-64.5221	-64.5221	-64.5221	-64.5221	-64.5221	-64.5221	-64.5221	-64.5221	-64.5221	-64.5221	-64.5221	-64.5221	-64.5221	-64.5221	-64.5221
175	-64.5211	-64.5211	-64.5211	-64.5211	-64.5211	-64.5211	-64.5211	-64.5211	-64.5211	-64.5211	-64.5211	-64.5211	-64.5211	-64.5211	-64.5211	-64.5211	-64.5211	-64.5211	-64.5211	-64.5211	-64.5211	-64.5211	-64.5211	-64.5211	-64.5211	-64.5211	-64.5211	-64.5211	-64.5211	-64.5211	-64.5211	-64.5211	-64.5211	-64.5211	-64.5211	-64.5211	-64.5211	-64.5211	-64.5211	-64.5211	-64.5211	-64.5211	-64.5211	-64.5211	-64.5211	-64.5211	-64.5211	-64.5211	-64.5211
176	-64.5211	-64.5211	-64.5211	-64.5211	-64.5211	-64.5211	-64.5211	-64.5211	-64.5211	-64.5211	-64.5211	-64.5211	-64.5211	-64.5211	-64.5211	-64.5211	-64.5211	-64.5211	-64.5211	-64.5211	-64.5211	-64.5211	-64.5211	-64.5211	-64.5211	-64.5211	-64.5211	-64.5211	-64.5211	-64.5211	-64.5211	-64.5211	-64.5211	-64.5211	-64.5211	-64.5211	-64.5211	-64.5211	-64.5211	-64.5211	-64.5211	-64.5211	-64.5211	-64.5211	-64.5211	-64.5211	-64.5211	-64.5211	-64.5211
177	-64.5209	-64.5209	-64.5209	-64.5209	-64.5209	-64.5209	-64.5209	-64.5209	-64.5209	-64.5209	-64.5209	-64.5209	-64.5209	-64.5209	-64.5209	-64.5209	-64.5209	-64.5209	-64.5209	-64.5209	-64.5209	-64.5209	-64.5209	-64.5209	-64.5209	-64.5209	-64.5209	-64.5209	-64.5209	-64.5209	-64.5209	-64.5209	-64.5209	-64.5209	-64.5209	-64.5209	-64.5209	-64.5209	-64.5209	-64.5209	-64.5209	-64.5209	-64.5209	-64.5209	-64.5209	-64.5209	-64.5209	-64.5209	-64.5209
178	-64.5208	-64.5208	-64.5208	-64.5208	-64.5208	-64.5208	-64.5208	-64.5208	-64.5208	-64.5208	-64.5208	-64.5208	-64.5208	-64.5208	-64.5208	-64.5208	-64.5208	-64.5208	-64.5208	-64.5208	-64.5208	-64.5208	-64.5208	-64.5208	-64.5208	-64.5208	-64.5208	-64.5208	-64.5208	-64.5208	-64.5208	-64.5208	-64.5208	-64.5208	-64.5208	-64.5208	-64.5208	-64.5208	-64.5208	-64.5208	-64.5208	-64.5208	-64.5208	-64.5208	-64.5208	-64.5208	-64.5208	-64.5208	-64.5208
179	-64.5203	-64.5203	-64.5203	-64.5203	-64.5203	-64.5203	-64.5203	-64.5203	-64.5203	-64.5203	-64.5203	-64.5203	-64.5203	-64.5203	-64.5203	-64.5203	-64.5203	-64.5203	-64.5203	-64.5203	-64.5203	-64.5203	-64.5203	-64.5203	-64.5203	-64.5203	-64.5203	-64.5203	-64.5203	-64.5203	-64.5203	-64.5203	-64.5203	-64.5203	-64.5203	-64.5203	-64.5203	-64.5203	-64.5203	-64.5203	-64.5203	-64.5203	-64.5203	-64.5203	-64.5203	-64.5203	-64.5203	-64.5203	-64.5203
180	-64.5203	-64.5203	-64.5203	-64.5203	-64.5203	-64.5203	-64.5203	-64.5203	-64.5203	-64.5203	-64.5203	-64.5203	-64.5203	-64.5203	-64.5203	-64.5203	-64.5203	-64.5203	-64.5203	-64.5203	-64.5203	-64.5203	-64.5203	-64.5203	-64.5203	-64.5203	-64.5203	-64.5203	-64.5203	-64.5203	-64.5203	-64.5203	-64.5203	-64.5203	-64.5203	-64.5203	-64.5203	-64.5203	-64.5203	-64.5203	-64.5203	-64.5203	-64.5203	-64.5203	-64.5203	-64.5203	-64.5203	-64.5203	-64.5203
181	-64.5198	-64.5198	-64.5198	-64.5198	-64.5198	-64.5198	-64.5198	-64.5198	-64.5198	-64.5198	-64.5198	-64.5198	-64.5198	-64.5198	-64.5198	-64.5198	-64.5198	-64.5198	-64.5198	-64.5198	-64.5198	-64.5198	-64.5198	-64.5198	-64.5198	-64.5198	-64.5198	-64.5198	-64.5198	-64.5198	-64.5198	-64.5198	-64.5198	-64.5198	-64.5198	-64.5198	-64.5198	-64.5198	-64.5198	-64.5198	-64.5198	-64.5198	-64.5198	-64.5198	-64.5198	-64.5198	-64.5198	-64.5198	-64.5198
182	-64.5198	-64.5198	-64.5198	-64.5198	-64.5198	-64.5198	-64.5198	-64.5198	-64.5198	-64.5198	-64.5198	-64.5198	-64.5198	-64.5198	-64.5198	-64.5198	-64.5198	-64.5198	-64.5198	-64.5198	-64.5198	-64.5198	-64.5198	-64.5198	-64.5198	-64.5198	-64.5198	-64.5198	-64.5198	-64.5198	-64.5198	-64.5198	-64.5198	-64.5198	-64.5198	-64.5198	-64.5198	-64.5198	-64.5198	-64.5198	-64.5198	-64.5198	-64.5198	-64.5198	-64.5198	-64.5198	-64.5198	-64.5198	-64.5198
183	-64.5197	-64.5197	-64.5197	-64.5197	-64.5197	-64.5197	-64.5197	-64.5197	-64.5197	-64.5197	-64.5197	-64.5197	-64.5197	-64.5197	-64.5197	-64.5197	-64.5197	-64.5197	-64.5197	-64.5197	-64.5197	-64.5197	-64.5197	-64.5197	-64.5197	-64.5197	-64.5197	-64.5197	-64.5197	-64.5197	-64.5197	-64.5197	-64.5197	-64.5197	-64.5197	-64.5197	-64.5197	-64.5197	-64.5197	-64.5197	-64.5197	-64.5197	-64.5197	-64.5197	-64.5197	-64.5197	-64.5197	-64.5197	-64.5197
184	-64.5197	-64.5197	-64.5197	-64.5197	-64.5197	-64.5197	-64.5197	-64.5197	-64.5197	-64.5197	-64.5197	-64.5197	-64.5197	-64.5197	-64.5197	-64.5197	-64.5197	-64.5197	-64.5197	-64.5197	-64.5197	-64.5197	-64.5197	-64.5197	-64.5197	-64.5197	-64.5197	-64.5197	-64.5197	-64.5197	-64.5197	-64.5197	-64.5197	-64.5197	-64.5197	-64.5197	-64.5197	-64.5197	-64.5197	-64.5197	-64.5197	-64.5197	-64.5197	-64.5197	-64.5197	-64.5197	-64.5197	-64.5197	-64.5197
185	-64.5193	-64.5193	-64.5193	-64.5193	-64.5193	-64.5193	-64.5193	-64.5193	-64.5193	-64.5193	-64.5193	-64.5193	-64.5193	-64.5193	-64.5193	-64.5193	-64.5193	-64.5193	-64.5193	-64.5193	-64.5193	-64.5193	-64.5193	-64.5193	-64.5193	-64.5193	-64.5193	-64.5193	-64.5193	-64.5193	-64.5193	-64.5193	-64.5193	-64.5193	-64.5193	-64.5193	-64.5193	-64.5193	-64.5193	-64.5193	-64.5193	-64.5193	-64.5193	-64.5193	-64.5193	-64.5193	-64.5193	-64.5193	-64.5193
186	-64.5192	-64.5192	-64.5192	-64.5192	-64.5192	-64.5192	-64.5192	-64.5192	-64.5192	-64.5192	-64.5192	-64.5192	-64.5192	-64.5192	-64.5192	-64.5192	-64.5192	-64.5192	-64.5192	-64.5192	-64.5192	-64.5192	-64.5192	-64.5192	-64.5192	-64.5192	-64.5192	-64.5192	-64.5192	-64.5192	-64.5192	-64.5192	-64.5192	-64.5192	-64.5192	-64.5192	-64.5192	-64.5192	-64.5192	-64.5192	-64.5192	-64.5192	-64.5192	-64.5192	-64.5192	-64.5192	-64.5192	-64.5192	-64.5192
187	-64.5191	-64.5191	-64.5191	-64.5191	-64.5191	-64.5191	-64.5191	-64.5191	-64.5191	-64.5191	-64.5191	-64.5191	-64.5191	-64.5191	-64.5191	-64.5191	-64.5191	-64.5191	-64.5191	-64.5191	-64.5191	-64.5191	-64.5191	-64.5191	-64.5191	-64.5191	-64.5191	-64.5191	-64.5191	-64.5191	-64.5191	-64.5191	-64.5191	-64.5191	-64.5191	-64.5191	-64.5191	-64.5191	-64.5191	-64.5191	-64.5191	-64.5191	-64.5191	-64.5191	-64.5191	-64.5191	-64.5191	-64.5191	-64.5191
188	-64.519	-64.519	-64.519	-64.519	-64.519	-64.519	-64.519	-64.519	-64.519	-64.519	-64.519	-64.519	-64.519	-64.519	-64.519	-64.519	-64.519	-64.519	-64.519	-64.519	-64.519	-64.519	-64.519	-64.519	-64.519	-64.519	-64.519	-64.519	-64.519	-64.519	-64.519	-64.519	-64.519	-64.519	-64.519	-64.519	-64.519	-64.519	-64.519	-64.519	-64.519	-64.519	-64.519	-64.519	-64.519	-64.519	-64.519	-64.519	-64.519
189	-64.5189	-64.5189	-64.5189	-64.5189	-64.5189	-64.5189	-64.5189	-64.5189	-64.5189	-64.5189	-64.5189	-64.5189	-64.5189	-64.5189	-64.5189	-64.5189	-64.5189	-64.5189	-64.5189	-64.5189	-64.5189	-64.5189	-64.5189	-64.5189	-64.5189	-64.5189	-64.5189	-64.5189	-64.5189	-64.5189	-64.5189	-64.5189	-64.5189	-64.5189	-64.5189	-64.5189	-64.5189	-64.5189	-64.5189	-64.5189	-64.5189	-64.5189	-64.5189	-64.5189	-64.5189	-64.5189	-64.5189	-64.5189	-64.5189
190	-64.5189	-64.5189	-64.5189	-64.5189	-64.5189	-64.5189	-64.5189	-64.5189	-64.5189	-64.5189	-64.5189	-64.5189	-64.5189	-64.5189	-64.5189	-64.5189	-64.5189	-64.5189	-64.5189	-64.5189	-64.5189	-64.5189	-64.5189	-64.5189	-64.5189	-64.5189	-64.5189	-64.5189	-64.5189	-64.5189	-64.5189	-64.5189	-64.5189	-64.5189	-64.5189	-64.5189	-64.5189	-64.5189	-64.5189	-64.5189	-64.5189	-64.5189	-64.5189	-64.5189	-64.5189	-64.5189	-64.5189	-64.5189	-64.5189
191	-63.659	-63.659	-63.659	-63.659	-63.659	-63.659	-63.659	-63.659	-63.659	-63.659	-63.659	-63.659	-63.659	-63.659	-63.659	-63.659	-63.659	-63.659	-63.659	-63.659	-63.659	-63.659	-63.659	-63.659	-63.659	-63.659	-63.659	-63.659	-63.659	-63.659	-63.659	-63.659	-63.659	-63.659	-63.659	-63.659	-63.659	-63.659	-63.659	-63.659	-63.659	-63.659	-63.659	-63.659	-63.659	-63.659	-63.659	-63.659	-63.659
192	-63.6587	-63.6587	-63.6587	-63.6587	-63.6587	-63.6587	-63.6587	-63.6587	-63.6587	-63.6587	-63.6587	-63.6587	-63.6587	-63.6587	-63.6587	-63.6587	-63.6587	-63.6587	-63.6587	-63.6587	-63.6587	-63.6587	-63.6587	-63.6587	-63.6587	-63.6587	-63.6587	-63.6587	-63.6587	-63.6587	-63.6587	-63.6587	-63.6587	-63.6587	-63.6587	-63.6587	-63.6587	-63.6587	-63.6587	-63.6587	-63.6587	-63.6587	-63.6587	-63.6587	-63.6587	-63.6587	-63.6587	-63.6587	-63.6587
193	-63.6586	-63.6586	-63.6586	-63.6586	-63.6586	-63.6586	-63.6586	-63.6586	-63.6586	-63.6586	-63.6586	-63.6586	-63.6586	-63.6586	-63.6586	-63.6586	-63.6586	-63.6586	-63.6586	-63.6586	-63.6586	-63.6586	-63.6586	-63.6586	-63.6586	-63.6586	-63.6586	-63.6586	-63.6586	-63.6586	-63.6586	-63.6586	-63.6586	-63.6586	-63.6586	-63.6586	-63.6586	-63.6586	-63.6586	-63.6586	-63.6586	-63.6586	-63.6586	-63.6586	-63.6586	-63.6586	-63.6586	-63.6586	-63.6586
194	-63.6586	-63.6586	-63.6586	-63.6586	-63.6586	-63.6586	-63.6586	-63.6586	-63.6586	-63.6586	-63.6586	-63.6586	-63.6586	-63.6586	-63.6586	-63.6586	-63.6586	-63.6586	-63.6586	-63.6586	-63.6586	-63.6586	-63.6586	-63.6586	-63.6586	-63.6586	-63.6586	-63.6586	-63.6586	-63.6586	-63.6586	-63.6586	-63.6586	-63.6586	-63.6586	-63.6586	-63.6586	-63.6586	-63.6586	-63.6586	-63.6586	-63.6586	-63.6586	-63.6586	-63.6586	-63.6586	-63.6586	-63.6586	-63.6586
195	-63.6586	-63.6586	-63.6586	-63.6586	-63.6586	-63.6586	-63.6586	-63.6586	-63.6586	-63.6586	-63.6586	-63.6586	-63.6586	-63.6586	-63.6586	-63.6586	-63.6586	-63.6586	-63.6586	-63.6586	-63.6586	-63.6586	-63.6586	-63.6586	-63.6586	-63.6586	-63.6586	-63.6586	-63.6586	-63.6586	-63.6586	-63.6586	-63.6586	-63.6586	-63.6586	-63.6586	-63.6586	-63.6586	-63.6586	-63.6586	-63.6586	-63.6586	-63.6586	-63.6586	-63.6586	-63.6586	-63.6586	-63.6586	-63.6586
196	-63.6584	-63.6584	-63.6584	-63.6584	-63.6584	-63.6584	-63.6584	-63.6584	-63.6584	-63.6584	-63.6584	-63.6584	-63.6584	-63.6584	-63.6584	-63.6584	-63.6584	-63.6584	-63.6584	-63.6584	-63.6584	-63.6584	-63.6584	-63.6584	-63.6584	-63.6584	-63.6584	-63.6584	-63.6584	-63.6584	-63.6584	-63.6584	-63.6584	-63.6584	-63.6584	-63.6584	-63.6584	-63.6584	-63.6584	-63.6584	-63.6584	-63.6584	-63.6584	-63.6584	-63.6584	-63.6584	-63.6584	-63.6584	-63.6584
197	-63.6584	-63.6584	-63.6584	-63.6584	-63.6584	-63.6584	-63.6584	-63.6584	-63.6584	-63.6584	-63.6584	-63.6584	-63.6584	-63.6584	-63.6584	-63.6584	-63.6584	-63.6584	-63.6584	-63.6584	-63.6584	-63.6584	-63.6584	-63.6584	-63.6584	-63.6584	-63.6584	-63.6584	-63.6584	-63.6584	-63.6584	-63.6584	-63.6584	-63.6584	-63.6584	-63.6584	-63.6584	-63.6584	-63.6584	-63.6584	-63.6584	-63.6584	-63.6584	-63.6584	-63.6584	-63.6584	-63.6584	-63.6584	-63.6584
198	-63.6581	-63.6581	-63.6581	-63.6581	-63.6581	-63.6581	-63.6581	-63.6581	-63.6581	-63.6581	-63.6581	-63.6581	-63.6581	-63.6581	-63.6581	-63.6581	-63.6581	-63.6581	-63.6581	-63.6581	-63.6581	-63.6581	-63.6581	-63.6581	-63.6581	-63.6581	-63.6581	-63.6581	-63.6581	-63.6581	-63.6581	-63.6581	-63.6581	-63.6581	-63.6581	-63.6581	-63.6581	-63.6581	-63.6581	-63.6581	-63.6581	-63.6581	-63.6581	-63.6581	-63.6581	-63.6581	-63.6581	-63.6581	-63.6581
199	-63.658	-63.658	-63.658	-63.658	-63.658	-63.658	-63.658	-63.658	-63.658	-63.658	-63.658	-63.658	-63.658	-63.658	-63.658	-63.658	-63.658	-63.658	-63.658	-63.658	-63.658	-63.658	-63.658	-63.658	-63.658	-63.658	-63.658	-63.658	-63.658	-63.658	-63.658	-63.658	-63.658	-63.658	-63.658	-63.658	-63.658	-63.658	-63.658	-63.658	-63.658	-63.658	-63.658	-63.658	-63.658	-63.658	-63.658	-63.658	-63.658
200	-63.658	-63.658	-63.658	-63.658	-63.658	-63.658	-63.658	-63.658	-63.658	-63.658	-63.658	-63.658	-63.658	-63.658	-63.658	-63.658	-63.658	-63.658	-63.658	-63.658	-63.658	-63.658	-63.658	-63.658	-63.658	-63.658	-63.658	-63.658	-63.658	-63.658	-63.658	-63.658	-63.658	-63.658	-63.658	-63.658	-63.658	-63.658	-63.658	-63.658	-63.658	-63.658	-63.658	-63.658	-63.658	-63.658	-63.658	-63.658	-63.658
201	-63.658	-63.658	-63.658	-63.658	-63.658	-63.658	-63.658	-63.658	-63.658	-63.658	-63.658	-63.658	-63.658	-63.658	-63.658	-63.658	-63.658	-63.658	-63.658	-63.658	-63.658	-63.658	-63.658	-63.658	-63.658	-63.658	-63.658	-63.658	-63.658	-63.658	-63.658	-63.658	-63.658	-63.658	-63.658	-63.658	-63.658	-63.658	-63.658	-63.658	-63.658	-63.658	-63.658	-63.658	-63.658	-63.658	-63.658	-63.658	-63.658
202	-63.6578	-63.6578	-63.6578	-63.6578	-63.6578	-63.6578	-63.6578	-63.6578	-63.6578	-63.6578	-63.6578	-63.6578	-63.6578	-63.6578	-63.6578	-63.6578	-63.6578	-63.6578	-63.6578	-63.6578	-63.6578	-63.6578	-63.6578	-63.6578	-63.6578	-63.6578	-63.6578	-63.6578	-63.6578	-63.6578	-63.6578	-63.6578	-63.6578	-63.6578	-63.6578	-63.6578	-63.6578	-63.6578	-63.6578	-63.6578	-63.6578	-63.6578	-63.6578	-63.6578	-63.6578	-63.6578	-63.6578	-63.6578	-63.6578
203	-63.6578	-63.6578	-63.6578	-63.6578	-63.6578	-63.6578	-63.6578	-63.6578	-63.6578	-63.6578	-63.6578	-63.6578	-63.6578	-63.6578	-63.6578	-63.6578	-63.6578	-63.6578	-63.6578	-63.6578	-63.6578	-63.6578	-63.6578	-63.6578	-63.6578	-63.6578	-63.6578	-63.6578	-63.6578	-63.6578	-63.6578	-63.6578	-63.6578	-63.6578	-63.6578	-63.6578	-63.6578	-63.6578	-63.6578	-63.6578	-63.6578	-63.6578	-63.6578	-63.6578	-63.6578	-63.6578	-63.6578	-63.6578	-63.6578
204	-63.6577	-63.6577	-63.6577	-63.6577	-63.6577	-63.6577	-63.6577	-63.6577	-63.6577	-63.6577	-63.6577	-63.6577	-63.6577	-63.6577	-63.6577	-63.6577	-63.6577	-63.6577	-63.6577	-63.6577	-63.6577	-63.6577	-63.6577	-63.6577	-63.6577	-63.6577	-63.6577	-63.6577	-63.6577	-63.6577	-63.6577	-63.6577	-63.6577	-63.6577	-63.6577	-63.6577	-63.6577	-63.6577	-63.6577	-63.6577	-63.6577	-63.6577	-63.6577	-63.6577	-63.6577	-63.6577	-63.6577	-63.6577	-63.6577
205	-63.6577	-63.6577	-63.6577	-63.6577	-63.6577	-63.6577	-63.6577	-63.6577	-63.6577	-63.6577	-63.6577	-63.6577	-63.6577	-63.6577	-63.6577	-63.6577	-63.6577	-63.6577	-63.6577	-63.6577	-63.6577	-63.6577	-63.6577	-63.6577	-63.6577	-63.6577	-63.6577	-63.6577	-63.6577	-63.6577	-63.6577	-63.6577	-63.6577	-63.6577	-63.6577	-63.6577	-63.6577	-63.6577	-63.6577	-63.6577	-63.6577	-63.6577	-63.6577	-63.6577	-63.6577	-63.6577	-63.6577	-63.6577	-63.6577
206	-63.6577	-63.6577	-63.6577	-63.6577	-63.6577	-63.6577	-63.6577	-63.6577	-63.6577	-63.6577	-63.6577	-63.6577	-63.6577	-63.6577	-63.6577	-63.6577	-63.6577	-63.6577	-63.6577	-63.6577	-63.6577	-63.6577	-63.6577	-63.6577	-63.6577	-63.6577	-63.6577	-63.6577	-63.6577	-63.6577	-63.6577	-63.6577	-63.6577	-63.6577	-63.6577	-63.6577	-63.6577	-63.6577	-63.6577	-63.6577	-63.6577	-63.6577	-63.6577	-63.6577	-63.6577	-63.6577	-63.6577	-63.6577	-63.6577
207	-63.6576	-63.6576	-63.6576	-63.6576	-63.6576	-63.6576	-63.6576	-63.6576	-63.6576	-63.6576	-63.6576	-63.6576	-63.6576	-63.6576	-63.6576	-63.6576	-63.6576	-63.6576	-63.6576	-63.6576	-63.6576	-63.6576	-63.6576	-63.6576	-63.6576	-63.6576	-63.6576	-63.6576	-63.6576	-63.6576	-63.6576	-63.6576	-63.6576	-63.6576	-63.6576	-63.6576	-63.6576	-63.6576	-63.6576	-63.6576	-63.6576	-63.6576	-63.6576	-63.6576	-63.6576	-63.6576	-63.6576	-63.6576	-63.6576
208	-63.6576	-63.6576	-63.6576	-63.6576	-63.6576	-63.6576	-63.6576	-63.6576	-63.6576	-63.6576	-63.6576	-63.6576	-63.6576	-63.6576	-63.6576	-63.6576	-63.6576	-63.6576	-63.6576	-63.6576	-63.6576	-63.6576	-63.6576	-63.6576	-63.6576	-63.6576	-63.6576	-63.6576	-63.6576	-63.6576	-63.6576	-63.6576	-63.6576	-63.6576	-63.6576	-63.6576	-63.6576	-63.6576	-63.6576	-63.6576	-63.6576	-63.6576	-63.6576	-63.6576	-63.6576	-63.6576	-63.6576	-63.6576	-63.6576
209	-63.6573	-63.6573	-63.6573	-63.6573	-63.6573	-63.6573	-63.6573	-63.6573	-63.6573	-63.6573	-63.6573	-63.6573	-63.6573	-63.6573	-63.6573	-63.6573	-63.6573	-63.6573	-63.6573	-63.6573	-63.6573	-63.6573	-63.6573	-63.6573	-63.6573	-63.6573	-63.6573	-63.6573	-63.6573	-63.6573	-63.6573	-63.6573	-63.6573	-63.6573	-63.6573	-63.6573	-63.6573	-63.6573	-63.6573	-63.6573	-63.6573	-63.6573	-63.6573	-63.6573	-63.6573	-63.6573	-63.6573	-63.6573	-63.6573
210	-63.6573	-63.6573	-63.6573	-63.6573	-63.6573	-63.6573	-63.6573	-63.6573	-63.6573	-63.6573	-63.6573	-63.6573	-63.6573	-63.6573	-63.6573	-63.6573	-63.6573	-63.6573	-63.6573	-63.6573	-63.6573	-63.6573	-63.6573	-63.6573	-63.6573	-63.6573	-63.6573	-63.6573	-63.6573	-63.6573	-63.6573	-63.6573	-63.6573	-63.6573	-63.6573	-63.6573	-63.6573	-63.6573	-63.6573	-63.6573	-63.6573	-63.6573	-63.6573	-63.6573	-63.6573	-63.6573	-63.6573	-63.6573	-63.6573
211	-63.6573	-63.6573	-63.6573	-63.6573	-63.6573	-63.6573	-63.6573	-63.6573	-63.6573	-63.6573	-63.6573	-63.6573	-63.6573	-63.6573	-63.6573	-63.6573	-63.6573	-63.6573	-63.6573	-63.6573	-63.6573	-63.6573	-63.6573	-63.6573	-63.6573	-63.6573	-63.6573	-63.6573	-63.6573	-63.6573	-63.6573	-63.6573	-63.6573	-63.6573	-63.6573	-63.6573	-63.6573	-63.6573	-63.6573	-63.6573	-63.6573	-63.6573	-63.6573	-63.6573	-63.6573	-63.6573	-63.6573	-63.6573	-63.6573
212	-63.6573	-63.6573	-63.6573	-63.6573	-63.6573	-63.6573	-63.6573	-63.6573	-63.6573	-63.6573	-63.6573	-63.6573	-63.6573	-63.6573	-63.6573	-63.6573	-63.6573	-63.6573	-63.6573	-63.6573	-63.6573	-63.6573	-63.6573	-63.6573	-63.6573	-63.6573	-63.6573	-63.6573	-63.6573	-63.6573	-63.6573	-63.6573	-63.6573	-63.6573	-63.6573	-63.6573	-63.6573	-63.6573	-63.6573	-63.6573	-63.6573	-63.6573	-63.6573	-63.6573	-63.6573	-63.6573	-63.6573	-63.6573	-63.6573
213	-63.6573	-63.6573	-63.6573	-63.6573	-63.6573	-63.6573	-63.6573	-63.6573	-63.6573	-63.6573	-63.6573	-63.6573	-63.6573	-63.6573	-63.6573	-63.6573	-63.6573	-63.6573	-63.6573	-63.6573	-63.6573	-63.6573	-63.6573	-63.6573	-63.6573	-63.6573	-63.6573	-63.6573	-63.6573	-63.6573	-63.6573	-63.6573	-63.6573	-63.6573	-63.6573	-63.6573	-63.6573	-63.6573	-63.6573	-63.6573	-63.6573	-63.6573	-63.6573	-63.6573	-63.6573	-63.6573	-63.6573	-63.6573	-63.6573
214	-63.6573	-63.6573	-63.6573	-63.6573	-63.6573	-63.6573	-63.6573	-63.6573	-63.6573	-63.6573	-63.6573	-63.6573	-63.6573	-63.6573	-63.6573	-63.6573	-63.6573	-63.6573	-63.6573	-63.6573	-63.6573	-63.6573	-63.6573	-63.6573	-63.6573	-63.6573	-63.6573	-63.6573	-63.6573	-63.6573	-63.6573	-63.6573	-63.6573	-63.6573	-63.6573	-63.6573	-63.6573	-63.6573	-63.6573	-63.6573	-63.6573	-63.6573	-63.6573	-63.6573	-63.6573	-63.6573	-63.6573	-63.6573	-63.6573
215	-63.6571	-63.6571	-63.6571	-63.6571	-63.6571	-63.6571	-63.6571	-63.6571	-63.6571	-63.6571	-63.6571	-63.6571	-63.6571	-63.6571	-63.6571	-63.6571	-63.6571	-63.6571	-63.6571	-63.6571	-63.6571	-63.6571	-63.6571	-63.6571	-63.6571	-63.6571	-63.6571	-63.6571	-63.6571	-63.6571	-63.6571	-63.6571	-63.6571	-63.6571	-63.6571	-63.6571	-63.6571	-63.6571	-63.6571	-63.6571	-63.6571	-63.6571	-63.6571	-63.6571	-63.6571	-63.6571	-63.6571	-63.6571	-63.6571
216	-63.6571	-63.6571	-63.6571	-63.6571	-63.6571	-63.6571	-63.6571	-63.6571	-63.6571	-63.6571	-63.6571	-63.6571	-63.6571	-63.6571	-63.6571	-63.6571	-63.6571	-63.6571	-63.6571	-63.6571	-63.6571	-63.6571	-63.6571	-63.6571	-63.6571	-63.6571	-63.6571	-63.6571	-63.6571	-63.6571	-63.6571	-63.6571	-63.6571	-63.6571	-63.6571	-63.6571	-63.6571	-63.6571	-63.6571	-63.6571	-63.6571	-63.6571	-63.6571	-63.6571	-63.6571	-63.6571	-63.6571	-63.6571	-63.6571
217	-63.6571	-63.6571	-63.6571	-63.6571	-63.6571	-63.6571	-63.6571	-63.6571	-63.6571	-63.6571	-63.6571	-63.6571	-63.6571	-63.6571	-63.6571	-63.6571	-63.6571	-63.6571	-63.6571	-63.6571	-63.6571	-63.6571	-63.6571	-63.6571	-63.6571	-63.6571	-63.6571	-63.6571	-63.6571	-63.6571	-63.6571	-63.6571	-63.6571	-63.6571	-63.6571	-63.6571	-63.6571	-63.6571	-63.6571	-63.6571	-63.6571	-63.6571	-63.6571	-63.6571	-63.6571	-63.6571	-63.6571	-63.6571	-63.6571
218	-63.6571	-63.6571	-63.6571	-63.6571	-63.6571	-63.6571	-63.6571	-63.6571	-63.6571	-63.6571	-63.6571	-63.6571	-63.6571	-63.6571	-63.6571	-63.6571	-63.6571	-63.6571	-63.6571	-63.6571	-63.6571	-63.6571	-63.6571	-63.6571	-63.6571	-63.6571	-63.6571	-63.6571	-63.6571	-63.6571	-63.6571	-63.6571	-63.6571	-63.6571	-63.6571	-63.6571	-63.6571	-63.6571	-63.6571	-63.6571	-63.6571	-63.6571	-63.6571	-63.6571	-63.6571	-63.6571	-63.6571	-63.6571	-63.6571
219	-63.6567	-63.6567	-63.6567	-63.6567	-63.6567	-63.6567	-63.6567	-63.6567	-63.6567	-63.6567	-63.6567	-63.6567	-63.6567	-63.6567	-63.6567	-63.6567	-63.6567	-63.6567	-63.6567	-63.6567	-63.6567	-63.6567	-63.6567	-63.6567	-63.6567	-63.6567	-63.6567	-63.6567	-63.6567	-63.6567	-63.6567	-63.6567	-63.6567	-63.6567	-63.6567	-63.6567	-63.6567	-63.6567	-63.6567	-63.6567	-63.6567	-63.6567	-63.6567	-63.6567	-63.6567	-63.6567	-63.6567	-63.6567	-63.6567
220	-63.6567	-63.6567	-63.6567	-63.6567	-63.6567	-63.6567	-63.6567	-63.6567	-63.6567	-63.6567	-63.6567	-63.6567	-63.6567	-63.6567	-63.6567	-63.6567	-63.6567	-63.6567	-63.6567	-63.6567	-63.6567	-63.6567	-63.6567	-63.6567	-63.6567	-63.6567	-63.6567	-63.6567	-63.6567	-63.6567	-63.6567	-63.6567	-63.6567	-63.6567	-63.6567	-63.6567	-63.6567	-63.6567	-63.6567	-63.6567	-63.6567	-63.6567	-63.6567	-63.6567	-63.6567	-63.6567	-63.6567	-63.6567	-63.6567
221	-63.6565	-63.6565	-63.6565	-63.6565	-63.6565	-63.6565	-63.6565	-63.6565	-63.6565	-63.6565	-63.6565	-63.6565	-63.6565	-63.6565	-63.6565	-63.6565	-63.6565	-63.6565	-63.6565	-63.6565	-63.6565	-63.6565	-63.6565	-63.6565	-63.6565	-63.6565	-63.6565	-63.6565	-63.6565	-63.6565	-63.6565	-63.6565	-63.6565	-63.6565	-63.6565	-63.6565	-63.6565	-63.6565	-63.6565	-63.6565	-63.6565	-63.6565	-63.6565	-63.6565	-63.6565	-63.6565	-63.6565	-63.6565	-63.6565
222	-63.6565	-63.6565	-63.6565	-63.6565	-63.6565	-63.6565	-63.6565	-63.6565	-63.6565	-63.6565	-63.6565	-63.6565	-63.6565	-63.6565	-63.6565	-63.6565	-63.6565	-63.6565	-63.6565	-63.6565	-63.6565	-63.6565	-63.6565	-63.6565	-63.6565	-63.6565	-63.6565	-63.6565	-63.6565	-63.6565	-63.6565	-63.6565	-63.6565	-63.6565	-63.6565	-63.6565	-63.6565	-63.6565	-63.6565	-63.6565	-63.6565	-63.6565	-63.6565	-63.6565	-63.6565	-63.6565	-63.6565	-63.6565	-63.6565
223	-63.6564	-63.6564	-63.6564	-63.6564	-63.6564	-63.6564	-63.6564	-63.6564	-63.6564	-63.6564	-63.6564	-63.6564	-63.6564	-63.6564	-63.6564	-63.6564	-63.6564	-63.6564	-63.6564	-63.6564	-63.6564	-63.6564	-63.6564	-63.6564	-63.6564	-63.6564	-63.6564	-63.6564	-63.6564	-63.6564	-63.6564	-63.6564	-63.6564	-63.6564	-63.6564	-63.6564	-63.6564	-63.6564	-63.6564	-63.6564	-63.6564	-63.6564	-63.6564	-63.6564	-63.6564	-63.6564	-63.6564	-63.6564	-63.6564
224	-63.6564	-63.6564	-63.6564	-63.6564	-63.6564	-63.6564	-63.6564	-63.6564	-63.6564	-63.6564	-63.6564	-63.6564	-63.6564	-63.6564	-63.6564	-63.6564	-63.6564	-63.6564	-63.6564	-63.6564	-63.6564	-63.6564	-63.6564	-63.6564	-63.6564	-63.6564	-63.6564	-63.6564	-63.6564	-63.6564	-63.6564	-63.6564	-63.6564	-63.6564	-63.6564	-63.6564	-63.6564	-63.6564	-63.6564	-63.6564	-63.6564	-63.6564	-63.6564	-63.6564	-63.6564	-63.6564	-63.6564	-63.6564	-63.6564
225	-63.6562	-63.6562	-63.6562	-63.6562	-63.6562	-63.6562	-63.6562	-63.6562	-63.6562	-63.6562	-63.6562	-63.6562	-63.6562	-63.6562	-63.6562	-63.6562	-63.6562	-63.6562	-63.6562	-63.6562	-63.6562	-63.6562	-63.6562	-63.6562	-63.6562	-63.6562	-63.6562	-63.6562	-63.6562	-63.6562	-63.6562	-63.6562	-63.6562	-63.6562	-63.6562	-63.6562	-63.6562	-63.6562	-63.6562	-63.6562	-63.6562	-63.6562	-63.6562	-63.6562	-63.6562	-63.6562	-63.6562	-63.6562	-63.6562
226	-63.6562	-63.6562	-63.6562	-63.6562	-63.6562	-63.6562	-63.6562	-63.6562	-63.6562	-63.6562	-63.6562	-63.6562	-63.6562	-63.6562	-63.6562	-63.6562	-63.6562	-63.6562	-63.6562	-63.6562	-63.6562	-63.6562	-63.6562	-63.6562	-63.6562	-63.6562	-63.6562	-63.6562	-63.6562	-63.6562	-63.6562	-63.6562	-63.6562	-63.6562	-63.6562	-63.6562	-63.6562	-63.6562	-63.6562	-63.6562	-63.6562	-63.6562	-63.6562	-63.6562	-63.6562	-63.6562	-63.6562	-63.6562	-63.6562
227	-63.6558	-63.6558	-63.6558	-63.6558	-63.6558	-63.6558	-63.6558	-63.6558	-63.6558	-63.6558	-63.6558	-63.6558	-63.6558	-63.6558	-63.6558	-63.6558	-63.6558	-63.6558	-63.6558	-63.6558	-63.6558	-63.6558	-63.6558	-63.6558	-63.6558	-63.6558	-63.6558	-63.6558	-63.6558	-63.6558	-63.6558	-63.6558	-63.6558	-63.6558	-63.6558	-63.6558	-63.6558	-63.6558	-63.6558	-63.6558	-63.6558	-63.6558	-63.6558	-63.6558	-63.6558	-63.6558	-63.6558	-63.6558	-63.6558
228	-63.6558	-63.6558	-63.6558	-63.6558	-63.6558	-63.6558	-63.6558	-63.6558	-63.6558	-63.6558	-63.6558	-63.6558	-63.6558	-63.6558	-63.6558	-63.6558	-63.6558	-63.6558	-63.6558	-63.6558	-63.6558	-63.6558	-63.6558	-63.6558	-63.6558	-63.6558	-63.6558	-63.6558	-63.6558	-63.6558	-63.6558	-63.6558	-63.6558	-63.6558	-63.6558	-63.6558	-63.6558	-63.6558	-63.6558	-63.6558	-63.6558	-63.6558	-63.6558	-63.6558	-63.6558	-63.6558	-63.6558	-63.6558	-63.6558
229	-63.2131	-63.2131	-63.2131	-63.2131	-63.2131	-63.2131	-63.2131	-63.2131	-63.2131	-63.2131	-63.2131	-63.2131	-63.2131	-63.2131	-63.2131	-63.2131	-63.2131	-63.2131	-63.2131	-63.2131	-63.2131	-63.2131	-63.2131	-63.2131	-63.2131	-63.2131	-63.2131	-63.2131	-63.2131	-63.2131	-63.2131	-63.2131	-63.2131	-63.2131	-63.2131	-63.2131	-63.2131	-63.2131	-63.2131	-63.2131	-63.2131	-63.2131	-63.2131	-63.2131	-63.2131	-63.2131	-63.2131	-63.2131	-63.2131
230	-63.212	-63.212	-63.212	-63.212	-63.212	-63.212	-63.212	-63.212	-63.212	-63.212	-63.212	-63.212	-63.212	-63.212	-63.212	-63.212	-63.212	-63.212	-63.212	-63.212	-63.212	-63.212	-63.212	-63.212	-63.212	-63.212	-63.212	-63.212	-63.212	-63.212	-63.212	-63.212	-63.212	-63.212	-63.212	-63.212	-63.212	-63.212	-63.212	-63.212	-63.212	-63.212	-63.212	-63.212	-63.212	-63.212	-63.212	-63.212	-63.212
231	-63.2117	-63.2117	-63.2117	-63.2117	-63.2117	-63.2117	-63.2117	-63.2117	-63.2117	-63.2117	-63.2117	-63.2117	-63.2117	-63.2117	-63.2117	-63.2117	-63.2117	-63.2117	-63.2117	-63.2117	-63.2117	-63.2117	-63.2117	-63.2117	-63.2117	-63.2117	-63.2117	-63.2117	-63.2117	-63.2117	-63.2117	-63.2117	-63.2117	-63.2117	-63.2117	-63.2117	-63.2117	-63.2117	-63.2117	-63.2117	-63.2117	-63.2117	-63.2117	-63.2117	-63.2117	-63.2117	-63.2117	-63.2117	-63.2117
232	-63.2115	-63.2115	-63.2115	-63.2115	-63.2115	-63.2115	-63.2115	-63.2115	-63.2115	-63.2115	-63.2115	-63.2115	-63.2115	-63.2115	-63.2115	-63.2115	-63.2115	-63.2115	-63.2115	-63.2115	-63.2115	-63.2115	-63.2115	-63.2115	-63.2115	-63.2115	-63.2115	-63.2115	-63.2115	-63.2115	-63.2115	-63.2115	-63.2115	-63.2115	-63.2115	-63.2115	-63.2115	-63.2115	-63.2115	-63.2115	-63.2115	-63.2115	-63.2115	-63.2115	-63.2115	-63.2115	-63.2115	-63.2115	-63.2115
233	-63.2115	-63.2115	-63.2115	-63.2115	-63.2115	-63.2115	-63.2115	-63.2115	-63.2115	-63.2115	-63.2115	-63.2115	-63.2115	-63.2115	-63.2115	-63.2115	-63.2115	-63.2115	-63.2115	-63.2115	-63.2115	-63.2115	-63.2115	-63.2115	-63.2115	-63.2115	-63.2115	-63.2115	-63.2115	-63.2115	-63.2115	-63.2115	-63.2115	-63.2115	-63.2115	-63.2115	-63.2115	-63.2115	-63.2115	-63.2115	-63.2115	-63.2115	-63.2115	-63.2115	-63.2115	-63.2115	-63.2115	-63.2115	-63.2115
234	-63.2114	-63.2114	-63.2114	-63.2114	-63.2114	-63.2114	-63.2114	-63.2114	-63.2114	-63.2114	-63.2114	-63.2114	-63.2114	-63.2114	-63.2114	-63.2114	-63.2114	-63.2114	-63.2114	-63.2114	-63.2114	-63.2114	-63.2114	-63.2114	-63.2114	-63.2114	-63.2114	-63.2114	-63.2114	-63.2114	-63.2114	-63.2114	-63.2114	-63.2114	-63.2114	-63.2114	-63.2114	-63.2114	-63.2114	-63.2114	-63.2114	-63.2114	-63.2114	-63.2114	-63.2114	-63.2114	-63.2114	-63.2114	-63.2114
235	-63.2114	-63.2114	-63.2114	-63.2114	-63.2114	-63.2114	-63.2114	-63.2114	-63.2114	-63.2114	-63.2114	-63.2114	-63.2114	-63.2114	-63.2114	-63.2114	-63.2114	-63.2114	-63.2114	-63.2114	-63.2114	-63.2114	-63.2114	-63.2114	-63.2114	-63.2114	-63.2114	-63.2114	-63.2114	-63.2114	-63.2114	-63.2114	-63.2114	-63.2114	-63.2114	-63.2114	-63.2114	-63.2114	-63.2114	-63.2114	-63.2114	-63.2114	-63.2114	-63.2114	-63.2114	-63.2114	-63.2114	-63.2114	-63.2114
236	-63.2099	-63.2099	-63.2099	-63.2099	-63.2099	-63.2099	-63.2099	-63.2099	-63.2099	-63.2099	-63.2099	-63.2099	-63.2099	-63.2099	-63.2099	-63.2099	-63.2099	-63.2099	-63.2099	-63.2099	-63.2099	-63.2099	-63.2099	-63.2099	-63.2099	-63.2099	-63.2099	-63.2099	-63.2099	-63.2099	-63.2099	-63.2099	-63.2099	-63.2099	-63.2099	-63.2099	-63.2099	-63.2099	-63.2099	-63.2099	-63.2099	-63.2099	-63.2099	-63.2099	-63.2099	-63.2099	-63.2099	-63.2099	-63.2099
237	-63.2096	-63.2096	-63.2096	-63.2096	-63.2096	-63.2096	-63.2096	-63.2096	-63.2096	-63.2096	-63.2096	-63.2096	-63.2096	-63.2096	-63.2096	-63.2096	-63.2096	-63.2096	-63.2096	-63.2096	-63.2096	-63.2096	-63.2096	-63.2096	-63.2096	-63.2096	-63.2096	-63.2096	-63.2096	-63.2096	-63.2096	-63.2096	-63.2096	-63.2096	-63.2096	-63.2096	-63.2096	-63.2096	-63.2096	-63.2096	-63.2096	-63.2096	-63.2096	-63.2096	-63.2096	-63.2096	-63.2096	-63.2096	-63.2096
238	-63.2095	-63.2095	-63.2095	-63.2095	-63.2095	-63.2095	-63.2095	-63.2095	-63.2095	-63.2095	-63.2095	-63.2095	-63.2095	-63.2095	-63.2095	-63.2095	-63.2095	-63.2095	-63.2095	-63.2095	-63.2095	-63.2095	-63.2095	-63.2095	-63.2095	-63.2095	-63.2095	-63.2095	-63.2095	-63.2095	-63.2095	-63.2095	-63.2095	-63.2095	-63.2095	-63.2095	-63.2095	-63.2095	-63.2095	-63.2095	-63.2095	-63.2095	-63.2095	-63.2095	-63.2095	-63.2095	-63.2095	-63.2095	-63.2095
239	-63.2095	-63.2095	-63.2095	-63.2095	-63.2095	-63.2095	-63.2095	-63.2095	-63.2095	-63.2095	-63.2095	-63.2095	-63.2095	-63.2095	-63.2095	-63.2095	-63.2095	-63.2095	-63.2095	-63.2095	-63.2095	-63.2095	-63.2095	-63.2095	-63.2095	-63.2095	-63.2095	-63.2095	-63.2095	-63.2095	-63.2095	-63.2095	-63.2095	-63.2095	-63.2095	-63.2095	-63.2095	-63.2095	-63.2095	-63.2095	-63.2095	-63.2095	-63.2095	-63.2095	-63.2095	-63.2095	-63.2095	-63.2095	-63.2095
240	-63.2094	-63.2094	-63.2094	-63.2094	-63.2094	-63.2094	-63.2094	-63.2094	-63.2094	-63.2094	-63.2094	-63.2094	-63.2094	-63.2094	-63.2094	-63.2094	-63.2094	-63.2094	-63.2094	-63.2094	-63.2094	-63.2094	-63.2094	-63.2094	-63.2094	-63.2094	-63.2094	-63.2094	-63.2094	-63.2094	-63.2094	-63.2094	-63.2094	-63.2094	-63.2094	-63.2094	-63.2094	-63.2094	-63.2094	-63.2094	-63.2094	-63.2094	-63.2094	-63.2094	-63.2094	-63.2094	-63.2094	-63.2094	-63.2094
241	-63.2094	-63.2094	-63.2094	-63.2094	-63.2094	-63.2094	-63.2094	-63.2094	-63.2094	-63.2094	-63.2094	-63.2094	-63.2094	-63.2094	-63.2094	-63.2094	-63.2094	-63.2094	-63.2094	-63.2094	-63.2094	-63.2094	-63.2094	-63.2094	-63.2094	-63.2094	-63.2094	-63.2094	-63.2094	-63.2094	-63.2094	-63.2094	-63.2094	-63.2094	-63.2094	-63.2094	-63.2094	-63.2094	-63.2094	-63.2094	-63.2094	-63.2094	-63.2094	-63.2094	-63.2094	-63.2094	-63.2094	-63.2094	-63.2094
242	-63.2088	-63.2088	-63.2088	-63.2088	-63.2088	-63.2088	-63.2088	-63.2088	-63.2088	-63.2088	-63.2088	-63.2088	-63.2088	-63.2088	-63.2088	-63.2088	-63.2088	-63.2088	-63.2088	-63.2088	-63.2088	-63.2088	-63.2088	-63.2088	-63.2088	-63.2088	-63.2088	-63.2088	-63.2088	-63.2088	-63.2088	-63.2088	-63.2088	-63.2088	-63.2088	-63.2088	-63.2088	-63.2088	-63.2088	-63.2088	-63.2088	-63.2088	-63.2088	-63.2088	-63.2088	-63.2088	-63.2088	-63.2088	-63.2088
243	-63.2087	-63.2087	-63.2087	-63.2087	-63.2087	-63.2087	-63.2087	-63.2087	-63.2087	-63.2087	-63.2087	-63.2087	-63.2087	-63.2087	-63.2087	-63.2087	-63.2087	-63.2087	-63.2087	-63.2087	-63.2087	-63.2087	-63.2087	-63.2087	-63.2087	-63.2087	-63.2087	-63.2087	-63.2087	-63.2087	-63.2087	-63.2087	-63.2087	-63.2087	-63.2087	-63.2087	-63.2087	-63.2087	-63.2087	-63.2087	-63.2087	-63.2087	-63.2087	-63.2087	-63.2087	-63.2087	-63.2087	-63.2087	-63.2087
244	-63.2087	-63.2087	-63.2087	-63.2087	-63.2087	-63.2087	-63.2087	-63.2087	-63.2087	-63.2087	-63.2087	-63.2087	-63.2087	-63.2087	-63.2087	-63.2087	-63.2087	-63.2087	-63.2087	-63.2087	-63.2087	-63.2087	-63.2087	-63.2087	-63.2087	-63.2087	-63.2087	-63.2087	-63.2087	-63.2087	-63.2087	-63.2087	-63.2087	-63.2087	-63.2087	-63.2087	-63.2087	-63.2087	-63.2087	-63.2087	-63.2087	-63.2087	-63.2087	-63.2087	-63.2087	-63.2087	-63.2087	-63.2087	-63.2087
245	-63.2084	-63.2084	-63.2084	-63.2084	-63.2084	-63.2084	-63.2084	-63.2084	-63.2084	-63.2084	-63.2084	-63.2084	-63.2084	-63.2084	-63.2084	-63.2084	-63.2084	-63.2084	-63.2084	-63.2084	-63.2084	-63.2084	-63.2084	-63.2084	-63.2084	-63.2084	-63.2084	-63.2084	-63.2084	-63.2084	-63.2084	-63.2084	-63.2084	-63.2084	-63.2084	-63.2084	-63.2084	-63.2084	-63.2084	-63.2084	-63.2084	-63.2084	-63.2084	-63.2084	-63.2084	-63.2084	-63.2084	-63.2084	-63.2084
246	-63.2084	-63.2084	-63.2084	-63.2084	-63.2084	-63.2084	-63.2084	-63.2084	-63.2084	-63.2084	-63.2084	-63.2084	-63.2084	-63.2084	-63.2084	-63.2084	-63.2084	-63.2084	-63.2084	-63.2084	-63.2084	-63.2084	-63.2084	-63.2084	-63.2084	-63.2084	-63.2084	-63.2084	-63.2084	-63.2084	-63.2084	-63.2084	-63.2084	-63.2084	-63.2084	-63.2084	-63.2084	-63.2084	-63.2084	-63.2084	-63.2084	-63.2084	-63.2084	-63.2084	-63.2084	-63.2084	-63.2084	-63.2084	-63.2084
247	-63.208	-63.208	-63.208	-63.208	-63.208	-63.208	-63.208	-63.208	-63.208	-63.208	-63.208	-63.208	-63.208	-63.208	-63.208	-63.208	-63.208	-63.208	-63.208	-63.208	-63.208	-63.208	-63.208	-63.208	-63.208	-63.208	-63.208	-63.208	-63.208	-63.208	-63.208	-63.208	-63.208	-63.208	-63.208	-63.208	-63.208	-63.208	-63.208	-63.208	-63.208	-63.208	-63.208	-63.208	-63.208	-63.208	-63.208	-63.208	-63.208
248	-63.208	-63.208	-63.208	-63.208	-63.208	-63.208	-63.208	-63.208	-63.208	-63.208	-63.208	-63.208	-63.208	-63.208	-63.208	-63.208	-63.208	-63.208	-63.208	-63.208	-63.208	-63.208	-63.208	-63.208	-63.208	-63.208	-63.208	-63.208	-63.208	-63.208	-63.208	-63.208	-63.208	-63.208	-63.208	-63.208	-63.208	-63.208	-63.208	-63.208	-63.208	-63.208	-63.208	-63.208	-63.208	-63.208	-63.208	-63.208	-63.208
249	-63.2079	-63.2079	-63.2079	-63.2079	-63.2079	-63.2079	-63.2079	-63.2079	-63.2079	-63.2079	-63.2079	-63.2079	-63.2079	-63.2079	-63.2079	-63.2079	-63.2079	-63.2079	-63.2079	-63.2079	-63.2079	-63.2079	-63.2079	-63.2079	-63.2079	-63.2079	-63.2079	-63.2079	-63.2079	-63.2079	-63.2079	-63.2079	-63.2079	-63.2079	-63.2079	-63.2079	-63.2079	-63.2079	-63.2079	-63.2079	-63.2079	-63.2079	-63.2079	-63.2079	-63.2079	-63.2079	-63.2079	-63.2079	-63.2079
250	-63.2079	-63.2079	-63.2079	-63.2079	-63.2079	-63.2079	-63.2079	-63.2079	-63.2079	-63.2079	-63.2079	-63.2079	-63.2079	-63.2079	-63.2079	-63.2079	-63.2079	-63.2079	-63.2079	-63.2079	-63.2079	-63.2079	-63.2079	-63.2079	-63.2079	-63.2079	-63.2079	-63.2079	-63.2079	-63.2079	-63.2079	-63.2079	-63.2079	-63.2079	-63.2079	-63.2079	-63.2079	-63.2079	-63.2079	-63.2079	-63.2079	-63.2079	-63.2079	-63.2079	-63.2079	-63.2079	-63.2079	-63.2079	-63.2079
251	-63.2074	-63.2074	-63.2074	-63.2074	-63.2074	-63.2074	-63.2074	-63.2074	-63.2074	-63.2074	-63.2074	-63.2074	-63.2074	-63.2074	-63.2074	-63.2074	-63.2074	-63.2074	-63.2074	-63.2074	-63.2074	-63.2074	-63.2074	-63.2074	-63.2074	-63.2074	-63.2074	-63.2074	-63.2074	-63.2074	-63.2074	-63.2074	-63.2074	-63.2074	-63.2074	-63.2074	-63.2074	-63.2074	-63.2074	-63.2074	-63.2074	-63.2074	-63.2074	-63.2074	-63.2074	-63.2074	-63.2074	-63.2074	-63.2074
252	-63.2074	-63.2074	-63.2074	-63.2074	-63.2074	-63.2074	-63.2074	-63.2074	-63.2074	-63.2074	-63.2074	-63.2074	-63.2074	-63.2074	-63.2074	-63.2074	-63.2074	-63.2074	-63.2074	-63.2074	-63.2074	-63.2074	-63.2074	-63.2074	-63.2074	-63.2074	-63.2074	-63.2074	-63.2074	-63.2074	-63.2074	-63.2074	-63.2074	-63.2074	-63.2074	-63.2074	-63.2074	-63.2074	-63.2074	-63.2074	-63.2074	-63.2074	-63.2074	-63.2074	-63.2074	-63.2074	-63.2074	-63.2074	-63.2074
253	-63.2068	-63.2068	-63.2068	-63.2068	-63.2068	-63.2068	-63.2068	-63.2068	-63.2068	-63.2068	-63.2068	-63.2068	-63.2068	-63.2068	-63.2068	-63.2068	-63.2068	-63.2068	-63.2068	-63.2068	-63.2068	-63.2068	-63.2068	-63.2068	-63.2068	-63.2068	-63.2068	-63.2068	-63.2068	-63.2068	-63.2068	-63.2068	-63.2068	-63.2068	-63.2068	-63.2068	-63.2068	-63.2068	-63.2068	-63.2068	-63.2068	-63.2068	-63.2068	-63.2068	-63.2068	-63.2068	-63.2068	-63.2068	-63.2068
254	-63.2068	-63.2068	-63.2068	-63.2068	-63.2068	-63.2068	-63.2068	-63.2068	-63.2068	-63.2068	-63.2068	-63.2068	-63.2068	-63.2068	-63.2068	-63.2068	-63.2068	-63.2068	-63.2068	-63.2068	-63.2068	-63.2068	-63.2068	-63.2068	-63.2068	-63.2068	-63.2068	-63.2068	-63.2068	-63.2068	-63.2068	-63.2068	-63.2068	-63.2068	-63.2068	-63.2068	-63.2068	-63.2068	-63.2068	-63.2068	-63.2068	-63.2068	-63.2068	-63.2068	-63.2068	-63.2068	-63.2068	-63.2068	-63.2068
255	-63.2066	-63.2066	-63.2066	-63.2066	-63.2066	-63.2066	-63.2066	-63.2066	-63.2066	-63.2066	-63.2066	-63.2066	-63.2066	-63.2066	-63.2066	-63.2066	-63.2066	-63.2066	-63.2066	-63.2066	-63.2066	-63.2066	-63.2066	-63.2066	-63.2066	-63.2066	-63.2066	-63.2066	-63.2066	-63.2066	-63.2066	-63.2066	-63.2066	-63.2066	-63.2066	-63.2066	-63.2066	-63.2066	-63.2066	-63.2066	-63.2066	-63.2066	-63.2066	-63.2066	-63.2066	-63.2066	-63.2066	-63.2066	-63.2066
256	-63.2066	-63.2066	-63.2066	-63.2066	-63.2066	-63.2066	-63.2066	-63.2066	-63.2066	-63.2066	-63.2066	-63.2066	-63.2066	-63.2066	-63.2066	-63.2066	-63.2066	-63.2066	-63.2066	-63.2066	-63.2066	-63.2066	-63.2066	-63.2066	-63.2066	-63.2066	-63.2066	-63.2066	-63.2066	-63.2066	-63.2066	-63.2066	-63.2066	-63.2066	-63.2066	-63.2066	-63.2066	-63.2066	-63.2066	-63.2066	-63.2066	-63.2066	-63.2066	-63.2066	-63.2066	-63.2066	-63.2066	-63.2066	-63.2066
257	-63.2065	-63.2065	-63.2065	-63.2065	-63.2065	-63.2065	-63.2065	-63.2065	-63.2065	-63.2065	-63.2065	-63.2065	-63.2065	-63.2065	-63.2065	-63.2065	-63.2065	-63.2065	-63.2065	-63.2065	-63.2065	-63.2065	-63.2065	-63.2065	-63.2065	-63.2065	-63.2065	-63.2065	-63.2065	-63.2065	-63.2065	-63.2065	-63.2065	-63.2065	-63.2065	-63.2065	-63.2065	-63.2065	-63.2065	-63.2065	-63.2065	-63.2065	-63.2065	-63.2065	-63.2065	-63.2065	-63.2065	-63.2065	-63.2065
258	-63.2065	-63.2065	-63.2065	-63.2065	-63.2065	-63.2065	-63.2065	-63.2065	-63.2065	-63.2065	-63.2065	-63.2065	-63.2065	-63.2065	-63.2065	-63.2065	-63.2065	-63.2065	-63.2065	-63.2065	-63.2065	-63.2065	-63.2065	-63.2065	-63.2065	-63.2065	-63.2065	-63.2065	-63.2065	-63.2065	-63.2065	-63.2065	-63.2065	-63.2065	-63.2065	-63.2065	-63.2065	-63.2065	-63.2065	-63.2065	-63.2065	-63.2065	-63.2065	-63.2065	-63.2065	-63.2065	-63.2065	-63.2065	-63.2065
259	-63.2062	-63.2062	-63.2062	-63.2062	-63.2062	-63.2062	-63.2062	-63.2062	-63.2062	-63.2062	-63.2062	-63.2062	-63.2062	-63.2062	-63.2062	-63.2062	-63.2062	-63.2062	-63.2062	-63.2062	-63.2062	-63.2062	-63.2062	-63.2062	-63.2062	-63.2062	-63.2062	-63.2062	-63.2062	-63.2062	-63.2062	-63.2062	-63.2062	-63.2062	-63.2062	-63.2062	-63.2062	-63.2062	-63.2062	-63.2062	-63.2062	-63.2062	-63.2062	-63.2062	-63.2062	-63.2062	-63.2062	-63.2062	-63.2062
260	-63.2062	-63.2062	-63.2062	-63.2062	-63.2062	-63.2062	-63.2062	-63.2062	-63.2062	-63.2062	-63.2062	-63.2062	-63.2062	-63.2062	-63.2062	-63.2062	-63.2062	-63.2062	-63.2062	-63.2062	-63.2062	-63.2062	-63.2062	-63.2062	-63.2062	-63.2062	-63.2062	-63.2062	-63.2062	-63.2062	-63.2062	-63.2062	-63.2062	-63.2062	-63.2062	-63.2062	-63.2062	-63.2062	-63.2062	-63.2062	-63.2062	-63.2062	-63.2062	-63.2062	-63.2062	-63.2062	-63.2062	-63.2062	-63.2062
261	-63.2059	-63.2059	-63.2059	-63.2059	-63.2059	-63.2059	-63.2059	-63.2059	-63.2059	-63.2059	-63.2059	-63.2059	-63.2059	-63.2059	-63.2059	-63.2059	-63.2059	-63.2059	-63.2059	-63.2059	-63.2059	-63.2059	-63.2059	-63.2059	-63.2059	-63.2059	-63.2059	-63.2059	-63.2059	-63.2059	-63.2059	-63.2059	-63.2059	-63.2059	-63.2059	-63.2059	-63.2059	-63.2059	-63.2059	-63.2059	-63.2059	-63.2059	-63.2059	-63.2059	-63.2059	-63.2059	-63.2059	-63.2059	-63.2059
262	-63.2059	-63.2059	-63.2059	-63.2059	-63.2059	-63.2059	-63.2059	-63.2059	-63.2059	-63.2059	-63.2059	-63.2059	-63.2059	-63.2059	-63.2059	-63.2059	-63.2059	-63.2059	-63.2059	-63.2059	-63.2059	-63.2059	-63.2059	-63.2059	-63.2059	-63.2059	-63.2059	-63.2059	-63.2059	-63.2059	-63.2059	-63.2059	-63.2059	-63.2059	-63.2059	-63.2059	-63.2059	-63.2059	-63.2059	-63.2059	-63.2059	-63.2059	-63.2059	-63.2059	-63.2059	-63.2059	-63.2059	-63.2059	-63.2059
263	-63.2057	-63.2057	-63.2057	-63.2057	-63.2057	-63.2057	-63.2057	-63.2057	-63.2057	-63.2057	-63.2057	-63.2057	-63.2057	-63.2057	-63.2057	-63.2057	-63.2057	-63.2057	-63.2057	-63.2057	-63.2057	-63.2057	-63.2057	-63.2057	-63.2057	-63.2057	-63.2057	-63.2057	-63.2057	-63.2057	-63.2057	-63.2057	-63.2057	-63.2057	-63.2057	-63.2057	-63.2057	-63.2057	-63.2057	-63.2057	-63.2057	-63.2057	-63.2057	-63.2057	-63.2057	-63.2057	-63.2057	-63.2057	-63.2057
264	-63.2057	-63.2057	-63.2057	-63.2057	-63.2057	-63.2057	-63.2057	-63.2057	-63.2057	-63.2057	-63.2057	-63.2057	-63.2057	-63.2057	-63.2057	-63.2057	-63.2057	-63.2057	-63.2057	-63.2057	-63.2057	-63.2057	-63.2057	-63.2057	-63.2057	-63.2057	-63.2057	-63.2057	-63.2057	-63.2057	-63.2057	-63.2057	-63.2057	-63.2057	-63.2057	-63.2057	-63.2057	-63.2057	-63.2057	-63.2057	-63.2057	-63.2057	-63.2057	-63.2057	-63.2057	-63.2057	-63.2057	-63.2057	-63.2057
265	-63.2052	-63.2052	-63.2052	-63.2052	-63.2052	-63.2052	-63.2052	-63.2052	-63.2052	-63.2052	-63.2052	-63.2052	-63.2052	-63.2052	-63.2052	-63.2052	-63.2052	-63.2052	-63.2052	-63.2052	-63.2052	-63.2052	-63.2052	-63.2052	-63.2052	-63.2052	-63.2052	-63.2052	-63.2052	-63.2052	-63.2052	-63.2052	-63.2052	-63.2052	-63.2052	-63.2052	-63.2052	-63.2052	-63.2052	-63.2052	-63.2052	-63.2052	-63.2052	-63.2052	-63.2052	-63.2052	-63.2052	-63.2052	-63.2052
266	-63.2052	-63.2052	-63.2052	-63.2052	-63.2052	-63.2052	-63.2052	-63.2052	-63.2052	-63.2052	-63.2052	-63.2052	-63.2052	-63.2052	-63.2052	-63.2052	-63.2052	-63.2052	-63.2052	-63.2052	-63.2052	-63.2052	-63.2052	-63.2052	-63.2052	-63.2052	-63.2052	-63.2052	-63.2052	-63.2052	-63.2052	-63.2052	-63.2052	-63.2052	-63.2052	-63.2052	-63.2052	-63.2052	-63.2052	-63.2052	-63.2052	-63.2052	-63.2052	-63.2052	-63.2052	-63.2052	-63.2052	-63.2052	-63.2052
267	-62.8615	-62.8615	-62.8615	-62.8615	-62.8615	-62.8615	-62.8615	-62.8615	-62.8615	-62.8615	-62.8615	-62.8615	-62.8615	-62.8615	-62.8615	-62.8615	-62.8615	-62.8615	-62.8615	-62.8615	-62.8615	-62.8615	-62.8615	-62.8615	-62.8615	-62.8615	-62.8615	-62.8615	-62.8615	-62.8615	-62.8615	-62.8615	-62.8615	-62.8615	-62.8615	-62.8615	-62.8615	-62.8615	-62.8615	-62.8615	-62.8615	-62.8615	-62.8615	-62.8615	-62.8615	-62.8615	-62.8615	-62.8615	-62.8615
268	-62.8615	-62.8615	-62.8615	-62.8615	-62.8615	-62.8615	-62.8615	-62.8615	-62.8615	-62.8615	-62.8615	-62.8615	-62.8615	-62.8615	-62.8615	-62.8615	-62.8615	-62.8615	-62.8615	-62.8615	-62.8615	-62.8615	-62.8615	-62.8615	-62.8615	-62.8615	-62.8615	-62.8615	-62.8615	-62.8615	-62.8615	-62.8615	-62.8615	-62.8615	-62.8615	-62.8615	-62.8615	-62.8615	-62.8615	-62.8615	-62.8615	-62.8615	-62.8615	-62.8615	-62.8615	-62.8615	-62.8615	-62.8615	-62.8615
269	-62.8607	-62.8607	-62.8607	-62.8607	-62.8607	-62.8607	-62.8607	-62.8607	-62.8607	-62.8607	-62.8607	-62.8607	-62.8607	-62.8607	-62.8607	-62.8607	-62.8607	-62.8607	-62.8607	-62.8607	-62.8607	-62.8607	-62.8607	-62.8607	-62.8607	-62.8607	-62.8607	-62.8607	-62.8607	-62.8607	-62.8607	-62.8607	-62.8607	-62.8607	-62.8607	-62.8607	-62.8607	-62.8607	-62.8607	-62.8607	-62.8607	-62.8607	-62.8607	-62.8607	-62.8607	-62.8607	-62.8607	-62.8607	-62.8607
270	-62.8607	-62.8607	-62.8607	-62.8607	-62.8607	-62.8607	-62.8607	-62.8607	-62.8607	-62.8607	-62.8607	-62.8607	-62.8607	-62.8607	-62.8607	-62.8607	-62.8607	-62.8607	-62.8607	-62.8607	-62.8607	-62.8607	-62.8607	-62.8607	-62.8607	-62.8607	-62.8607	-62.8607	-62.8607	-62.8607	-62.8607	-62.8607	-62.8607	-62.8607	-62.8607	-62.8607	-62.8607	-62.8607	-62.8607	-62.8607	-62.8607	-62.8607	-62.8607	-62.8607	-62.8607	-62.8607	-62.8607	-62.8607	-62.8607
271	-62.8602	-62.8602	-62.8602	-62.8602	-62.8602	-62.8602	-62.8602	-62.8602	-62.8602	-62.8602	-62.8602	-62.8602	-62.8602	-62.8602	-62.8602	-62.8602	-62.8602	-62.8602	-62.8602	-62.8602	-62.8602	-62.8602	-62.8602	-62.8602	-62.8602	-62.8602	-62.8602	-62.8602	-62.8602	-62.8602	-62.8602	-62.8602	-62.8602	-62.8602	-62.8602	-62.8602	-62.8602	-62.8602	-62.8602	-62.8602	-62.8602	-62.8602	-62.8602	-62.8602	-62.8602	-62.8602	-62.8602	-62.8602	-62.8602
272	-62.8602	-62.8602	-62.8602	-62.8602	-62.8602	-62.8602	-62.8602	-62.8602	-62.8602	-62.8602	-62.8602	-62.8602	-62.8602	-62.8602	-62.8602	-62.8602	-62.8602	-62.8602	-62.8602	-62.8602	-62.8602	-62.8602	-62.8602	-62.8602	-62.8602	-62.8602	-62.8602	-62.8602	-62.8602	-62.8602	-62.8602	-62.8602	-62.8602	-62.8602	-62.8602	-62.8602	-62.8602	-62.8602	-62.8602	-62.8602	-62.8602	-62.8602	-62.8602	-62.8602	-62.8602	-62.8602	-62.8602	-62.8602	-62.8602
273	-62.8601	-62.8601	-62.8601	-62.8601	-62.8601	-62.8601	-62.8601	-62.8601	-62.8601	-62.8601	-62.8601	-62.8601	-62.8601	-62.8601	-62.8601	-62.8601	-62.8601	-62.8601	-62.8601	-62.8601	-62.8601	-62.8601	-62.8601	-62.8601	-62.8601	-62.8601	-62.8601	-62.8601	-62.8601	-62.8601	-62.8601	-62.8601	-62.8601	-62.8601	-62.8601	-62.8601	-62.8601	-62.8601	-62.8601	-62.8601	-62.8601	-62.8601	-62.8601	-62.8601	-62.8601	-62.8601	-62.8601	-62.8601	-62.8601
274	-62.8601	-62.8601	-62.8601	-62.8601	-62.8601	-62.8601	-62.8601	-62.8601	-62.8601	-62.8601	-62.8601	-62.8601	-62.8601	-62.8601	-62.8601	-62.8601	-62.8601	-62.8601	-62.8601	-62.8601	-62.8601	-62.8601	-62.8601	-62.8601	-62.8601	-62.8601	-62.8601	-62.8601	-62.8601	-62.8601	-62.8601	-62.8601	-62.8601	-62.8601	-62.8601	-62.8601	-62.8601	-62.8601	-62.8601	-62.8601	-62.8601	-62.8601	-62.8601	-62.8601	-62.8601	-62.8601	-62.8601	-62.8601	-62.8601
275	-62.86	-62.86	-62.86	-62.86	-62.86	-62.86	-62.86	-62.86	-62.86	-62.86	-62.86	-62.86	-62.86	-62.86	-62.86	-62.86	-62.86	-62.86	-62.86	-62.86	-62.86	-62.86	-62.86	-62.86	-62.86	-62.86	-62.86	-62.86	-62.86	-62.86	-62.86	-62.86	-62.86	-62.86	-62.86	-62.86	-62.86	-62.86	-62.86	-62.86	-62.86	-62.86	-62.86	-62.86	-62.86	-62.86	-62.86	-62.86	-62.86
276	-62.86	-62.86	-62.86	-62.86	-62.86	-62.86	-62.86	-62.86	-62.86	-62.86	-62.86	-62.86	-62.86	-62.86	-62.86	-62.86	-62.86	-62.86	-62.86	-62.86	-62.86	-62.86	-62.86	-62.86	-62.86	-62.86	-62.86	-62.86	-62.86	-62.86	-62.86	-62.86	-62.86	-62.86	-62.86	-62.86	-62.86	-62.86	-62.86	-62.86	-62.86	-62.86	-62.86	-62.86	-62.86	-62.86	-62.86	-62.86	-62.86
277	-62.8593	-62.8593	-62.8593	-62.8593	-62.8593	-62.8593	-62.8593	-62.8593	-62.8593	-62.8593	-62.8593	-62.8593	-62.8593	-62.8593	-62.8593	-62.8593	-62.8593	-62.8593	-62.8593	-62.8593	-62.8593	-62.8593	-62.8593	-62.8593	-62.8593	-62.8593	-62.8593	-62.8593	-62.8593	-62.8593	-62.8593	-62.8593	-62.8593	-62.8593	-62.8593	-62.8593	-62.8593	-62.8593	-62.8593	-62.8593	-62.8593	-62.8593	-62.8593	-62.8593	-62.8593	-62.8593	-62.8593	-62.8593	-62.8593
278	-62.8593	-62.8593	-62.8593	-62.8593	-62.8593	-62.8593	-62.8593	-62.8593	-62.8593	-62.8593	-62.8593	-62.8593	-62.8593	-62.8593	-62.8593	-62.8593	-62.8593	-62.8593	-62.8593	-62.8593	-62.8593	-62.8593	-62.8593	-62.8593	-62.8593	-62.8593	-62.8593	-62.8593	-62.8593	-62.8593	-62.8593	-62.8593	-62.8593	-62.8593	-62.8593	-62.8593	-62.8593	-62.8593	-62.8593	-62.8593	-62.8593	-62.8593	-62.8593	-62.8593	-62.8593	-62.8593	-62.8593	-62.8593	-62.8593
279	-62.8589	-62.8589	-62.8589	-62.8589	-62.8589	-62.8589	-62.8589	-62.8589	-62.8589	-62.8589	-62.8589	-62.8589	-62.8589	-62.8589	-62.8589	-62.8589	-62.8589	-62.8589	-62.8589	-62.8589	-62.8589	-62.8589	-62.8589	-62.8589	-62.8589	-62.8589	-62.8589	-62.8589	-62.8589	-62.8589	-62.8589	-62.8589	-62.8589	-62.8589	-62.8589	-62.8589	-62.8589	-62.8589	-62.8589	-62.8589	-62.8589	-62.8589	-62.8589	-62.8589	-62.8589	-62.8589	-62.8589	-62.8589	-62.8589
280	-62.8589	-62.8589	-62.8589	-62.8589	-62.8589	-62.8589	-62.8589	-62.8589	-62.8589	-62.8589	-62.8589	-62.8589	-62.8589	-62.8589	-62.8589	-62.8589	-62.8589	-62.8589	-62.8589	-62.8589	-62.8589	-62.8589	-62.8589	-62.8589	-62.8589	-62.8589	-62.8589	-62.8589	-62.8589	-62.8589	-62.8589	-62.8589	-62.8589	-62.8589	-62.8589	-62.8589	-62.8589	-62.8589	-62.8589	-62.8589	-62.8589	-62.8589	-62.8589	-62.8589	-62.8589	-62.8589	-62.8589	-62.8589	-62.8589
281	-62.8587	-62.8587	-62.8587	-62.8587	-62.8587	-62.8587	-62.8587	-62.8587	-62.8587	-62.8587	-62.8587	-62.8587	-62.8587	-62.8587	-62.8587	-62.8587	-62.8587	-62.8587	-62.8587	-62.8587	-62.8587	-62.8587	-62.8587	-62.8587	-62.8587	-62.8587	-62.8587	-62.8587	-62.8587	-62.8587	-62.8587	-62.8587	-62.8587	-62.8587	-62.8587	-62.8587	-62.8587	-62.8587	-62.8587	-62.8587	-62.8587	-62.8587	-62.8587	-62.8587	-62.8587	-62.8587	-62.8587	-62.8587	-62.8587
282	-62.8587	-62.8587	-62.8587	-62.8587	-62.8587	-62.8587	-62.8587	-62.8587	-62.8587	-62.8587	-62.8587	-62.8587	-62.8587	-62.8587	-62.8587	-62.8587	-62.8587	-62.8587	-62.8587	-62.8587	-62.8587	-62.8587	-62.8587	-62.8587	-62.8587	-62.8587	-62.8587	-62.8587	-62.8587	-62.8587	-62.8587	-62.8587	-62.8587	-62.8587	-62.8587	-62.8587	-62.8587	-62.8587	-62.8587	-62.8587	-62.8587	-62.8587	-62.8587	-62.8587	-62.8587	-62.8587	-62.8587	-62.8587	-62.8587
283	-62.8587	-62.8587	-62.8587	-62.8587	-62.8587	-62.8587	-62.8587	-62.8587	-62.8587	-62.8587	-62.8587	-62.8587	-62.8587	-62.8587	-62.8587	-62.8587	-62.8587	-62.8587	-62.8587	-62.8587	-62.8587	-62.8587	-62.8587	-62.8587	-62.8587	-62.8587	-62.8587	-62.8587	-62.8587	-62.8587	-62.8587	-62.8587	-62.8587	-62.8587	-62.8587	-62.8587	-62.8587	-62.8587	-62.8587	-62.8587	-62.8587	-62.8587	-62.8587	-62.8587	-62.8587	-62.8587	-62.8587	-62.8587	-62.8587
284	-62.8587	-62.8587	-62.8587	-62.8587	-62.8587	-62.8587	-62.8587	-62.8587	-62.8587	-62.8587	-62.8587	-62.8587	-62.8587	-62.8587	-62.8587	-62.8587	-62.8587	-62.8587	-62.8587	-62.8587	-62.8587	-62.8587	-62.8587	-62.8587	-62.8587	-62.8587	-62.8587	-62.8587	-62.8587	-62.8587	-62.8587	-62.8587	-62.8587	-62.8587	-62.8587	-62.8587	-62.8587	-62.8587	-62.8587	-62.8587	-62.8587	-62.8587	-62.8587	-62.8587	-62.8587	-62.8587	-62.8587	-62.8587	-62.8587
285	-62.8586	-62.8586	-62.8586	-62.8586	-62.8586	-62.8586	-62.8586	-62.8586	-62.8586	-62.8586	-62.8586	-62.8586	-62.8586	-62.8586	-62.8586	-62.8586	-62.8586	-62.8586	-62.8586	-62.8586	-62.8586	-62.8586	-62.8586	-62.8586	-62.8586	-62.8586	-62.8586	-62.8586	-62.8586	-62.8586	-62.8586	-62.8586	-62.8586	-62.8586	-62.8586	-62.8586	-62.8586	-62.8586	-62.8586	-62.8586	-62.8586	-62.8586	-62.8586	-62.8586	-62.8586	-62.8586	-62.8586	-62.8586	-62.8586
286	-62.8586	-62.8586	-62.8586	-62.8586	-62.8586	-62.8586	-62.8586	-62.8586	-62.8586	-62.8586	-62.8586	-62.8586	-62.8586	-62.8586	-62.8586	-62.8586	-62.8586	-62.8586	-62.8586	-62.8586	-62.8586	-62.8586	-62.8586	-62.8586	-62.8586	-62.8586	-62.8586	-62.8586	-62.8586	-62.8586	-62.8586	-62.8586	-62.8586	-62.8586	-62.8586	-62.8586	-62.8586	-62.8586	-62.8586	-62.8586	-62.8586	-62.8586	-62.8586	-62.8586	-62.8586	-62.8586	-62.8586	-62.8586	-62.8586
287	-62.8584	-62.8584	-62.8584	-62.8584	-62.8584	-62.8584	-62.8584	-62.8584	-62.8584	-62.8584	-62.8584	-62.8584	-62.8584	-62.8584	-62.8584	-62.8584	-62.8584	-62.8584	-62.8584	-62.8584	-62.8584	-62.8584	-62.8584	-62.8584	-62.8584	-62.8584	-62.8584	-62.8584	-62.8584	-62.8584	-62.8584	-62.8584	-62.8584	-62.8584	-62.8584	-62.8584	-62.8584	-62.8584	-62.8584	-62.8584	-62.8584	-62.8584	-62.8584	-62.8584	-62.8584	-62.8584	-62.8584	-62.8584	-62.8584
288	-62.8584	-62.8584	-62.8584	-62.8584	-62.8584	-62.8584	-62.8584	-62.8584	-62.8584	-62.8584	-62.8584	-62.8584	-62.8584	-62.8584	-62.8584	-62.8584	-62.8584	-62.8584	-62.8584	-62.8584	-62.8584	-62.8584	-62.8584	-62.8584	-62.8584	-62.8584	-62.8584	-62.8584	-62.8584	-62.8584	-62.8584	-62.8584	-62.8584	-62.8584	-62.8584	-62.8584	-62.8584	-62.8584	-62.8584	-62.8584	-62.8584	-62.8584	-62.8584	-62.8584	-62.8584	-62.8584	-62.8584	-62.8584	-62.8584
289	-62.8577	-62.8577	-62.8577	-62.8577	-62.8577	-62.8577	-62.8577	-62.8577	-62.8577	-62.8577	-62.8577	-62.8577	-62.8577	-62.8577	-62.8577	-62.8577	-62.8577	-62.8577	-62.8577	-62.8577	-62.8577	-62.8577	-62.8577	-62.8577	-62.8577	-62.8577	-62.8577	-62.8577	-62.8577	-62.8577	-62.8577	-62.8577	-62.8577	-62.8577	-62.8577	-62.8577	-62.8577	-62.8577	-62.8577	-62.8577	-62.8577	-62.8577	-62.8577	-62.8577	-62.8577	-62.8577	-62.8577	-62.8577	-62.8577
290	-62.8577	-62.8577	-62.8577	-62.8577	-62.8577	-62.8577	-62.8577	-62.8577	-62.8577	-62.8577	-62.8577	-62.8577	-62.8577	-62.8577	-62.8577	-62.8577	-62.8577	-62.8577	-62.8577	-62.8577	-62.8577	-62.8577	-62.8577	-62.8577	-62.8577	-62.8577	-62.8577	-62.8577	-62.8577	-62.8577	-62.8577	-62.8577	-62.8577	-62.8577	-62.8577	-62.8577	-62.8577	-62.8577	-62.8577	-62.8577	-62.8577	-62.8577	-62.8577	-62.8577	-62.8577	-62.8577	-62.8577	-62.8577	-62.8577
291	-62.8575	-62.8575	-62.8575	-62.8575	-62.8575	-62.8575	-62.8575	-62.8575	-62.8575	-62.8575	-62.8575	-62.8575	-62.8575	-62.8575	-62.8575	-62.8575	-62.8575	-62.8575	-62.8575	-62.8575	-62.8575	-62.8575	-62.8575	-62.8575	-62.8575	-62.8575	-62.8575	-62.8575	-62.8575	-62.8575	-62.8575	-62.8575	-62.8575	-62.8575	-62.8575	-62.8575	-62.8575	-62.8575	-62.8575	-62.8575	-62.8575	-62.8575	-62.8575	-62.8575	-62.8575	-62.8575	-62.8575	-62.8575	-62.8575
292	-62.8575	-62.8575	-62.8575	-62.8575	-62.8575	-62.8575	-62.8575	-62.8575	-62.8575	-62.8575	-62.8575	-62.8575	-62.8575	-62.8575	-62.8575	-62.8575	-62.8575	-62.8575	-62.8575	-62.8575	-62.8575	-62.8575	-62.8575	-62.8575	-62.8575	-62.8575	-62.8575	-62.8575	-62.8575	-62.8575	-62.8575	-62.8575	-62.8575	-62.8575	-62.8575	-62.8575	-62.8575	-62.8575	-62.8575	-62.8575	-62.8575	-62.8575	-62.8575	-62.8575	-62.8575	-62.8575	-62.8575	-62.8575	-62.8575
293	-62.8575	-62.8575	-62.8575	-62.8575	-62.8575	-62.8575	-62.8575	-62.8575	-62.8575	-62.8575	-62.8575	-62.8575	-62.8575	-62.8575	-62.8575	-62.8575	-62.8575	-62.8575	-62.8575	-62.8575	-62.8575	-62.8575	-62.8575	-62.8575	-62.8575	-62.8575	-62.8575	-62.8575	-62.8575	-62.8575	-62.8575	-62.8575	-62.8575	-62.8575	-62.8575	-62.8575	-62.8575	-62.8575	-62.8575	-62.8575	-62.8575	-62.8575	-62.8575	-62.8575	-62.8575	-62.8575	-62.8575	-62.8575	-62.8575
294	-62.8575	-62.8575	-62.8575	-62.8575	-62.8575	-62.8575	-62.8575	-62.8575	-62.8575	-62.8575	-62.8575	-62.8575	-62.8575	-62.8575	-62.8575	-62.8575	-62.8575	-62.8575	-62.8575	-62.8575	-62.8575	-62.8575	-62.8575	-62.8575	-62.8575	-62.8575	-62.8575	-62.8575	-62.8575	-62.8575	-62.8575	-62.8575	-62.8575	-62.8575	-62.8575	-62.8575	-62.8575	-62.8575	-62.8575	-62.8575	-62.8575	-62.8575	-62.8575	-62.8575	-62.8575	-62.8575	-62.8575	-62.8575	-62.8575
295	-62.8572	-62.8572	-62.8572	-62.8572	-62.8572	-62.8572	-62.8572	-62.8572	-62.8572	-62.8572	-62.8572	-62.8572	-62.8572	-62.8572	-62.8572	-62.8572	-62.8572	-62.8572	-62.8572	-62.8572	-62.8572	-62.8572	-62.8572	-62.8572	-62.8572	-62.8572	-62.8572	-62.8572	-62.8572	-62.8572	-62.8572	-62.8572	-62.8572	-62.8572	-62.8572	-62.8572	-62.8572	-62.8572	-62.8572	-62.8572	-62.8572	-62.8572	-62.8572	-62.8572	-62.8572	-62.8572	-62.8572	-62.8572	-62.8572
296	-62.8572	-62.8572	-62.8572	-62.8572	-62.8572	-62.8572	-62.8572	-62.8572	-62.8572	-62.8572	-62.8572	-62.8572	-62.8572	-62.8572	-62.8572	-62.8572	-62.8572	-62.8572	-62.8572	-62.8572	-62.8572	-62.8572	-62.8572	-62.8572	-62.8572	-62.8572	-62.8572	-62.8572	-62.8572	-62.8572	-62.8572	-62.8572	-62.8572	-62.8572	-62.8572	-62.8572	-62.8572	-62.8572	-62.8572	-62.8572	-62.8572	-62.8572	-62.8572	-62.8572	-62.8572	-62.8572	-62.8572	-62.8572	-62.8572
297	-62.857	-62.857	-62.857	-62.857	-62.857	-62.857	-62.857	-62.857	-62.857	-62.857	-62.857	-62.857	-62.857	-62.857	-62.857	-62.857	-62.857	-62.857	-62.857	-62.857	-62.857	-62.857	-62.857	-62.857	-62.857	-62.857	-62.857	-62.857	-62.857	-62.857	-62.857	-62.857	-62.857	-62.857	-62.857	-62.857	-62.857	-62.857	-62.857	-62.857	-62.857	-62.857	-62.857	-62.857	-62.857	-62.857	-62.857	-62.857	-62.857
298	-62.8569	-62.8569	-62.8569	-62.8569	-62.8569	-62.8569	-62.8569	-62.8569	-62.8569	-62.8569	-62.8569	-62.8569	-62.8569	-62.8569	-62.8569	-62.8569	-62.8569	-62.8569	-62.8569	-62.8569	-62.8569	-62.8569	-62.8569	-62.8569	-62.8569	-62.8569	-62.8569	-62.8569	-62.8569	-62.8569	-62.8569	-62.8569	-62.8569	-62.8569	-62.8569	-62.8569	-62.8569	-62.8569	-62.8569	-62.8569	-62.8569	-62.8569	-62.8569	-62.8569	-62.8569	-62.8569	-62.8569	-62.8569	-62.8569
299	-62.8568	-62.8568	-62.8568	-62.8568	-62.8568	-62.8568	-62.8568	-62.8568	-62.8568	-62.8568	-62.8568	-62.8568	-62.8568	-62.8568	-62.8568	-62.8568	-62.8568	-62.8568	-62.8568	-62.8568	-62.8568	-62.8568	-62.8568	-62.8568	-62.8568	-62.8568	-62.8568	-62.8568	-62.8568	-62.8568	-62.8568	-62.8568	-62.8568	-62.8568	-62.8568	-62.8568	-62.8568	-62.8568	-62.8568	-62.8568	-62.8568	-62.8568	-62.8568	-62.8568	-62.8568	-62.8568	-62.8568	-62.8568	-62.8568
300	-62.8568	-62.8568	-62.8568	-62.8568	-62.8568	-62.8568	-62.8568	-62.8568	-62.8568	-62.8568	-62.8568	-62.8568	-62.8568	-62.8568	-62.8568	-62.8568	-62.8568	-62.8568	-62.8568	-62.8568	-62.8568	-62.8568	-62.8568	-62.8568	-62.8568	-62.8568	-62.8568	-62.8568	-62.8568	-62.8568	-62.8568	-62.8568	-62.8568	-62.8568	-62.8568	-62.8568	-62.8568	-62.8568	-62.8568	-62.8568	-62.8568	-62.8568	-62.8568	-62.8568	-62.8568	-62.8568	-62.8568	-62.8568	-62.8568
301	-62.8567	-62.8567	-62.8567	-62.8567	-62.8567	-62.8567	-62.8567	-62.8567	-62.8567	-62.8567	-62.8567	-62.8567	-62.8567	-62.8567	-62.8567	-62.8567	-62.8567	-62.8567	-62.8567	-62.8567	-62.8567	-62.8567	-62.8567	-62.8567	-62.8567	-62.8567	-62.8567	-62.8567	-62.8567	-62.8567	-62.8567	-62.8567	-62.8567	-62.8567	-62.8567	-62.8567	-62.8567	-62.8567	-62.8567	-62.8567	-62.8567	-62.8567	-62.8567	-62.8567	-62.8567	-62.8567	-62.8567	-62.8567	-62.8567
302	-62.8566	-62.8566	-62.8566	-62.8566	-62.8566	-62.8566	-62.8566	-62.8566	-62.8566	-62.8566	-62.8566	-62.8566	-62.8566	-62.8566	-62.8566	-62.8566	-62.8566	-62.8566	-62.8566	-62.8566	-62.8566	-62.8566	-62.8566	-62.8566	-62.8566	-62.8566	-62.8566	-62.8566	-62.8566	-62.8566	-62.8566	-62.8566	-62.8566	-62.8566	-62.8566	-62.8566	-62.8566	-62.8566	-62.8566	-62.8566	-62.8566	-62.8566	-62.8566	-62.8566	-62.8566	-62.8566	-62.8566	-62.8566	-62.8566
303	-62.8565	-62.8565	-62.8565	-62.8565	-62.8565	-62.8565	-62.8565	-62.8565	-62.8565	-62.8565	-62.8565	-62.8565	-62.8565	-62.8565	-62.8565	-62.8565	-62.8565	-62.8565	-62.8565	-62.8565	-62.8565	-62.8565	-62.8565	-62.8565	-62.8565	-62.8565	-62.8565	-62.8565	-62.8565	-62.8565	-62.8565	-62.8565	-62.8565	-62.8565	-62.8565	-62.8565	-62.8565	-62.8565	-62.8565	-62.8565	-62.8565	-62.8565	-62.8565	-62.8565	-62.8565	-62.8565	-62.8565	-62.8565	-62.8565
304	-62.8564	-62.8564	-62.8564	-62.8564	-62.8564	-62.8564	-62.8564	-62.8564	-62.8564	-62.8564	-62.8564	-62.8564	-62.8564	-62.8564	-62.8564	-62.8564	-62.8564	-62.8564	-62.8564	-62.8564	-62.8564	-62.8564	-62.8564	-62.8564	-62.8564	-62.8564	-62.8564	-62.8564	-62.8564	-62.8564	-62.8564	-62.8564	-62.8564	-62.8564	-62.8564	-62.8564	-62.8564	-62.8564	-62.8564	-62.8564	-62.8564	-62.8564	-62.8564	-62.8564	-62.8564	-62.8564	-62.8564	-62.8564	-62.8564
305	-15.3665	-15.3666	-15.3667	-15.3668	-15.3669	-15.367	-15.3671	-15.3672	-15.3673	-15.3674	-15.3674	-15.3675	-15.3676	-15.3677	-15.3678	-15.3678	-15.3679	-15.368	-15.3681	-15.3681	-15.3682	-15.3683	-15.3683	-15.3684	-15.3685	-15.3685	-15.3686	-15.3686	-15.3687	-15.3687	-15.3688	-15.3688	-15.3689	-15.3689	-15.369	-15.369	-15.3691	-15.3691	-15.3691	-15.3692	-15.3692	-15.3692	-15.3693	-15.3693	-15.3693	-15.3693	-15.3694	-15.3694	-15.3694
306	-15.3665	-15.3664	-15.3663	-15.3662	-15.3661	-15.366	-15.3659	-15.3658	-15.3656	-15.3655	-15.3654	-15.3653	-15.3652	-15.365	-15.3649	-15.3648	-15.3647	-15.3645	-15.3644	-15.3643	-15.3641	-15.364	-15.3639	-15.3637	-15.3636	-15.3634	-15.3633	-15.3631	-15.363	-15.3628	-15.3627	-15.3625	-15.3624	-15.3622	-15.3621	-15.3619	-15.3617	-15.3616	-15.3614	-15.3612	-15.3611	-15.3609	-15.3607	-15.3606	-15.3604	-15.3602	-15.36	-15.3598	-15.3597
307	-15.3427	-15.343	-15.3433	-15.3436	-15.3439	-15.3442	-15.3445	-15.3447	-15.345	-15.3453	-15.3456	-15.3459	-15.3462	-15.3465	-15.3467	-15.347	-15.3473	-15.3476	-15.3478	-15.3481	-15.3484	-15.3486	-15.3489	-15.3492	-15.3494	-15.3497	-15.3499	-15.3502	-15.3505	-15.3507	-15.351	-15.3512	-15.3515	-15.3517	-15.352	-15.3522	-15.3524	-15.3527	-15.3529	-15.3532	-15.3534	-15.3536	-15.3539	-15.3541	-15.3543	-15.3545	-15.3548	-15.355	-15.3552
308	-15.3427	-15.3424	-15.3421	-15.3418	-15.3415	-15.3412	-15.3408	-15.3405	-15.3402	-15.3399	-15.3396	-15.3393	-15.339	-15.3386	-15.3383	-15.338	-15.3377	-15.3373	-15.337	-15.3367	-15.3363	-15.336	-15.3357	-15.3353	-15.335	-15.3346	-15.3343	-15.334	-15.3336	-15.3333	-15.3329	-15.3326	-15.3322	-15.3319	-15.3315	-15.3311	-15.3308	-15.3304	-15.3301	-15.3297	-15.3293	-15.329	-15.3286	-15.3282	-15.3279	-15.3275	-15.3271	-15.3267	-15.3264
309	-15.296	-15.2965	-15.2969	-15.2974	-15.2979	-15.2984	-15.2989	-15.2994	-15.2998	-15.3003	-15.3008	-15.3013	-15.3017	-15.3022	-15.3027	-15.3031	-15.3036	-15.3041	-15.3045	-15.305	-15.3054	-15.3059	-15.3063	-15.3068	-15.3072	-15.3077	-15.3081	-15.3086	-15.309	-15.3095	-15.3099	-15.3104	-15.3108	-15.3112	-15.3117	-15.3121	-15.3126	-15.313	-15.3134	-15.3138	-15.3143	-15.3147	-15.3151	-15.3155	-15.316	-15.3164	-15.3168	-15.3172	-15.3176
310	-15.296	-15.2955	-15.295	-15.2945	-15.294	-15.2935	-15.293	-15.2925	-15.292	-15.2915	-15.291	-15.2905	-15.29	-15.2895	-15.289	-15.2885	-15.288	-15.2875	-15.287	-15.2864	-15.2859	-15.2854	-15.2849	-15.2844	-15.2838	-15.2833	-15.2828	-15.2823	-15.2817	-15.2812	-15.2807	-15.2801	-15.2796	-15.2791	-15.2785	-15.278	-15.2775	-15.2769	-15.2764	-15.2758	-15.2753	-15.2747	-15.2742	-15.2736	-15.2731	-15.2725	-15.272	-15.2714	-15.2709
311	-15.2284	-15.2291	-15.2297	-15.2304	-15.231	-15.2317	-15.2323	-15.233	-15.2336	-15.2342	-15.2349	-15.2355	-15.2362	-15.2368	-15.2374	-15.2381	-15.2387	-15.2393	-15.24	-15.2406	-15.2412	-15.2418	-15.2425	-15.2431	-15.2437	-15.2443	-15.245	-15.2456	-15.2462	-15.2468	-15.2474	-15.248	-15.2486	-15.2493	-15.2499	-15.2505	-15.2511	-15.2517	-15.2523	-15.2529	-15.2535	-15.2541	-15.2547	-15.2553	-15.2559	-15.2565	-15.2571	-15.2577	-15.2582
312	-15.2284	-15.2278	-15.2271	-15.2265	-15.2258	-15.2251	-15.2245	-15.2238	-15.2232	-15.2225	-15.2218	-15.2212	-15.2205	-15.2198	-15.2192	-15.2185	-15.2178	-15.2171	-15.2165	-15.2158	-15.2151	-15.2144	-15.2138	-15.2131	-15.2124	-15.2117	-15.211	-15.2103	-15.2097	-15.209	-15.2083	-15.2076	-15.2069	-15.2062	-15.2055	-15.2048	-15.2041	-15.2034	-15.2027	-15.202	-15.2013	-15.2006	-15.1999	-15.1992	-15.1985	-15.1978	-15.1971	-15.1964	-15.1957
313	-15.1432	-15.144	-15.1447	-15.1455	-15.1463	-15.1471	-15.1479	-15.1487	-15.1494	-15.1502	-15.151	-15.1518	-15.1525	-15.1533	-15.1541	-15.1549	-15.1556	-15.1564	-15.1572	-15.1579	-15.1587	-15.1595	-15.1602	-15.161	-15.1618	-15.1625	-15.1633	-15.164	-15.1648	-15.1655	-15.1663	-15.1671	-15.1678	-15.1686	-15.1693	-15.1701	-15.1708	-15.1716	-15.1723	-15.1731	-15.1738	-15.1746	-15.1753	-15.176	-15.1768	-15.1775	-15.1783	-15.179	-15.1797
314	-15.1432	-15.1424	-15.1416	-15.1408	-15.14	-15.1392	-15.1384	-15.1377	-15.1369	-15.1361	-15.1353	-15.1345	-15.1337	-15.1329	-15.1321	-15.1313	-15.1305	-15.1297	-15.1289	-15.1281	-15.1273	-15.1265	-15.1257	-15.1249	-15.1242	-15.1243	-15.1243	-15.1244	-15.1244	-15.1245	-15.1246	-15.1246	-15.1247	-15.1247	-15.1248	-15.1248	-15.1249	-15.1249	-15.125	-15.125	-15.125	-15.1251	-15.1251	-15.1251	-15.1252	-15.1252	-15.1252	-15.1252	-15.1253
315	-15.122	-15.1221	-15.1222	-15.1223	-15.1224	-15.1225	-15.1227	-15.1228	-15.1229	-15.123	-15.123	-15.1231	-15.1232	-15.1233	-15.1234	-15.1235	-15.1236	-15.1237	-15.1237	-15.1238	-15.1239	-15.124	-15.1241	-15.1241	-15.124	-15.1232	-15.1224	-15.1216	-15.1208	-15.12	-15.1192	-15.1184	-15.1176	-15.1172	-15.117	-15.1168	-15.1166	-15.1164	-15.1163	-15.1161	-15.1159	-15.1157	-15.1155	-15.1153	-15.1151	-15.1149	-15.1147	-15.1145	-15.1143
316	-15.122	-15.1219	-15.1218	-15.1216	-15.1215	-15.1214	-15.1213	-15.1212	-15.121	-15.1209	-15.1208	-15.1206	-15.1205	-15.1203	-15.1202	-15.1201	-15.1199	-15.1198	-15.1196	-15.1195	-15.1193	-15.1192	-15.119	-15.1189	-15.1187	-15.1185	-15.1184	-15.1182	-15.118	-15.1179	-15.1177	-15.1175	-15.1174	-15.1167	-15.1159	-15.1151	-15.1143	-15.1135	-15.1126	-15.1118	-15.111	-15.1102	-15.1094	-15.1085	-15.1083	-15.1085	-15.1088	-15.109	-15.1093
317	-15.0952	-15.0956	-15.0959	-15.0962	-15.0966	-15.0969	-15.0972	-15.0975	-15.0979	-15.0982	-15.0985	-15.0988	-15.0991	-15.0995	-15.0998	-15.1001	-15.1004	-15.1007	-15.101	-15.1013	-15.1016	-15.1019	-15.1022	-15.1025	-15.1028	-15.1031	-15.1034	-15.1037	-15.104	-15.1042	-15.1045	-15.1048	-15.1051	-15.1054	-15.1056	-15.1059	-15.1062	-15.1064	-15.1067	-15.107	-15.1072	-15.1075	-15.1078	-15.108	-15.1077	-15.1069	-15.1061	-15.1052	-15.1044
318	-15.0952	-15.0949	-15.0946	-15.0942	-15.0939	-15.0935	-15.0932	-15.0928	-15.0925	-15.0921	-15.0918	-15.0914	-15.0911	-15.0907	-15.0903	-15.09	-15.0896	-15.0892	-15.0889	-15.0885	-15.0881	-15.0877	-15.0874	-15.087	-15.0866	-15.0862	-15.0859	-15.0855	-15.0851	-15.0847	-15.0843	-15.0839	-15.0835	-15.0831	-15.0827	-15.0823	-15.0819	-15.0815	-15.0811	-15.0807	-15.0803	-15.0801	-15.0809	-15.0818	-15.0826	-15.0834	-15.0843	-15.0851	-15.086
319	-15.0446	-15.0455	-15.0464	-15.0473	-15.0481	-15.049	-15.0499	-15.0507	-15.0516	-15.0525	-15.0534	-15.0542	-15.0551	-15.056	-15.0568	-15.0577	-15.0586	-15.0594	-15.0603	-15.0612	-15.062	-15.0629	-15.0638	-15.0646	-15.0655	-15.0664	-15.0672	-15.0681	-15.0689	-15.0698	-15.0707	-15.0715	-15.0724	-15.0732	-15.0741	-15.0749	-15.0758	-15.0766	-15.0775	-15.0784	-15.0792	-15.0799	-15.0795	-15.0791	-15.0786	-15.0782	-15.0778	-15.0774	-15.077
320	-15.0446	-15.0438	-15.0442	-15.0448	-15.0453	-15.0459	-15.0464	-15.0469	-15.0474	-15.048	-15.0485	-15.049	-15.0495	-15.0501	-15.0506	-15.0511	-15.0516	-15.0521	-15.0526	-15.0532	-15.0537	-15.0542	-15.0547	-15.0552	-15.0557	-15.0562	-15.0567	-15.0572	-15.0577	-15.0582	-15.0587	-15.0592	-15.0596	-15.0601	-15.0606	-15.0611	-15.0616	-15.0621	-15.0625	-15.063	-15.0635	-15.064	-15.0644	-15.0649	-15.0654	-15.0658	-15.0663	-15.0668	-15.0672
321	-15.0432	-15.0437	-15.0429	-15.042	-15.0411	-15.0404	-15.0399	-15.0393	-15.0388	-15.0382	-15.0377	-15.0371	-15.0366	-15.036	-15.0354	-15.0349	-15.0343	-15.0337	-15.0332	-15.0326	-15.032	-15.0315	-15.0309	-15.0303	-15.0297	-15.0291	-15.0286	-15.028	-15.0274	-15.0268	-15.0262	-15.0256	-15.025	-15.0244	-15.0239	-15.0233	-15.0227	-15.0221	-15.0215	-15.0209	-15.0203	-15.0197	-15.019	-15.0184	-15.0178	-15.0172	-15.0166	-15.016	-15.0154
322	-15.0432	-15.0426	-15.0421	-15.0415	-15.041	-15.0402	-15.0394	-15.0385	-15.0376	-15.0367	-15.0358	-15.035	-15.0341	-15.0332	-15.0323	-15.0314	-15.0305	-15.0296	-15.0288	-15.0279	-15.027	-15.0261	-15.0252	-15.0243	-15.0234	-15.0225	-15.0217	-15.0208	-15.0199	-15.019	-15.0181	-15.0172	-15.0163	-15.0154	-15.0145	-15.0136	-15.0127	-15.0118	-15.0109	-15.0101	-15.0092	-15.0083	-15.0074	-15.0065	-15.0056	-15.0047	-15.0038	-15.0029	-15.002
323	-14.9687	-14.9695	-14.9702	-14.9709	-14.9716	-14.9723	-14.973	-14.9737	-14.9744	-14.9751	-14.9758	-14.9765	-14.9772	-14.9779	-14.9786	-14.9793	-14.98	-14.9807	-14.9814	-14.9821	-14.9828	-14.9834	-14.9841	-14.9848	-14.9855	-14.9862	-14.9869	-14.9875	-14.9882	-14.9889	-14.9896	-14.9902	-14.9909	-14.9916	-14.9923	-14.9929	-14.9936	-14.9943	-14.9949	-14.9956	-14.9962	-14.9969	-14.9976	-14.9982	-14.9989	-14.9995	-15.0002	-15.0008	-15.0015
324	-14.9687	-14.968	-14.9673	-14.9666	-14.9659	-14.9652	-14.9644	-14.9637	-14.963	-14.9623	-14.9615	-14.9608	-14.9601	-14.9593	-14.9586	-14.9579	-14.9571	-14.9564	-14.9557	-14.9557	-14.9566	-14.9575	-14.9585	-14.9594	-14.9603	-14.9612	-14.9621	-14.963	-14.9639	-14.9648	-14.9658	-14.9667	-14.9676	-14.9685	-14.9694	-14.9703	-14.9712	-14.9721	-14.973	-14.9739	-14.9748	-14.9758	-14.9767	-14.9776	-14.9785	-14.9794	-14.9803	-14.9812	-14.9821
325	-14.9385	-14.9393	-14.9402	-14.9411	-14.942	-14.9429	-14.9438	-14.9448	-14.9457	-14.9466	-14.9475	-14.9484	-14.9493	-14.9502	-14.9512	-14.9521	-14.953	-14.9539	-14.9548	-14.9549	-14.9542	-14.9535	-14.9527	-14.952	-14.9512	-14.9505	-14.9497	-14.949	-14.9482	-14.9475	-14.9467	-14.946	-14.9452	-14.9445	-14.9437	-14.943	-14.9422	-14.9414	-14.9407	-14.9399	-14.9392	-14.9384	-14.9376	-14.9369	-14.9361	-14.9353	-14.9346	-14.9338	-14.933
326	-14.9381	-14.9374	-14.9365	-14.9356	-14.9347	-14.9338	-14.9328	-14.9319	-14.931	-14.9301	-14.9292	-14.9283	-14.9273	-14.9264	-14.9255	-14.9246	-14.9237	-14.9228	-14.9219	-14.9209	-14.92	-14.9191	-14.9182	-14.9173	-14.9164	-14.9154	-14.9145	-14.9136	-14.9127	-14.9118	-14.9109	-14.9099	-14.909	-14.9081	-14.9072	-14.9063	-14.9061	-14.9069	-14.9077	-14.9085	-14.9093	-14.9101	-14.9109	-14.9117	-14.9125	-14.9133	-14.9141	-14.9149	-14.9157
327	-14.8762	-14.8771	-14.8779	-14.8788	-14.8796	-14.8804	-14.8813	-14.8821	-14.883	-14.8838	-14.8846	-14.8855	-14.8863	-14.8872	-14.888	-14.8888	-14.8896	-14.8905	-14.8913	-14.8921	-14.893	-14.8938	-14.8946	-14.8954	-14.8963	-14.8971	-14.8979	-14.8987	-14.8995	-14.9004	-14.9012	-14.902	-14.9028	-14.9036	-14.9044	-14.9053	-14.9054	-14.9044	-14.9035	-14.9026	-14.9017	-14.9008	-14.8999	-14.8989	-14.898	-14.8971	-14.8962	-14.8953	-14.8944
328	-14.8762	-14.8754	-14.8745	-14.8737	-14.8728	-14.872	-14.8711	-14.8703	-14.8694	-14.8686	-14.8677	-14.8669	-14.866	-14.8652	-14.8643	-14.8634	-14.8626	-14.8617	-14.8609	-14.86	-14.8591	-14.8583	-14.8574	-14.8565	-14.8557	-14.8548	-14.8543	-14.8552	-14.8561	-14.857	-14.8579	-14.8588	-14.8597	-14.8606	-14.8615	-14.8625	-14.8634	-14.8643	-14.8652	-14.8661	-14.867	-14.8679	-14.8688	-14.8697	-14.8706	-14.8715	-14.8725	-14.8734	-14.8743
329	-14.8309	-14.8318	-14.8327	-14.8335	-14.8344	-14.8353	-14.8362	-14.8371	-14.838	-14.8389	-14.8398	-14.8407	-14.8416	-14.8425	-14.8434	-14.8443	-14.8452	-14.8462	-14.8471	-14.848	-14.8489	-14.8498	-14.8507	-14.8516	-14.8525	-14.8534	-14.8539	-14.8531	-14.8522	-14.8513	-14.8505	-14.8496	-14.8487	-14.8478	-14.847	-14.8461	-14.8452	-14.8443	-14.8435	-14.8426	-14.8417	-14.8408	-14.8399	-14.8391	-14.8382	-14.8373	-14.8364	-14.8355	-14.8346
330	-14.8309	-14.83	-14.8291	-14.8282	-14.8273	-14.8264	-14.8255	-14.8246	-14.8237	-14.8228	-14.8219	-14.821	-14.8201	-14.8192	-14.8184	-14.8175	-14.8166	-14.8157	-14.8148	-14.8139	-14.813	-14.8121	-14.8113	-14.8104	-14.8095	-14.8086	-14.8077	-14.8068	-14.8059	-14.8051	-14.8042	-14.8033	-14.8024	-14.8016	-14.8023	-14.8032	-14.8041	-14.805	-14.8059	-14.8068	-14.8078	-14.8087	-14.8096	-14.8105	-14.8114	-14.8123	-14.8132	-14.8141	-14.815
331	-14.7711	-14.772	-14.7729	-14.7738	-14.7748	-14.7757	-14.7766	-14.7775	-14.7785	-14.7794	-14.7803	-14.7812	-14.7822	-14.7831	-14.784	-14.7849	-14.7858	-14.7868	-14.7877	-14.7886	-14.7895	-14.7904	-14.7914	-14.7923	-14.7932	-14.7941	-14.795	-14.7959	-14.7968	-14.7978	-14.7987	-14.7996	-14.8005	-14.8014	-14.8007	-14.7998	-14.7989	-14.798	-14.7971	-14.7963	-14.7954	-14.7945	-14.7936	-14.7928	-14.7919	-14.791	-14.7901	-14.7893	-14.7884
332	-14.7711	-14.7701	-14.7692	-14.7683	-14.7673	-14.7664	-14.7655	-14.7646	-14.7636	-14.7627	-14.7618	-14.7608	-14.7599	-14.759	-14.758	-14.7571	-14.7562	-14.7552	-14.7543	-14.7534	-14.7524	-14.7515	-14.7506	-14.7496	-14.7491	-14.7499	-14.7507	-14.7516	-14.7524	-14.7533	-14.7541	-14.7549	-14.7558	-14.7566	-14.7575	-14.7583	-14.7592	-14.76	-14.7609	-14.7617	-14.7626	-14.7634	-14.7643	-14.7651	-14.766	-14.7668	-14.7677	-14.7685	-14.7694
333	-14.7292	-14.73	-14.7308	-14.7317	-14.7325	-14.7333	-14.7341	-14.7349	-14.7358	-14.7366	-14.7374	-14.7382	-14.7391	-14.7399	-14.7407	-14.7416	-14.7424	-14.7432	-14.7441	-14.7449	-14.7457	-14.7466	-14.7474	-14.7482	-14.7487	-14.7477	-14.7468	-14.7459	-14.7449	-14.744	-14.743	-14.7421	-14.7412	-14.7402	-14.7393	-14.7383	-14.7374	-14.7365	-14.7355	-14.7346	-14.7336	-14.7327	-14.7317	-14.7308	-14.7299	-14.7289	-14.728	-14.727	-14.7261
334	-14.7292	-14.7284	-14.7276	-14.7267	-14.7259	-14.7251	-14.7243	-14.7235	-14.7227	-14.7219	-14.7211	-14.7203	-14.7195	-14.7186	-14.7178	-14.717	-14.7162	-14.7154	-14.7146	-14.7138	-14.713	-14.7122	-14.7114	-14.7106	-14.7098	-14.7091	-14.7083	-14.7075	-14.7067	-14.7059	-14.7051	-14.7043	-14.7035	-14.7027	-14.702	-14.7012	-14.7004	-14.6996	-14.6988	-14.698	-14.6976	-14.6986	-14.6995	-14.7005	-14.7014	-14.7024	-14.7033	-14.7043	-14.7052
335	-14.6656	-14.6656	-14.6656	-14.6657	-14.6657	-14.6657	-14.6658	-14.6662	-14.6672	-14.6681	-14.6691	-14.67	-14.671	-14.6719	-14.6729	-14.6738	-14.6748	-14.6757	-14.6767	-14.6776	-14.6786	-14.6795	-14.6805	-14.6815	-14.6824	-14.6834	-14.6843	-14.6853	-14.6862	-14.6872	-14.6881	-14.6891	-14.69	-14.691	-14.6919	-14.6929	-14.6938	-14.6948	-14.6957	-14.6967	-14.6973	-14.6965	-14.6957	-14.6949	-14.6942	-14.6934	-14.6926	-14.6918	-14.6911
336	-14.6655	-14.6655	-14.6655	-14.6654	-14.6654	-14.6654	-14.6653	-14.6658	-14.6658	-14.6659	-14.6659	-14.6659	-14.666	-14.666	-14.666	-14.6661	-14.6661	-14.6661	-14.6661	-14.6662	-14.6662	-14.6662	-14.6662	-14.6663	-14.6663	-14.6663	-14.6663	-14.6664	-14.6664	-14.6664	-14.6664	-14.6664	-14.6664	-14.6665	-14.6665	-14.6665	-14.6665	-14.6665	-14.667	-14.6678	-14.6685	-14.6692	-14.67	-14.6707	-14.6714	-14.6722	-14.6729	-14.6737	-14.6744
337	-14.6597	-14.6605	-14.6614	-14.6624	-14.6633	-14.6643	-14.6652	-14.6653	-14.6652	-14.6652	-14.6651	-14.6651	-14.665	-14.665	-14.665	-14.6649	-14.6649	-14.6648	-14.6648	-14.6647	-14.6647	-14.6646	-14.6646	-14.6645	-14.6644	-14.6644	-14.6643	-14.6643	-14.6642	-14.6642	-14.6641	-14.6641	-14.664	-14.6639	-14.6641	-14.6648	-14.6656	-14.6663	-14.6665	-14.6666	-14.6666	-14.6666	-14.6666	-14.6666	-14.6666	-14.6666	-14.6666	-14.6666	-14.6666
338	-14.6593	-14.6585	-14.6576	-14.657	-14.6571	-14.6572	-14.6573	-14.6574	-14.6575	-14.6576	-14.6577	-14.6578	-14.6579	-14.658	-14.6581	-14.6582	-14.6583	-14.6584	-14.6585	-14.6586	-14.6587	-14.6588	-14.6589	-14.659	-14.6591	-14.6592	-14.6593	-14.6594	-14.6597	-14.6605	-14.6612	-14.6619	-14.6626	-14.6634	-14.6639	-14.6638	-14.6638	-14.6637	-14.6636	-14.6636	-14.6635	-14.6634	-14.6634	-14.6633	-14.6632	-14.6632	-14.6631	-14.663	-14.663
339	-14.6566	-14.6567	-14.6568	-14.6567	-14.6562	-14.6561	-14.6559	-14.6558	-14.6557	-14.6556	-14.6555	-14.6554	-14.6552	-14.6551	-14.655	-14.6549	-14.6548	-14.6546	-14.6545	-14.6544	-14.6543	-14.6547	-14.6554	-14.6562	-14.6569	-14.6576	-14.6583	-14.659	-14.6595	-14.6596	-14.6597	-14.6598	-14.6599	-14.66	-14.6601	-14.6602	-14.6603	-14.6604	-14.6604	-14.6605	-14.6606	-14.6607	-14.6608	-14.6609	-14.661	-14.6611	-14.6611	-14.6612	-14.6613
340	-14.6566	-14.6565	-14.6564	-14.6563	-14.6557	-14.6548	-14.6538	-14.6528	-14.6519	-14.6509	-14.65	-14.649	-14.6484	-14.6491	-14.6498	-14.6505	-14.6512	-14.6519	-14.6526	-14.6533	-14.654	-14.6541	-14.654	-14.6539	-14.6538	-14.6536	-14.6535	-14.6534	-14.6533	-14.6531	-14.653	-14.6529	-14.6527	-14.6526	-14.6525	-14.6523	-14.6522	-14.6521	-14.6519	-14.6518	-14.6517	-14.6515	-14.6514	-14.6513	-14.6511	-14.651	-14.6508	-14.6507	-14.6506
341	-14.64	-14.6407	-14.6414	-14.6421	-14.6428	-14.6435	-14.6442	-14.6449	-14.6456	-14.6463	-14.647	-14.6477	-14.6481	-14.6471	-14.6462	-14.6452	-14.6443	-14.6433	-14.6426	-14.6427	-14.6429	-14.6431	-14.6432	-14.6434	-14.6436	-14.6437	-14.6439	-14.6441	-14.6442	-14.6444	-14.6445	-14.6447	-14.6449	-14.645	-14.6452	-14.6453	-14.6455	-14.6457	-14.6458	-14.646	-14.6461	-14.6463	-14.6464	-14.6466	-14.6467	-14.6469	-14.6471	-14.6472	-14.6474
342	-14.64	-14.6396	-14.6398	-14.64	-14.6402	-14.6403	-14.6405	-14.6407	-14.6409	-14.641	-14.6412	-14.6414	-14.6415	-14.6417	-14.6419	-14.6421	-14.6422	-14.6424	-14.6424	-14.6414	-14.6405	-14.6395	-14.6386	-14.6376	-14.6367	-14.6357	-14.6348	-14.6345	-14.6343	-14.6341	-14.6339	-14.6337	-14.6336	-14.6334	-14.6332	-14.633	-14.6328	-14.6326	-14.6324	-14.6322	-14.632	-14.6318	-14.6316	-14.6314	-14.6312	-14.631	-14.6308	-14.6306	-14.6304
343	-14.6395	-14.6394	-14.6391	-14.6389	-14.6387	-14.6386	-14.6384	-14.6382	-14.638	-14.6378	-14.6377	-14.6375	-14.6373	-14.6371	-14.6369	-14.6368	-14.6366	-14.6364	-14.6362	-14.636	-14.6358	-14.6356	-14.6355	-14.6353	-14.6351	-14.6349	-14.6347	-14.6338	-14.6329	-14.6319	-14.631	-14.63	-14.6291	-14.6281	-14.6272	-14.6262	-14.6253	-14.6243	-14.6238	-14.624	-14.6243	-14.6245	-14.6247	-14.6249	-14.6251	-14.6253	-14.6255	-14.6257	-14.6259
344	-14.6395	-14.6393	-14.6387	-14.638	-14.6373	-14.6366	-14.6359	-14.6353	-14.6346	-14.6339	-14.6332	-14.6326	-14.6319	-14.6312	-14.6306	-14.6299	-14.6292	-14.6286	-14.6279	-14.6272	-14.6266	-14.6259	-14.6253	-14.6246	-14.6239	-14.6233	-14.6226	-14.622	-14.6217	-14.6219	-14.6221	-14.6223	-14.6225	-14.6228	-14.623	-14.6232	-14.6234	-14.6236	-14.6234	-14.6224	-14.6215	-14.6205	-14.6196	-14.6186	-14.6177	-14.6167	-14.6158	-14.6148	-14.6139
345	-14.6155	-14.6157	-14.6159	-14.6162	-14.6164	-14.6166	-14.6168	-14.6171	-14.6173	-14.6175	-14.6177	-14.618	-14.6182	-14.6184	-14.6186	-14.6188	-14.6191	-14.6193	-14.6195	-14.6197	-14.6199	-14.6202	-14.6204	-14.6206	-14.6208	-14.621	-14.6213	-14.6215	-14.6213	-14.6207	-14.62	-14.6194	-14.6188	-14.6181	-14.6175	-14.6168	-14.6162	-14.6156	-14.6149	-14.6143	-14.6137	-14.613	-14.6124	-14.6118	-14.6111	-14.6105	-14.6099	-14.6093	-14.6086
346	-14.6155	-14.6153	-14.615	-14.6148	-14.6146	-14.6143	-14.6141	-14.6139	-14.6137	-14.6134	-14.6132	-14.613	-14.6127	-14.6125	-14.6123	-14.612	-14.6118	-14.6116	-14.6113	-14.6111	-14.6109	-14.6106	-14.6104	-14.6102	-14.6099	-14.6097	-14.6095	-14.6092	-14.609	-14.6088	-14.6085	-14.6083	-14.6081	-14.6078	-14.6076	-14.6073	-14.6071	-14.6069	-14.6066	-14.6064	-14.6062	-14.6059	-14.6057	-14.6054	-14.6052	-14.605	-14.6047	-14.6045	-14.6042
347	-14.5868	-14.587	-14.5873	-14.5875	-14.5878	-14.5881	-14.5883	-14.5886	-14.5888	-14.5891	-14.5893	-14.5896	-14.5898	-14.5901	-14.5903	-14.5906	-14.5909	-14.5911	-14.5914	-14.5916	-14.5919	-14.5921	-14.5924	-14.5926	-14.5929	-14.5931	-14.5934	-14.5936	-14.5939	-14.5941	-14.5944	-14.5946	-14.5949	-14.5951	-14.5954	-14.5956	-14.5959	-14.5961	-14.5964	-14.5966	-14.5969	-14.5971	-14.5974	-14.5976	-14.5979	-14.5981	-14.5984	-14.5986	-14.5989
348	-14.5868	-14.5865	-14.5863	-14.586	-14.5858	-14.5855	-14.5852	-14.585	-14.5847	-14.5845	-14.5842	-14.584	-14.5837	-14.5834	-14.5832	-14.5829	-14.5827	-14.5824	-14.5821	-14.5819	-14.5816	-14.5814	-14.5811	-14.581	-14.5816	-14.5821	-14.5827	-14.5832	-14.5838	-14.5844	-14.5849	-14.5855	-14.5861	-14.5866	-14.5872	-14.5878	-14.5883	-14.5889	-14.5895	-14.5901	-14.5906	-14.5912	-14.5918	-14.5924	-14.593	-14.5936	-14.5941	-14.5947	-14.5953
349	-14.5748	-14.5748	-14.5748	-14.5748	-14.5749	-14.5749	-14.5749	-14.5749	-14.575	-14.575	-14.575	-14.575	-14.5751	-14.5756	-14.5761	-14.5766	-14.5772	-14.5777	-14.5783	-14.5788	-14.5794	-14.5799	-14.5805	-14.5809	-14.5806	-14.5803	-14.5801	-14.5798	-14.5796	-14.5793	-14.579	-14.5788	-14.5785	-14.579	-14.5799	-14.5809	-14.5818	-14.5827	-14.5837	-14.5846	-14.5856	-14.5865	-14.5874	-14.5884	-14.5893	-14.5903	-14.5912	-14.5921	-14.5931
350	-14.5747	-14.5747	-14.5747	-14.5747	-14.5746	-14.5746	-14.5746	-14.5745	-14.5745	-14.5745	-14.5744	-14.5745	-14.575	-14.5751	-14.5751	-14.5751	-14.5751	-14.5752	-14.5752	-14.5752	-14.5752	-14.5752	-14.5753	-14.5753	-14.5753	-14.5753	-14.5753	-14.5753	-14.5754	-14.5754	-14.5762	-14.5771	-14.5781	-14.5783	-14.578	-14.5777	-14.5775	-14.5772	-14.577	-14.5767	-14.5764	-14.5762	-14.5759	-14.5757	-14.5755	-14.5756	-14.5756	-14.5756	-14.5756
351	-14.5687	-14.5692	-14.5697	-14.5703	-14.5708	-14.5713	-14.5718	-14.5724	-14.5729	-14.5734	-14.574	-14.5744	-14.5744	-14.5743	-14.5743	-14.5743	-14.5742	-14.5742	-14.5742	-14.5741	-14.5741	-14.574	-14.574	-14.574	-14.5739	-14.5739	-14.5738	-14.5738	-14.5743	-14.5753	-14.5754	-14.5754	-14.5754	-14.5754	-14.5754	-14.5755	-14.5755	-14.5755	-14.5755	-14.5755	-14.5755	-14.5755	-14.5755	-14.5755	-14.5754	-14.5751	-14.5749	-14.5746	-14.5744
352	-14.5687	-14.5682	-14.5682	-14.5683	-14.5684	-14.5685	-14.5686	-14.5686	-14.5687	-14.5688	-14.5689	-14.569	-14.569	-14.5691	-14.5692	-14.5693	-14.5693	-14.5694	-14.5695	-14.5696	-14.5696	-14.5697	-14.5698	-14.5699	-14.5706	-14.5715	-14.5725	-14.5734	-14.5738	-14.5737	-14.5737	-14.5736	-14.5736	-14.5735	-14.5735	-14.5734	-14.5734	-14.5734	-14.5733	-14.5733	-14.5732	-14.5732	-14.5731	-14.5731	-14.573	-14.573	-14.5729	-14.5729	-14.5728
353	-14.5681	-14.5681	-14.5679	-14.5678	-14.5677	-14.5676	-14.5676	-14.5675	-14.5674	-14.5673	-14.5672	-14.5671	-14.567	-14.5669	-14.5668	-14.5668	-14.5667	-14.5666	-14.5665	-14.5664	-14.5669	-14.5678	-14.5687	-14.5697	-14.5699	-14.57	-14.5701	-14.5701	-14.5702	-14.5703	-14.5704	-14.5704	-14.5705	-14.5706	-14.5706	-14.5707	-14.5708	-14.5708	-14.5709	-14.571	-14.571	-14.5711	-14.5712	-14.5712	-14.5713	-14.5714	-14.5714	-14.5715	-14.5715
354	-14.5681	-14.568	-14.5677	-14.5671	-14.5666	-14.5661	-14.5656	-14.5651	-14.5646	-14.5641	-14.5636	-14.5631	-14.5626	-14.5621	-14.5616	-14.5622	-14.5631	-14.5641	-14.565	-14.5659	-14.5663	-14.5662	-14.5661	-14.566	-14.5659	-14.5658	-14.5657	-14.5657	-14.5656	-14.5655	-14.5654	-14.5653	-14.5652	-14.5651	-14.565	-14.5651	-14.5654	-14.5657	-14.5659	-14.5662	-14.5665	-14.5667	-14.567	-14.5672	-14.5675	-14.5678	-14.568	-14.5683	-14.5686
355	-14.556	-14.5562	-14.5565	-14.5568	-14.557	-14.5573	-14.5575	-14.5578	-14.5581	-14.5583	-14.5586	-14.5588	-14.5594	-14.5604	-14.5613	-14.5611	-14.5606	-14.5604	-14.5607	-14.5609	-14.5612	-14.5615	-14.5617	-14.562	-14.5623	-14.5625	-14.5628	-14.563	-14.5633	-14.5636	-14.5638	-14.5641	-14.5644	-14.5646	-14.5649	-14.5649	-14.5648	-14.5647	-14.5646	-14.5645	-14.5644	-14.5643	-14.5642	-14.5641	-14.564	-14.5639	-14.5638	-14.5637	-14.5636
356	-14.556	-14.5557	-14.5557	-14.5558	-14.5559	-14.556	-14.5562	-14.5563	-14.5564	-14.5566	-14.5576	-14.5585	-14.5591	-14.5594	-14.5596	-14.5599	-14.5602	-14.5601	-14.5596	-14.5591	-14.5586	-14.5581	-14.5582	-14.5583	-14.5584	-14.5585	-14.5586	-14.5588	-14.5589	-14.559	-14.5591	-14.5592	-14.5594	-14.5595	-14.5596	-14.5597	-14.5598	-14.5599	-14.5601	-14.5602	-14.5603	-14.5604	-14.5605	-14.5606	-14.5607	-14.5609	-14.561	-14.5611	-14.5612
357	-14.5554	-14.5555	-14.5554	-14.5552	-14.5549	-14.5548	-14.5546	-14.5548	-14.5557	-14.5566	-14.5567	-14.5568	-14.5569	-14.5571	-14.5572	-14.5573	-14.5574	-14.5575	-14.5577	-14.5578	-14.5579	-14.558	-14.5576	-14.5572	-14.5567	-14.5562	-14.5557	-14.5552	-14.5548	-14.5543	-14.5538	-14.5533	-14.5529	-14.5524	-14.5519	-14.5515	-14.551	-14.5505	-14.5503	-14.5501	-14.55	-14.5498	-14.5497	-14.5496	-14.5494	-14.5493	-14.5491	-14.549	-14.5488
358	-14.5554	-14.5553	-14.5551	-14.555	-14.5549	-14.5547	-14.5544	-14.5545	-14.5544	-14.5542	-14.5541	-14.554	-14.5538	-14.5537	-14.5536	-14.5534	-14.5533	-14.5532	-14.553	-14.5529	-14.5528	-14.5526	-14.5525	-14.5523	-14.5522	-14.5521	-14.5519	-14.5518	-14.5517	-14.5515	-14.5514	-14.5512	-14.5511	-14.551	-14.5508	-14.5507	-14.5505	-14.5504	-14.5501	-14.5496	-14.5491	-14.5487	-14.5482	-14.5478	-14.5473	-14.5469	-14.5464	-14.546	-14.5456
359	-14.5483	-14.5492	-14.5502	-14.5511	-14.552	-14.5529	-14.5539	-14.5541	-14.5539	-14.5536	-14.5533	-14.5531	-14.5528	-14.5526	-14.5523	-14.552	-14.5518	-14.5515	-14.5513	-14.551	-14.5507	-14.5505	-14.5502	-14.55	-14.5497	-14.5494	-14.5492	-14.5489	-14.5487	-14.5484	-14.5481	-14.5479	-14.5476	-14.5474	-14.5471	-14.5468	-14.5466	-14.5463	-14.5461	-14.5458	-14.5456	-14.5453	-14.545	-14.5449	-14.545	-14.5452	-14.5453	-14.5455	-14.5455
360	-14.5483	-14.5474	-14.5465	-14.5456	-14.5446	-14.5437	-14.5428	-14.5419	-14.541	-14.54	-14.5398	-14.5399	-14.5401	-14.5402	-14.5404	-14.5405	-14.5407	-14.5409	-14.541	-14.5412	-14.5413	-14.5415	-14.5416	-14.5418	-14.542	-14.5421	-14.5423	-14.5424	-14.5426	-14.5427	-14.5429	-14.543	-14.5432	-14.5433	-14.5435	-14.5436	-14.5438	-14.544	-14.5441	-14.5443	-14.5444	-14.5446	-14.5447	-14.5448	-14.5445	-14.5443	-14.544	-14.5438	-14.5435
361	-14.5382	-14.5383	-14.5385	-14.5386	-14.5388	-14.539	-14.5391	-14.5393	-14.5394	-14.5396	-14.5391	-14.5382	-14.5373	-14.5364	-14.5359	-14.5357	-14.5356	-14.5354	-14.5352	-14.5351	-14.5349	-14.5348	-14.5346	-14.5344	-14.5343	-14.5341	-14.5339	-14.5338	-14.5336	-14.5334	-14.5334	-14.5336	-14.5339	-14.5341	-14.5344	-14.5346	-14.5349	-14.5351	-14.5354	-14.5356	-14.5359	-14.5361	-14.5364	-14.5366	-14.5369	-14.5371	-14.5374	-14.5376	-14.5379
362	-14.5382	-14.538	-14.5378	-14.5377	-14.5375	-14.5374	-14.5372	-14.537	-14.5369	-14.5367	-14.5366	-14.5364	-14.5362	-14.5361	-14.5355	-14.5345	-14.5336	-14.5327	-14.5318	-14.5309	-14.5309	-14.5311	-14.5314	-14.5316	-14.5319	-14.5321	-14.5324	-14.5326	-14.5329	-14.5331	-14.5333	-14.5331	-14.5329	-14.5328	-14.5326	-14.5324	-14.5323	-14.5321	-14.532	-14.5324	-14.5328	-14.5332	-14.5336	-14.5341	-14.5345	-14.5349	-14.5353	-14.5357	-14.5361
363	-14.5262	-14.5263	-14.5265	-14.5267	-14.527	-14.5272	-14.5274	-14.5277	-14.5279	-14.5282	-14.5284	-14.5287	-14.5289	-14.5291	-14.5294	-14.5296	-14.5299	-14.5301	-14.5304	-14.5306	-14.53	-14.5291	-14.5282	-14.5273	-14.5266	-14.527	-14.5274	-14.5278	-14.5282	-14.5285	-14.5289	-14.5293	-14.5297	-14.5301	-14.5305	-14.5309	-14.5313	-14.5317	-14.532	-14.5318	-14.5316	-14.5315	-14.5313	-14.5311	-14.531	-14.5308	-14.5306	-14.5304	-14.5303
364	-14.5257	-14.5256	-14.5254	-14.5252	-14.525	-14.5247	-14.5245	-14.5243	-14.524	-14.5238	-14.5235	-14.5233	-14.5231	-14.5228	-14.523	-14.5233	-14.5237	-14.5241	-14.5244	-14.5248	-14.5252	-14.5255	-14.5259	-14.5263	-14.5263	-14.5254	-14.5245	-14.5236	-14.5232	-14.5233	-14.5235	-14.5237	-14.5238	-14.524	-14.5242	-14.5244	-14.5245	-14.5247	-14.5249	-14.525	-14.5252	-14.5254	-14.5255	-14.5257	-14.5259	-14.5261	-14.5262	-14.5264	-14.5266
365	-14.5183	-14.5185	-14.5188	-14.5191	-14.5194	-14.5198	-14.5201	-14.5205	-14.5208	-14.5212	-14.5215	-14.5219	-14.5222	-14.5226	-14.5226	-14.5223	-14.5221	-14.5219	-14.5216	-14.5216	-14.5218	-14.522	-14.5221	-14.5223	-14.5225	-14.5226	-14.5228	-14.523	-14.5227	-14.5218	-14.5209	-14.52	-14.5191	-14.5183	-14.5179	-14.5176	-14.5174	-14.5173	-14.5174	-14.5174	-14.5174	-14.5174	-14.5174	-14.5174	-14.5174	-14.5174	-14.5174	-14.5174	-14.5174
366	-14.5183	-14.5184	-14.5187	-14.5189	-14.519	-14.5192	-14.5194	-14.5195	-14.5197	-14.5199	-14.5201	-14.5202	-14.5204	-14.5206	-14.5208	-14.5209	-14.5211	-14.5213	-14.5214	-14.5214	-14.5212	-14.5209	-14.5207	-14.5204	-14.5202	-14.52	-14.5197	-14.5195	-14.5193	-14.519	-14.5188	-14.5186	-14.5183	-14.518	-14.5173	-14.5173	-14.5173	-14.5172	-14.5169	-14.5167	-14.5165	-14.5163	-14.516	-14.5158	-14.5156	-14.5153	-14.5151	-14.5149	-14.5148
367	-14.5181	-14.5182	-14.518	-14.5178	-14.5177	-14.5175	-14.5173	-14.5171	-14.517	-14.5169	-14.5169	-14.5169	-14.5169	-14.517	-14.517	-14.517	-14.517	-14.517	-14.5171	-14.5171	-14.5171	-14.5171	-14.5171	-14.5172	-14.5172	-14.5172	-14.5172	-14.5172	-14.5172	-14.5173	-14.5173	-14.5173	-14.5173	-14.5173	-14.5173	-14.5164	-14.5155	-14.5153	-14.5153	-14.5152	-14.5152	-14.5152	-14.5151	-14.5151	-14.515	-14.515	-14.5149	-14.5148	-14.5146
368	-14.5181	-14.5177	-14.5174	-14.5171	-14.5168	-14.5168	-14.5168	-14.5168	-14.5169	-14.5168	-14.5166	-14.5165	-14.5163	-14.5163	-14.5162	-14.5162	-14.5162	-14.5161	-14.5161	-14.5161	-14.516	-14.516	-14.5159	-14.5159	-14.5159	-14.5158	-14.5158	-14.5158	-14.5157	-14.5157	-14.5156	-14.5156	-14.5155	-14.5155	-14.5155	-14.5154	-14.5154	-14.5146	-14.5137	-14.5131	-14.5132	-14.5133	-14.5133	-14.5134	-14.5134	-14.5135	-14.5135	-14.5136	-14.5137
369	-14.5167	-14.5167	-14.5167	-14.5167	-14.5167	-14.5165	-14.5165	-14.5164	-14.5164	-14.5164	-14.5164	-14.5163	-14.5163	-14.5161	-14.5159	-14.5158	-14.5156	-14.5154	-14.5152	-14.5151	-14.5149	-14.5147	-14.5146	-14.5144	-14.5142	-14.514	-14.5139	-14.5137	-14.5135	-14.5134	-14.5132	-14.513	-14.5128	-14.5128	-14.5128	-14.5129	-14.5129	-14.513	-14.5131	-14.5128	-14.5119	-14.5113	-14.5111	-14.511	-14.5108	-14.5106	-14.5104	-14.5103	-14.5101
370	-14.5166	-14.5166	-14.5166	-14.5166	-14.5165	-14.5164	-14.5161	-14.5157	-14.5154	-14.5151	-14.5148	-14.5144	-14.5141	-14.5138	-14.5135	-14.5132	-14.5128	-14.5125	-14.5122	-14.5119	-14.5119	-14.512	-14.512	-14.5121	-14.5122	-14.5122	-14.5123	-14.5124	-14.5124	-14.5125	-14.5126	-14.5126	-14.5127	-14.5127	-14.5125	-14.5123	-14.5122	-14.512	-14.5118	-14.5116	-14.5115	-14.511	-14.5101	-14.5092	-14.5088	-14.5091	-14.5093	-14.5095	-14.5097
371	-14.5105	-14.5105	-14.5106	-14.5107	-14.5108	-14.5108	-14.5109	-14.511	-14.5111	-14.5111	-14.5112	-14.5113	-14.5113	-14.5114	-14.5115	-14.5116	-14.5116	-14.5117	-14.5118	-14.5118	-14.5116	-14.5113	-14.511	-14.5107	-14.5104	-14.5101	-14.5098	-14.5095	-14.5092	-14.5089	-14.5086	-14.5083	-14.508	-14.5078	-14.5077	-14.5076	-14.5075	-14.5075	-14.5075	-14.5078	-14.508	-14.5082	-14.5084	-14.5086	-14.5083	-14.5074	-14.5067	-14.5066	-14.5065
372	-14.5105	-14.5104	-14.5103	-14.5102	-14.5102	-14.5101	-14.51	-14.5099	-14.5099	-14.5098	-14.5097	-14.5096	-14.5095	-14.5095	-14.5094	-14.5093	-14.5092	-14.5091	-14.5091	-14.509	-14.5089	-14.5088	-14.5087	-14.5087	-14.5086	-14.5085	-14.5084	-14.5083	-14.5082	-14.5081	-14.5081	-14.508	-14.5079	-14.5077	-14.5074	-14.5071	-14.5071	-14.5073	-14.5074	-14.5073	-14.5072	-14.5071	-14.507	-14.5069	-14.5068	-14.5068	-14.5065	-14.5062	-14.5064
373	-14.4997	-14.4998	-14.5	-14.5002	-14.5004	-14.5006	-14.5008	-14.501	-14.5012	-14.5014	-14.5017	-14.5019	-14.5021	-14.5023	-14.5025	-14.5027	-14.5029	-14.5031	-14.5033	-14.5035	-14.5037	-14.5039	-14.5041	-14.5043	-14.5046	-14.5048	-14.505	-14.5052	-14.5054	-14.5056	-14.5058	-14.506	-14.5063	-14.5065	-14.5067	-14.5069	-14.5068	-14.5065	-14.5063	-14.506	-14.5057	-14.5054	-14.5054	-14.5055	-14.5057	-14.5059	-14.506	-14.5056	-14.5047
374	-14.4997	-14.4998	-14.4999	-14.5	-14.5001	-14.5002	-14.5003	-14.5004	-14.5005	-14.5006	-14.5007	-14.5008	-14.5009	-14.501	-14.5011	-14.5012	-14.5013	-14.5014	-14.5015	-14.5016	-14.5017	-14.5019	-14.502	-14.5022	-14.5023	-14.5025	-14.5027	-14.5028	-14.503	-14.5032	-14.5033	-14.5035	-14.5037	-14.5038	-14.504	-14.5042	-14.5043	-14.5045	-14.5047	-14.5049	-14.505	-14.5052	-14.5051	-14.5049	-14.5046	-14.5043	-14.5043	-14.5044	-14.5045
375	-14.4996	-14.4996	-14.4995	-14.4994	-14.4993	-14.4992	-14.4994	-14.4996	-14.4997	-14.4999	-14.5	-14.5002	-14.5004	-14.5005	-14.5007	-14.5009	-14.501	-14.5012	-14.5014	-14.5015	-14.5017	-14.5018	-14.5019	-14.502	-14.5021	-14.5022	-14.5023	-14.5024	-14.5025	-14.5026	-14.5027	-14.5028	-14.5029	-14.503	-14.5031	-14.5032	-14.5033	-14.5034	-14.5035	-14.5036	-14.5037	-14.5038	-14.5039	-14.504	-14.5041	-14.5042	-14.504	-14.5038	-14.5035
376	-14.4996	-14.4994	-14.4992	-14.499	-14.4991	-14.4991	-14.499	-14.4989	-14.4988	-14.4987	-14.4986	-14.4985	-14.4984	-14.4983	-14.4982	-14.4981	-14.498	-14.4979	-14.4978	-14.4977	-14.4976	-14.4975	-14.4974	-14.4973	-14.4972	-14.4971	-14.4969	-14.4968	-14.4967	-14.4966	-14.4965	-14.4964	-14.4963	-14.4962	-14.4961	-14.496	-14.4959	-14.4958	-14.4957	-14.4959	-14.4961	-14.4963	-14.4966	-14.4968	-14.497	-14.4973	-14.4975	-14.4977	-14.498
377	-14.4984	-14.4986	-14.4987	-14.4989	-14.4988	-14.4986	-14.4984	-14.4982	-14.498	-14.4978	-14.4976	-14.4975	-14.4973	-14.4971	-14.4969	-14.4967	-14.4965	-14.4963	-14.4961	-14.4959	-14.4957	-14.4955	-14.4953	-14.4951	-14.495	-14.4948	-14.4946	-14.4944	-14.4942	-14.494	-14.4939	-14.4941	-14.4943	-14.4946	-14.4948	-14.495	-14.4952	-14.4954	-14.4957	-14.4956	-14.4955	-14.4954	-14.4952	-14.4951	-14.495	-14.4949	-14.4948	-14.4947	-14.4946
378	-14.4984	-14.4983	-14.4981	-14.4979	-14.4978	-14.4976	-14.4974	-14.4973	-14.4971	-14.497	-14.4968	-14.4966	-14.4965	-14.4963	-14.4962	-14.496	-14.4959	-14.4957	-14.4955	-14.4954	-14.4952	-14.4951	-14.4949	-14.4947	-14.4946	-14.4944	-14.4943	-14.4941	-14.494	-14.4938	-14.4938	-14.4936	-14.4935	-14.4933	-14.4931	-14.4929	-14.4927	-14.4926	-14.4924	-14.4923	-14.4921	-14.492	-14.4918	-14.4917	-14.4919	-14.492	-14.4921	-14.4922	-14.4923
379	-14.4884	-14.4884	-14.4886	-14.4887	-14.4889	-14.4891	-14.4892	-14.4894	-14.4896	-14.4898	-14.49	-14.4901	-14.4903	-14.4905	-14.4907	-14.4909	-14.4911	-14.4913	-14.4915	-14.4917	-14.4919	-14.4921	-14.4923	-14.4925	-14.4927	-14.4929	-14.4931	-14.4933	-14.4935	-14.4937	-14.4937	-14.4935	-14.4933	-14.4932	-14.493	-14.4929	-14.4927	-14.4925	-14.4924	-14.4922	-14.492	-14.4918	-14.4916	-14.4917	-14.4915	-14.4913	-14.4912	-14.491	-14.4909
380	-14.488	-14.4879	-14.4878	-14.4876	-14.4877	-14.4878	-14.4879	-14.488	-14.4881	-14.4882	-14.4883	-14.4884	-14.4885	-14.4886	-14.4887	-14.4888	-14.4889	-14.489	-14.4891	-14.4892	-14.4893	-14.4894	-14.4896	-14.4897	-14.4898	-14.4899	-14.49	-14.4901	-14.4902	-14.4903	-14.4904	-14.4905	-14.4906	-14.4907	-14.4908	-14.4909	-14.491	-14.4911	-14.4912	-14.4913	-14.4914	-14.4915	-14.4916	-14.4915	-14.4913	-14.4911	-14.4909	-14.4907	-14.4906
381	-14.4873	-14.4874	-14.4875	-14.4876	-14.4875	-14.4873	-14.4871	-14.487	-14.4868	-14.4867	-14.4865	-14.4863	-14.4862	-14.486	-14.4859	-14.4858	-14.4857	-14.4857	-14.4856	-14.4855	-14.4854	-14.4853	-14.4852	-14.4851	-14.485	-14.4849	-14.4848	-14.4847	-14.4848	-14.485	-14.4851	-14.4852	-14.4854	-14.4855	-14.4856	-14.4858	-14.4859	-14.4861	-14.4862	-14.4863	-14.4865	-14.4866	-14.4868	-14.4869	-14.4871	-14.4872	-14.4874	-14.4875	-14.4876
382	-14.4873	-14.4872	-14.4871	-14.487	-14.4869	-14.4868	-14.4867	-14.4866	-14.4865	-14.4864	-14.4863	-14.4862	-14.4861	-14.486	-14.4859	-14.4857	-14.4856	-14.4854	-14.4853	-14.4851	-14.485	-14.4849	-14.4847	-14.4846	-14.4845	-14.4844	-14.4845	-14.4847	-14.4846	-14.4845	-14.4844	-14.4843	-14.4842	-14.4844	-14.4845	-14.4847	-14.4849	-14.485	-14.4852	-14.4853	-14.4855	-14.4857	-14.4858	-14.486	-14.4862	-14.4863	-14.4865	-14.4867	-14.4869
383	-14.4813	-14.4813	-14.4814	-14.4815	-14.4816	-14.4817	-14.4819	-14.482	-14.4821	-14.4822	-14.4824	-14.4825	-14.4826	-14.4828	-14.4829	-14.483	-14.4832	-14.4833	-14.4834	-14.4836	-14.4837	-14.4838	-14.484	-14.4841	-14.4842	-14.4842	-14.4841	-14.484	-14.4839	-14.4838	-14.4839	-14.4841	-14.4842	-14.4842	-14.4841	-14.484	-14.4839	-14.4838	-14.4837	-14.4836	-14.4835	-14.4834	-14.4833	-14.4833	-14.4832	-14.4831	-14.4834	-14.4843	-14.4851
384	-14.4808	-14.4808	-14.4807	-14.4806	-14.4805	-14.4804	-14.4803	-14.4805	-14.4806	-14.4808	-14.4809	-14.481	-14.4812	-14.4813	-14.4815	-14.4816	-14.4818	-14.4819	-14.4821	-14.4822	-14.4824	-14.4825	-14.4827	-14.4828	-14.483	-14.4831	-14.4833	-14.4834	-14.4836	-14.4837	-14.4836	-14.4835	-14.4833	-14.4832	-14.4831	-14.4829	-14.4828	-14.4827	-14.4826	-14.4824	-14.4823	-14.4822	-14.4821	-14.482	-14.4818	-14.4825	-14.483	-14.4829	-14.4828
385	-14.4795	-14.4796	-14.4798	-14.4799	-14.48	-14.4802	-14.4803	-14.4801	-14.48	-14.4799	-14.4798	-14.4796	-14.4795	-14.4794	-14.4793	-14.4791	-14.479	-14.4789	-14.4788	-14.4789	-14.479	-14.479	-14.4791	-14.4792	-14.4792	-14.4793	-14.4794	-14.4794	-14.4795	-14.4796	-14.4797	-14.4797	-14.4798	-14.4799	-14.4799	-14.48	-14.4801	-14.4802	-14.4802	-14.4803	-14.4804	-14.4805	-14.4805	-14.4808	-14.4817	-14.4817	-14.4816	-14.4815	-14.4814
386	-14.4795	-14.4793	-14.4792	-14.4791	-14.4789	-14.4788	-14.4787	-14.4785	-14.4784	-14.4783	-14.4784	-14.4784	-14.4785	-14.4785	-14.4786	-14.4787	-14.4787	-14.4788	-14.4788	-14.4787	-14.4785	-14.4784	-14.4783	-14.4782	-14.4781	-14.4779	-14.4778	-14.4777	-14.4777	-14.4777	-14.4778	-14.4779	-14.478	-14.478	-14.4781	-14.4782	-14.4782	-14.4783	-14.4784	-14.4785	-14.4785	-14.4791	-14.4799	-14.4806	-14.4807	-14.4808	-14.4808	-14.4809	-14.481
387	-14.4778	-14.4778	-14.4779	-14.4779	-14.478	-14.4781	-14.4781	-14.4782	-14.4782	-14.4782	-14.4781	-14.478	-14.4778	-14.4777	-14.4776	-14.4775	-14.4773	-14.4772	-14.4771	-14.4771	-14.4772	-14.4773	-14.4773	-14.4774	-14.4774	-14.4775	-14.4776	-14.4776	-14.4776	-14.4775	-14.4774	-14.4772	-14.4771	-14.477	-14.4769	-14.4768	-14.4767	-14.4765	-14.4764	-14.4773	-14.4782	-14.4786	-14.4787	-14.4788	-14.4789	-14.4789	-14.479	-14.4791	-14.4792
388	-14.4778	-14.4777	-14.4777	-14.4776	-14.4776	-14.4775	-14.4775	-14.4774	-14.4774	-14.4773	-14.4773	-14.4772	-14.4772	-14.4771	-14.4771	-14.477	-14.477	-14.477	-14.4771	-14.4769	-14.4768	-14.4768	-14.4767	-14.4767	-14.4766	-14.4766	-14.4766	-14.4765	-14.4765	-14.4765	-14.4764	-14.4764	-14.4763	-14.4763	-14.4763	-14.4762	-14.4762	-14.4762	-14.4764	-14.4763	-14.4762	-14.4761	-14.476	-14.476	-14.476	-14.476	-14.4759	-14.4759	-14.4759
389	-14.4763	-14.4763	-14.4763	-14.4764	-14.4764	-14.4765	-14.4765	-14.4765	-14.4766	-14.4766	-14.4767	-14.4767	-14.4768	-14.4768	-14.4769	-14.4769	-14.477	-14.4769	-14.4769	-14.4768	-14.4768	-14.4767	-14.4766	-14.4764	-14.4763	-14.4762	-14.4761	-14.4759	-14.4758	-14.4757	-14.4756	-14.4756	-14.4756	-14.4756	-14.4756	-14.4756	-14.4755	-14.4756	-14.4761	-14.4761	-14.4761	-14.4761	-14.476	-14.4759	-14.4758	-14.4756	-14.4756	-14.4756	-14.4756
390	-14.4763	-14.4762	-14.4762	-14.4762	-14.4761	-14.4761	-14.4761	-14.476	-14.476	-14.476	-14.4759	-14.4759	-14.4759	-14.4759	-14.4758	-14.4758	-14.4758	-14.4758	-14.4758	-14.4757	-14.4757	-14.4757	-14.4757	-14.4757	-14.4757	-14.4756	-14.4756	-14.4756	-14.4756	-14.4756	-14.4756	-14.4754	-14.4753	-14.4752	-14.4751	-14.475	-14.4748	-14.4755	-14.4755	-14.4755	-14.4755	-14.4755	-14.4755	-14.4755	-14.4755	-14.4755	-14.4755	-14.4754	-14.4753
391	-14.4688	-14.4689	-14.469	-14.469	-14.4691	-14.4692	-14.4693	-14.4694	-14.4694	-14.4695	-14.4696	-14.4697	-14.4698	-14.4698	-14.4699	-14.47	-14.4701	-14.4702	-14.4703	-14.4703	-14.4704	-14.4705	-14.4706	-14.4707	-14.4708	-14.4709	-14.471	-14.471	-14.4711	-14.4712	-14.4713	-14.4714	-14.4715	-14.4721	-14.473	-14.4738	-14.4747	-14.4747	-14.4746	-14.4745	-14.4744	-14.4743	-14.4742	-14.474	-14.4739	-14.4738	-14.4737	-14.4736	-14.4735
392	-14.4688	-14.4687	-14.4687	-14.4686	-14.4685	-14.4684	-14.4684	-14.4683	-14.4682	-14.4682	-14.4681	-14.4681	-14.4681	-14.4682	-14.4683	-14.4683	-14.4684	-14.4685	-14.4686	-14.4686	-14.4687	-14.4688	-14.4689	-14.469	-14.4691	-14.4691	-14.4692	-14.4693	-14.4694	-14.4695	-14.4697	-14.4704	-14.4713	-14.4716	-14.4717	-14.4718	-14.4719	-14.472	-14.4721	-14.4721	-14.4722	-14.4723	-14.4724	-14.4725	-14.4726	-14.4727	-14.4728	-14.4729	-14.473
393	-14.4673	-14.4673	-14.4674	-14.4675	-14.4675	-14.4676	-14.4677	-14.4677	-14.4678	-14.4679	-14.468	-14.468	-14.4679	-14.4679	-14.4678	-14.4677	-14.4677	-14.4676	-14.4675	-14.4675	-14.4674	-14.4673	-14.4673	-14.4672	-14.4672	-14.4671	-14.467	-14.467	-14.4677	-14.4686	-14.4693	-14.4696	-14.4697	-14.4698	-14.4699	-14.47	-14.4701	-14.4702	-14.4702	-14.4703	-14.4704	-14.4705	-14.4706	-14.4707	-14.4708	-14.4709	-14.471	-14.4711	-14.4712
394	-14.4673	-14.4672	-14.4671	-14.4671	-14.467	-14.4669	-14.4669	-14.4668	-14.4667	-14.4667	-14.4666	-14.4666	-14.4665	-14.4664	-14.4664	-14.4663	-14.4663	-14.4662	-14.4662	-14.4661	-14.466	-14.466	-14.4659	-14.4659	-14.4658	-14.4658	-14.466	-14.4669	-14.4669	-14.4668	-14.4668	-14.4667	-14.4667	-14.4666	-14.4666	-14.4665	-14.4664	-14.4664	-14.4663	-14.4663	-14.4662	-14.4662	-14.4661	-14.4661	-14.466	-14.466	-14.4659	-14.4659	-14.4658
395	-14.4638	-14.4638	-14.4638	-14.4638	-14.4638	-14.4638	-14.4638	-14.4639	-14.4639	-14.4639	-14.4639	-14.4639	-14.4639	-14.4639	-14.464	-14.464	-14.464	-14.464	-14.464	-14.464	-14.4641	-14.4641	-14.4641	-14.4641	-14.4643	-14.4652	-14.4657	-14.4657	-14.4656	-14.4656	-14.4655	-14.4655	-14.4654	-14.4654	-14.4654	-14.4653	-14.4653	-14.4652	-14.4652	-14.4651	-14.4651	-14.4651	-14.465	-14.465	-14.4649	-14.4649	-14.4649	-14.4648	-14.4649
396	-14.4638	-14.4638	-14.4638	-14.4638	-14.4638	-14.4638	-14.4638	-14.4638	-14.4637	-14.4637	-14.4637	-14.4637	-14.4637	-14.4637	-14.4637	-14.4637	-14.4637	-14.4638	-14.4638	-14.4638	-14.4638	-14.4638	-14.4638	-14.4638	-14.4642	-14.4642	-14.4642	-14.4642	-14.4642	-14.4643	-14.4643	-14.4643	-14.4644	-14.4644	-14.4644	-14.4644	-14.4645	-14.4645	-14.4645	-14.4646	-14.4646	-14.4646	-14.4647	-14.4647	-14.4647	-14.4648	-14.4648	-14.4648	-14.4648
397	-14.444	-14.4448	-14.4456	-14.4465	-14.4473	-14.4482	-14.449	-14.4498	-14.4507	-14.4515	-14.4524	-14.4532	-14.4541	-14.4549	-14.4558	-14.4566	-14.4575	-14.4583	-14.4592	-14.46	-14.4609	-14.4617	-14.4626	-14.4635	-14.4638	-14.4638	-14.4638	-14.4638	-14.4638	-14.4638	-14.4638	-14.4639	-14.4639	-14.4639	-14.4639	-14.4639	-14.4639	-14.4639	-14.4639	-14.464	-14.464	-14.464	-14.464	-14.464	-14.4641	-14.4641	-14.4641	-14.4641	-14.4641
398	-14.4439	-14.4431	-14.4423	-14.4414	-14.4406	-14.4398	-14.4389	-14.4381	-14.4373	-14.4364	-14.4356	-14.4348	-14.434	-14.4331	-14.4323	-14.4315	-14.4307	-14.4298	-14.429	-14.4282	-14.4274	-14.4265	-14.4257	-14.4249	-14.4241	-14.4233	-14.4225	-14.4216	-14.4208	-14.42	-14.4192	-14.4184	-14.4176	-14.4168	-14.416	-14.4152	-14.4144	-14.4136	-14.4128	-14.412	-14.4112	-14.4104	-14.4096	-14.4088	-14.408	-14.408	-14.4081	-14.4081	-14.4081
399	-14.4066	-14.4066	-14.4067	-14.4067	-14.4068	-14.4068	-14.4069	-14.4069	-14.407	-14.407	-14.4071	-14.4071	-14.4071	-14.4072	-14.4072	-14.4073	-14.4073	-14.4073	-14.4074	-14.4074	-14.4074	-14.4075	-14.4075	-14.4075	-14.4076	-14.4076	-14.4076	-14.4077	-14.4077	-14.4077	-14.4078	-14.4078	-14.4078	-14.4078	-14.4078	-14.4079	-14.4079	-14.4079	-14.4079	-14.4079	-14.408	-14.408	-14.408	-14.408	-14.408	-14.4072	-14.4064	-14.4056	-14.4048
400	-14.4066	-14.4065	-14.4065	-14.4064	-14.4064	-14.4063	-14.4062	-14.4062	-14.4061	-14.4061	-14.406	-14.4059	-14.4059	-14.4058	-14.4057	-14.4057	-14.4056	-14.4055	-14.4055	-14.4054	-14.4053	-14.4053	-14.4052	-14.4051	-14.4051	-14.405	-14.4049	-14.4048	-14.4048	-14.4047	-14.4046	-14.4045	-14.4044	-14.4044	-14.4043	-14.4042	-14.4041	-14.404	-14.4039	-14.4038	-14.4038	-14.4037	-14.4036	-14.4035	-14.4034	-14.4033	-14.4032	-14.4031	-14.403
401	-14.3943	-14.3945	-14.3946	-14.3948	-14.3949	-14.3951	-14.3952	-14.3954	-14.3955	-14.3957	-14.3958	-14.396	-14.3961	-14.3962	-14.3964	-14.3965	-14.3967	-14.3968	-14.3969	-14.3971	-14.3972	-14.3974	-14.3975	-14.3976	-14.3978	-14.3979	-14.398	-14.3982	-14.3983	-14.3984	-14.3986	-14.3987	-14.3988	-14.3989	-14.3991	-14.3992	-14.3993	-14.3994	-14.3996	-14.3997	-14.3998	-14.3999	-14.4	-14.4002	-14.4003	-14.4004	-14.4005	-14.4006	-14.4007
402	-14.3943	-14.3942	-14.394	-14.3938	-14.3937	-14.3935	-14.3934	-14.3932	-14.3931	-14.3929	-14.3927	-14.3926	-14.3924	-14.3922	-14.3921	-14.3919	-14.3917	-14.3916	-14.3914	-14.3912	-14.3911	-14.3909	-14.3907	-14.3906	-14.3904	-14.3902	-14.39	-14.3899	-14.3897	-14.3895	-14.3893	-14.3892	-14.389	-14.3888	-14.3886	-14.3884	-14.3883	-14.3881	-14.3879	-14.3877	-14.3875	-14.3873	-14.3871	-14.387	-14.3868	-14.3866	-14.3864	-14.3869	-14.3876
403	-14.3708	-14.371	-14.3713	-14.3715	-14.3718	-14.372	-14.3722	-14.3725	-14.3727	-14.3729	-14.3732	-14.3734	-14.3736	-14.3739	-14.3741	-14.3743	-14.3746	-14.3748	-14.375	-14.3753	-14.3755	-14.3757	-14.376	-14.3762	-14.3764	-14.3766	-14.3769	-14.3771	-14.3773	-14.3775	-14.3777	-14.378	-14.3782	-14.3784	-14.3786	-14.3788	-14.3791	-14.3793	-14.38	-14.3808	-14.3815	-14.3823	-14.383	-14.3838	-14.3846	-14.3853	-14.3861	-14.3862	-14.386
404	-14.3708	-14.3706	-14.3703	-14.3701	-14.3698	-14.3696	-14.3693	-14.3691	-14.3688	-14.3686	-14.3683	-14.3681	-14.3678	-14.3676	-14.3673	-14.3671	-14.3668	-14.3666	-14.3663	-14.3661	-14.3666	-14.3673	-14.368	-14.3688	-14.3695	-14.3703	-14.371	-14.3717	-14.3725	-14.3732	-14.374	-14.3747	-14.3755	-14.3762	-14.377	-14.3777	-14.3785	-14.3792	-14.3795	-14.3797	-14.3799	-14.3801	-14.3803	-14.3806	-14.3808	-14.381	-14.3812	-14.3814	-14.3816
405	-14.3521	-14.3528	-14.3535	-14.3542	-14.3549	-14.3556	-14.3564	-14.3571	-14.3578	-14.3585	-14.3592	-14.36	-14.3607	-14.3614	-14.3622	-14.3629	-14.3636	-14.3643	-14.3651	-14.3658	-14.3658	-14.3656	-14.3653	-14.3651	-14.3648	-14.3645	-14.3643	-14.364	-14.3638	-14.3635	-14.3632	-14.363	-14.3627	-14.3625	-14.3622	-14.3619	-14.3617	-14.3614	-14.3611	-14.3609	-14.3606	-14.3603	-14.3601	-14.3598	-14.3595	-14.3593	-14.359	-14.3587	-14.3584
406	-14.3521	-14.3513	-14.3506	-14.3499	-14.3492	-14.3485	-14.3478	-14.3471	-14.3464	-14.3457	-14.345	-14.3443	-14.3436	-14.3429	-14.3424	-14.3427	-14.343	-14.3433	-14.3436	-14.3439	-14.3442	-14.3445	-14.3448	-14.3451	-14.3454	-14.3456	-14.3459	-14.3462	-14.3465	-14.3468	-14.3471	-14.3474	-14.3477	-14.348	-14.3483	-14.3486	-14.3489	-14.3492	-14.3495	-14.3497	-14.35	-14.3503	-14.3506	-14.3509	-14.3512	-14.3515	-14.3518	-14.352	-14.3523
407	-14.3381	-14.3384	-14.3387	-14.339	-14.3393	-14.3396	-14.3399	-14.3402	-14.3405	-14.3408	-14.3411	-14.3415	-14.3418	-14.3421	-14.3422	-14.3415	-14.3408	-14.3401	-14.3394	-14.3387	-14.338	-14.3373	-14.3367	-14.336	-14.3353	-14.3346	-14.3339	-14.3332	-14.3326	-14.3319	-14.3312	-14.3305	-14.3299	-14.3292	-14.3285	-14.3278	-14.3272	-14.3265	-14.3261	-14.3258	-14.3254	-14.3251	-14.3248	-14.3245	-14.3241	-14.3238	-14.3235	-14.3231	-14.3228
408	-14.3381	-14.3378	-14.3375	-14.3372	-14.3369	-14.3365	-14.3362	-14.3359	-14.3356	-14.3353	-14.335	-14.3347	-14.3344	-14.334	-14.3337	-14.3334	-14.3331	-14.3328	-14.3325	-14.3322	-14.3318	-14.3315	-14.3312	-14.3309	-14.3306	-14.3303	-14.3299	-14.3296	-14.3293	-14.329	-14.3287	-14.3283	-14.328	-14.3277	-14.3274	-14.327	-14.3267	-14.3264	-14.3258	-14.3252	-14.3245	-14.3238	-14.3232	-14.3225	-14.3219	-14.3212	-14.3206	-14.3199	-14.3192
409	-14.3166	-14.3166	-14.3167	-14.3167	-14.3168	-14.3168	-14.3168	-14.3169	-14.3169	-14.317	-14.317	-14.317	-14.3171	-14.3171	-14.3171	-14.3172	-14.3172	-14.3172	-14.3173	-14.3173	-14.3173	-14.3173	-14.3174	-14.3174	-14.3174	-14.3175	-14.3175	-14.3175	-14.3175	-14.3176	-14.3176	-14.3176	-14.3176	-14.3176	-14.3177	-14.3177	-14.3177	-14.3177	-14.3177	-14.3177	-14.3178	-14.3178	-14.3178	-14.3178	-14.3178	-14.3178	-14.3178	-14.3178	-14.3178
410	-14.3166	-14.3165	-14.3165	-14.3165	-14.3164	-14.3164	-14.3163	-14.3163	-14.3162	-14.3162	-14.3161	-14.3161	-14.316	-14.316	-14.3159	-14.3158	-14.3158	-14.3157	-14.3157	-14.3156	-14.3156	-14.3155	-14.3154	-14.3154	-14.3153	-14.3153	-14.3152	-14.3151	-14.3151	-14.315	-14.3149	-14.3149	-14.3148	-14.3147	-14.3147	-14.3146	-14.3145	-14.3145	-14.3144	-14.3143	-14.3143	-14.3142	-14.3141	-14.314	-14.3142	-14.3145	-14.3149	-14.3152	-14.3155
411	-14.3064	-14.3066	-14.3067	-14.3068	-14.3069	-14.3071	-14.3072	-14.3073	-14.3074	-14.3075	-14.3077	-14.3078	-14.3079	-14.308	-14.3081	-14.3083	-14.3084	-14.3085	-14.3086	-14.3087	-14.3088	-14.3089	-14.3091	-14.3092	-14.3093	-14.3094	-14.3095	-14.3096	-14.3097	-14.3098	-14.3099	-14.31	-14.3102	-14.3105	-14.3108	-14.3112	-14.3115	-14.3119	-14.3122	-14.3125	-14.3129	-14.3132	-14.3135	-14.3139	-14.314	-14.3139	-14.3138	-14.3137	-14.3136
412	-14.3064	-14.3063	-14.3062	-14.306	-14.3059	-14.3058	-14.3057	-14.3055	-14.3054	-14.3053	-14.3051	-14.305	-14.3049	-14.3048	-14.3047	-14.3046	-14.3048	-14.3051	-14.3054	-14.3058	-14.3061	-14.3064	-14.3068	-14.3071	-14.3075	-14.3078	-14.3081	-14.3085	-14.3088	-14.3092	-14.3095	-14.3098	-14.3101	-14.3103	-14.3104	-14.3105	-14.3106	-14.3107	-14.3108	-14.3109	-14.311	-14.3111	-14.3112	-14.3113	-14.3114	-14.3115	-14.3116	-14.3116	-14.3117
413	-14.2992	-14.2995	-14.2999	-14.3002	-14.3006	-14.3009	-14.3013	-14.3016	-14.3019	-14.3023	-14.3026	-14.303	-14.3033	-14.3036	-14.3039	-14.3042	-14.3042	-14.3041	-14.304	-14.3039	-14.3037	-14.3036	-14.3035	-14.3033	-14.3032	-14.303	-14.3029	-14.3028	-14.3026	-14.3025	-14.3023	-14.3022	-14.302	-14.3019	-14.3017	-14.3016	-14.3014	-14.3013	-14.3011	-14.301	-14.3008	-14.3008	-14.3015	-14.3021	-14.3027	-14.3033	-14.3039	-14.3046	-14.3052
414	-14.2992	-14.2989	-14.2985	-14.2982	-14.2978	-14.2975	-14.2971	-14.2968	-14.2964	-14.2961	-14.2957	-14.2954	-14.295	-14.2947	-14.2943	-14.294	-14.2937	-14.2933	-14.293	-14.2926	-14.2923	-14.2919	-14.2916	-14.2915	-14.2917	-14.2919	-14.2921	-14.2924	-14.293	-14.2936	-14.2942	-14.2948	-14.2954	-14.296	-14.2966	-14.2972	-14.2978	-14.2984	-14.299	-14.2996	-14.3002	-14.3007	-14.3005	-14.3004	-14.3002	-14.3001	-14.2999	-14.2997	-14.2996
415	-14.2872	-14.2874	-14.2876	-14.2878	-14.288	-14.2881	-14.2883	-14.2885	-14.2887	-14.2889	-14.2891	-14.2893	-14.2895	-14.2897	-14.2899	-14.2901	-14.2902	-14.2904	-14.2906	-14.2908	-14.291	-14.2912	-14.2914	-14.2912	-14.2909	-14.2912	-14.2918	-14.2923	-14.2925	-14.2926	-14.2928	-14.293	-14.2932	-14.2934	-14.2935	-14.2937	-14.2939	-14.2941	-14.2943	-14.2944	-14.2946	-14.2948	-14.295	-14.2951	-14.2953	-14.2955	-14.2956	-14.2958	-14.296
416	-14.2872	-14.287	-14.2868	-14.2866	-14.2864	-14.2862	-14.286	-14.2858	-14.2856	-14.2854	-14.2852	-14.285	-14.2848	-14.2846	-14.2847	-14.2853	-14.2859	-14.2865	-14.287	-14.2876	-14.2882	-14.2888	-14.2894	-14.29	-14.2906	-14.2905	-14.2902	-14.2898	-14.2895	-14.2891	-14.2888	-14.2884	-14.2881	-14.2877	-14.2874	-14.287	-14.2867	-14.2863	-14.286	-14.2856	-14.2853	-14.2849	-14.2846	-14.2842	-14.2839	-14.2835	-14.2832	-14.2828	-14.2825
417	-14.2767	-14.2773	-14.2778	-14.2784	-14.279	-14.2795	-14.2801	-14.2807	-14.2813	-14.2818	-14.2824	-14.283	-14.2835	-14.2841	-14.2844	-14.2842	-14.284	-14.2838	-14.2836	-14.2833	-14.2831	-14.2829	-14.2827	-14.2825	-14.2823	-14.2821	-14.2819	-14.2817	-14.2815	-14.2813	-14.2811	-14.2808	-14.2806	-14.2804	-14.2802	-14.28	-14.2798	-14.2796	-14.2794	-14.2791	-14.2789	-14.2787	-14.2785	-14.2783	-14.2781	-14.2778	-14.2776	-14.2774	-14.2772
418	-14.2767	-14.2762	-14.2756	-14.275	-14.2745	-14.2739	-14.2734	-14.2728	-14.2723	-14.2717	-14.2712	-14.2706	-14.2701	-14.2696	-14.269	-14.2685	-14.2679	-14.2674	-14.2669	-14.2663	-14.2658	-14.266	-14.2662	-14.2665	-14.2667	-14.2669	-14.2672	-14.2674	-14.2677	-14.268	-14.2684	-14.2687	-14.2691	-14.2694	-14.2698	-14.2701	-14.2705	-14.2708	-14.2712	-14.2715	-14.2719	-14.2722	-14.2726	-14.273	-14.2733	-14.2737	-14.274	-14.2744	-14.2747
419	-14.2609	-14.2612	-14.2614	-14.2617	-14.2619	-14.2621	-14.2624	-14.2626	-14.2629	-14.2631	-14.2634	-14.2636	-14.2638	-14.2641	-14.2643	-14.2646	-14.2648	-14.265	-14.2653	-14.2655	-14.2657	-14.2653	-14.2656	-14.2659	-14.2663	-14.2666	-14.267	-14.2673	-14.2676	-14.2679	-14.2681	-14.2683	-14.2686	-14.2688	-14.269	-14.2693	-14.2695	-14.2697	-14.27	-14.2702	-14.2704	-14.2707	-14.2709	-14.2711	-14.2714	-14.2716	-14.2718	-14.272	-14.2723
420	-14.2609	-14.2607	-14.2604	-14.2602	-14.2599	-14.2597	-14.2599	-14.2603	-14.2606	-14.261	-14.2613	-14.2617	-14.2621	-14.2624	-14.2628	-14.2631	-14.2635	-14.2638	-14.2642	-14.2645	-14.2649	-14.2652	-14.2647	-14.2642	-14.2637	-14.2631	-14.2626	-14.2621	-14.2616	-14.261	-14.2605	-14.26	-14.2595	-14.259	-14.2585	-14.2579	-14.2574	-14.2569	-14.2564	-14.2559	-14.2554	-14.2549	-14.2544	-14.2539	-14.2534	-14.2529	-14.2524	-14.2519	-14.2514
421	-14.2578	-14.2582	-14.2585	-14.2589	-14.2592	-14.2596	-14.2595	-14.2592	-14.259	-14.2587	-14.2585	-14.2582	-14.258	-14.2577	-14.2575	-14.2572	-14.257	-14.2567	-14.2565	-14.2562	-14.256	-14.2557	-14.2555	-14.2552	-14.255	-14.2547	-14.2545	-14.2542	-14.254	-14.2537	-14.2535	-14.2532	-14.253	-14.2527	-14.2525	-14.2522	-14.252	-14.2517	-14.2515	-14.2512	-14.2509	-14.2507	-14.2504	-14.2502	-14.2499	-14.2497	-14.2494	-14.2492	-14.2489
422	-14.2578	-14.2575	-14.2571	-14.2568	-14.2564	-14.2561	-14.2558	-14.2554	-14.2551	-14.2547	-14.2544	-14.254	-14.2537	-14.2533	-14.253	-14.2526	-14.2523	-14.2519	-14.2516	-14.2512	-14.2509	-14.2505	-14.2502	-14.2498	-14.2495	-14.2491	-14.2488	-14.2485	-14.2481	-14.2478	-14.2474	-14.2471	-14.2467	-14.2464	-14.246	-14.2457	-14.2454	-14.245	-14.2447	-14.2443	-14.244	-14.2436	-14.2433	-14.2429	-14.2426	-14.2425	-14.2427	-14.243	-14.2432
423	-14.2307	-14.2309	-14.2312	-14.2315	-14.2317	-14.232	-14.2322	-14.2325	-14.2328	-14.233	-14.2333	-14.2336	-14.2338	-14.2341	-14.2343	-14.2346	-14.2349	-14.2351	-14.2354	-14.2357	-14.2359	-14.2362	-14.2364	-14.2367	-14.237	-14.2372	-14.2375	-14.2378	-14.238	-14.2383	-14.2385	-14.2388	-14.2391	-14.2393	-14.2396	-14.2399	-14.2401	-14.2404	-14.2406	-14.2409	-14.2412	-14.2414	-14.2417	-14.2419	-14.2422	-14.2423	-14.2419	-14.2416	-14.2412
424	-14.2307	-14.2304	-14.2301	-14.2299	-14.2296	-14.2293	-14.2291	-14.2288	-14.2285	-14.2283	-14.228	-14.2278	-14.2275	-14.2272	-14.227	-14.2267	-14.2267	-14.2271	-14.2275	-14.228	-14.2284	-14.2288	-14.2292	-14.2297	-14.2301	-14.2305	-14.231	-14.2314	-14.2318	-14.2323	-14.2327	-14.2331	-14.2336	-14.234	-14.2345	-14.2349	-14.2354	-14.2358	-14.2363	-14.2367	-14.2372	-14.2376	-14.2381	-14.2385	-14.239	-14.2395	-14.2399	-14.2404	-14.2408
425	-14.2201	-14.2205	-14.2209	-14.2213	-14.2217	-14.2221	-14.2226	-14.223	-14.2234	-14.2238	-14.2242	-14.2246	-14.225	-14.2254	-14.2259	-14.2263	-14.2264	-14.2262	-14.2259	-14.2256	-14.2254	-14.2251	-14.2252	-14.2255	-14.2258	-14.2261	-14.2265	-14.2268	-14.2271	-14.2275	-14.2278	-14.2281	-14.2285	-14.2288	-14.2291	-14.2294	-14.2298	-14.2301	-14.2304	-14.2308	-14.2311	-14.2314	-14.2318	-14.2321	-14.2324	-14.2328	-14.2331	-14.2335	-14.2338
426	-14.2201	-14.2197	-14.2193	-14.219	-14.2193	-14.2197	-14.22	-14.2203	-14.2206	-14.2209	-14.2213	-14.2216	-14.2219	-14.2222	-14.2226	-14.2229	-14.2232	-14.2235	-14.2239	-14.2242	-14.2245	-14.2248	-14.2249	-14.2246	-14.2243	-14.2241	-14.2238	-14.2235	-14.2233	-14.223	-14.2227	-14.2225	-14.2222	-14.222	-14.2217	-14.2214	-14.2212	-14.2209	-14.2206	-14.2204	-14.2201	-14.2198	-14.2196	-14.2193	-14.2191	-14.2188	-14.2185	-14.2183	-14.218
427	-14.2183	-14.2184	-14.2187	-14.219	-14.2186	-14.2182	-14.2178	-14.2174	-14.217	-14.2166	-14.2162	-14.2158	-14.2155	-14.2151	-14.2147	-14.2143	-14.2139	-14.2136	-14.2132	-14.2128	-14.2124	-14.2121	-14.2117	-14.2113	-14.211	-14.2106	-14.2102	-14.2099	-14.2095	-14.2092	-14.2088	-14.2084	-14.2081	-14.2084	-14.2086	-14.2089	-14.2091	-14.2094	-14.2097	-14.2099	-14.2102	-14.2104	-14.2107	-14.211	-14.2112	-14.2115	-14.2117	-14.212	-14.2123
428	-14.2178	-14.2176	-14.2174	-14.2171	-14.2167	-14.2164	-14.2161	-14.2158	-14.2155	-14.2152	-14.2149	-14.2145	-14.2142	-14.2139	-14.2136	-14.2133	-14.213	-14.2127	-14.2124	-14.212	-14.2117	-14.2114	-14.2111	-14.2108	-14.2105	-14.2102	-14.2099	-14.2096	-14.2093	-14.2089	-14.2086	-14.2083	-14.2081	-14.2077	-14.2074	-14.2071	-14.2068	-14.2065	-14.2062	-14.2059	-14.2056	-14.2053	-14.205	-14.2047	-14.2044	-14.2041	-14.2038	-14.2035	-14.2032
429	-14.2	-14.2002	-14.2005	-14.2007	-14.201	-14.2012	-14.2015	-14.2017	-14.202	-14.2022	-14.2025	-14.2027	-14.203	-14.2033	-14.2035	-14.2038	-14.204	-14.2043	-14.2045	-14.2048	-14.205	-14.2053	-14.2055	-14.2058	-14.2061	-14.2063	-14.2066	-14.2068	-14.2071	-14.2073	-14.2076	-14.2079	-14.208	-14.2077	-14.2074	-14.207	-14.2067	-14.2063	-14.206	-14.2056	-14.2053	-14.2049	-14.2046	-14.2043	-14.2039	-14.2036	-14.2033	-14.2029	-14.2026
430	-14.2	-14.1997	-14.1995	-14.1992	-14.199	-14.1987	-14.1985	-14.1982	-14.198	-14.1977	-14.1975	-14.1972	-14.197	-14.1967	-14.1965	-14.1962	-14.196	-14.1957	-14.1955	-14.1952	-14.195	-14.1948	-14.1945	-14.1943	-14.194	-14.1938	-14.1935	-14.1933	-14.193	-14.1928	-14.1926	-14.1923	-14.1923	-14.1926	-14.1928	-14.1931	-14.1934	-14.1937	-14.1939	-14.1942	-14.1945	-14.1948	-14.1951	-14.1954	-14.1956	-14.1959	-14.1962	-14.1965	-14.1968
431	-14.1837	-14.184	-14.1842	-14.1845	-14.1848	-14.185	-14.1853	-14.1855	-14.1858	-14.1861	-14.1863	-14.1866	-14.1869	-14.1871	-14.1874	-14.1877	-14.1879	-14.1882	-14.1885	-14.1887	-14.189	-14.1893	-14.1895	-14.1898	-14.1901	-14.1903	-14.1906	-14.1909	-14.1912	-14.1914	-14.1917	-14.192	-14.1921	-14.1918	-14.1916	-14.1917	-14.192	-14.1923	-14.1926	-14.1929	-14.1932	-14.1935	-14.1938	-14.1941	-14.1944	-14.1947	-14.195	-14.1953	-14.1956
432	-14.1837	-14.1835	-14.1832	-14.1832	-14.1834	-14.1837	-14.1839	-14.1842	-14.1844	-14.1847	-14.1849	-14.1852	-14.1854	-14.1857	-14.186	-14.1862	-14.1865	-14.1867	-14.187	-14.1873	-14.1875	-14.1878	-14.1881	-14.1884	-14.1886	-14.1889	-14.1892	-14.1895	-14.1897	-14.19	-14.1903	-14.1906	-14.1909	-14.1911	-14.1914	-14.1913	-14.1911	-14.1909	-14.1906	-14.1904	-14.1901	-14.1899	-14.1897	-14.1894	-14.1892	-14.189	-14.1887	-14.1885	-14.1882
433	-14.1826	-14.1827	-14.1829	-14.1829	-14.1827	-14.1824	-14.1822	-14.1819	-14.1817	-14.1814	-14.1812	-14.1809	-14.1807	-14.1804	-14.1802	-14.1799	-14.1797	-14.1794	-14.1792	-14.1789	-14.1787	-14.1785	-14.1782	-14.178	-14.1778	-14.178	-14.1782	-14.1784	-14.1787	-14.1789	-14.1791	-14.1793	-14.1795	-14.1798	-14.18	-14.1802	-14.1804	-14.1807	-14.1809	-14.1811	-14.1813	-14.1815	-14.1818	-14.182	-14.1822	-14.1825	-14.1827	-14.1829	-14.1831
434	-14.1822	-14.1821	-14.1819	-14.1817	-14.1814	-14.1812	-14.181	-14.1807	-14.1805	-14.1803	-14.18	-14.1798	-14.1796	-14.1793	-14.1791	-14.1789	-14.1787	-14.1784	-14.1782	-14.178	-14.1778	-14.1776	-14.1774	-14.1776	-14.1777	-14.1775	-14.1772	-14.177	-14.1768	-14.1765	-14.1763	-14.1761	-14.1758	-14.1756	-14.1754	-14.1751	-14.1749	-14.1747	-14.1745	-14.1745	-14.1745	-14.1745	-14.1745	-14.1745	-14.1746	-14.1746	-14.1746	-14.1746	-14.1746
435	-14.174	-14.174	-14.1741	-14.1741	-14.1741	-14.1741	-14.1741	-14.1742	-14.1744	-14.1746	-14.1748	-14.175	-14.1752	-14.1754	-14.1756	-14.1758	-14.1761	-14.1763	-14.1765	-14.1767	-14.1769	-14.1771	-14.1773	-14.1771	-14.1769	-14.1767	-14.1765	-14.1763	-14.1761	-14.1759	-14.1756	-14.1754	-14.1752	-14.175	-14.1748	-14.1746	-14.1745	-14.1745	-14.1744	-14.1742	-14.174	-14.1737	-14.1735	-14.1733	-14.173	-14.1729	-14.1728	-14.1728	-14.1728
436	-14.174	-14.174	-14.174	-14.174	-14.1739	-14.1739	-14.174	-14.1741	-14.1742	-14.1742	-14.1742	-14.1742	-14.1742	-14.1742	-14.1743	-14.1743	-14.1743	-14.1743	-14.1743	-14.1743	-14.1743	-14.1744	-14.1744	-14.1744	-14.1744	-14.1744	-14.1744	-14.1744	-14.1744	-14.1744	-14.1745	-14.1745	-14.1745	-14.1745	-14.1745	-14.1745	-14.1744	-14.1742	-14.174	-14.1738	-14.1736	-14.1734	-14.1732	-14.173	-14.1729	-14.1728	-14.1726	-14.1724	-14.1721
437	-14.1729	-14.173	-14.1732	-14.1734	-14.1736	-14.1738	-14.1739	-14.1739	-14.1739	-14.1738	-14.1738	-14.1738	-14.1738	-14.1738	-14.1737	-14.1737	-14.1737	-14.1737	-14.1736	-14.1736	-14.1736	-14.1736	-14.1735	-14.1735	-14.1735	-14.1735	-14.1734	-14.1734	-14.1734	-14.1733	-14.1733	-14.1733	-14.1733	-14.1732	-14.1732	-14.1732	-14.1731	-14.1731	-14.1731	-14.1731	-14.173	-14.173	-14.173	-14.1729	-14.1729	-14.1727	-14.1725	-14.1723	-14.1721
438	-14.1724	-14.1724	-14.1722	-14.172	-14.1718	-14.1716	-14.1714	-14.1712	-14.171	-14.1708	-14.1706	-14.1704	-14.1704	-14.1705	-14.1705	-14.1706	-14.1706	-14.1706	-14.1707	-14.1707	-14.1708	-14.1708	-14.1709	-14.1709	-14.171	-14.171	-14.1711	-14.1711	-14.1711	-14.1712	-14.1712	-14.1713	-14.1713	-14.1714	-14.1714	-14.1714	-14.1715	-14.1715	-14.1716	-14.1716	-14.1717	-14.1717	-14.1717	-14.1718	-14.1718	-14.1719	-14.1719	-14.1719	-14.172
439	-14.1698	-14.1699	-14.1699	-14.17	-14.17	-14.1701	-14.1701	-14.1702	-14.1702	-14.1703	-14.1703	-14.1704	-14.1702	-14.17	-14.1699	-14.1697	-14.1695	-14.1693	-14.1691	-14.1689	-14.1688	-14.1687	-14.1687	-14.1686	-14.1686	-14.1685	-14.1685	-14.1684	-14.1684	-14.1683	-14.1682	-14.1682	-14.1681	-14.1681	-14.168	-14.168	-14.1679	-14.1678	-14.1678	-14.1677	-14.1677	-14.1676	-14.1676	-14.1675	-14.1676	-14.1678	-14.1679	-14.1681	-14.1683
440	-14.1698	-14.1698	-14.1697	-14.1697	-14.1696	-14.1696	-14.1695	-14.1695	-14.1694	-14.1694	-14.1693	-14.1693	-14.1692	-14.1692	-14.1691	-14.1691	-14.169	-14.1689	-14.1689	-14.1688	-14.1687	-14.1685	-14.1683	-14.1681	-14.1679	-14.1677	-14.1675	-14.1673	-14.1671	-14.1669	-14.1667	-14.1666	-14.1664	-14.1662	-14.1661	-14.1662	-14.1664	-14.1665	-14.1667	-14.1668	-14.167	-14.1672	-14.1673	-14.1675	-14.1675	-14.1674	-14.1673	-14.1673	-14.1674
441	-14.163	-14.163	-14.1631	-14.1632	-14.1632	-14.1633	-14.1634	-14.1634	-14.1635	-14.1635	-14.1636	-14.1637	-14.1637	-14.1638	-14.1638	-14.1639	-14.164	-14.164	-14.1641	-14.1642	-14.1642	-14.1643	-14.1644	-14.1645	-14.1647	-14.1648	-14.165	-14.1651	-14.1652	-14.1654	-14.1655	-14.1657	-14.1658	-14.166	-14.166	-14.1658	-14.1656	-14.1654	-14.1653	-14.1655	-14.1657	-14.1659	-14.1661	-14.1663	-14.1666	-14.1668	-14.167	-14.1672	-14.1672
442	-14.163	-14.1629	-14.1629	-14.1628	-14.1627	-14.1627	-14.1626	-14.1626	-14.1626	-14.1627	-14.1629	-14.163	-14.1631	-14.1632	-14.1634	-14.1635	-14.1636	-14.1637	-14.1639	-14.164	-14.1641	-14.1643	-14.1643	-14.1644	-14.1645	-14.1645	-14.1646	-14.1646	-14.1647	-14.1648	-14.1648	-14.1649	-14.165	-14.165	-14.1651	-14.1651	-14.1652	-14.1653	-14.1653	-14.1654	-14.1654	-14.1655	-14.1656	-14.1656	-14.1657	-14.1657	-14.1658	-14.1659	-14.1659
443	-14.1617	-14.1618	-14.1619	-14.162	-14.1622	-14.1623	-14.1624	-14.1625	-14.1625	-14.1624	-14.1624	-14.1623	-14.1622	-14.1622	-14.1621	-14.1621	-14.162	-14.1619	-14.1619	-14.1618	-14.1619	-14.162	-14.1622	-14.1624	-14.1626	-14.1628	-14.163	-14.1632	-14.1634	-14.1636	-14.1638	-14.164	-14.1641	-14.1643	-14.1645	-14.1647	-14.1649	-14.1651	-14.1653	-14.1651	-14.1649	-14.1647	-14.1645	-14.1643	-14.1642	-14.164	-14.1638	-14.1636	-14.1634
444	-14.1617	-14.1616	-14.1615	-14.1614	-14.1613	-14.1611	-14.161	-14.1609	-14.1608	-14.1607	-14.1606	-14.1605	-14.1604	-14.1606	-14.1607	-14.1609	-14.1611	-14.1613	-14.1615	-14.1617	-14.1618	-14.1617	-14.1616	-14.1616	-14.1615	-14.1615	-14.1614	-14.1613	-14.1613	-14.1612	-14.1612	-14.1611	-14.161	-14.161	-14.1609	-14.1609	-14.1608	-14.1607	-14.1607	-14.1606	-14.1606	-14.1605	-14.1604	-14.1604	-14.1603	-14.1603	-14.1602	-14.1602	-14.1601
445	-14.1583	-14.1585	-14.1586	-14.1588	-14.159	-14.1591	-14.1593	-14.1595	-14.1597	-14.1599	-14.16	-14.1602	-14.1604	-14.1603	-14.1602	-14.1601	-14.16	-14.1599	-14.1598	-14.1597	-14.1596	-14.1595	-14.1595	-14.1594	-14.1593	-14.1592	-14.1591	-14.159	-14.1589	-14.1588	-14.1588	-14.1587	-14.1586	-14.1585	-14.1584	-14.1583	-14.1583	-14.1583	-14.1583	-14.1584	-14.1584	-14.1585	-14.1587	-14.1588	-14.159	-14.1592	-14.1593	-14.1595	-14.1596
446	-14.1583	-14.1581	-14.1579	-14.1578	-14.1576	-14.1574	-14.1573	-14.1571	-14.157	-14.1569	-14.157	-14.157	-14.157	-14.1571	-14.1571	-14.1572	-14.1572	-14.1573	-14.1573	-14.1574	-14.1574	-14.1575	-14.1575	-14.1576	-14.1576	-14.1577	-14.1577	-14.1578	-14.1578	-14.1579	-14.1579	-14.158	-14.158	-14.1581	-14.1581	-14.1582	-14.1582	-14.1582	-14.1581	-14.1582	-14.1583	-14.1585	-14.1585	-14.1586	-14.1586	-14.1587	-14.1588	-14.1588	-14.1589
447	-14.1565	-14.1566	-14.1566	-14.1566	-14.1567	-14.1567	-14.1568	-14.1568	-14.1569	-14.1568	-14.1566	-14.1565	-14.1563	-14.1561	-14.156	-14.1559	-14.1559	-14.1558	-14.1558	-14.1558	-14.1557	-14.1557	-14.1557	-14.1557	-14.1559	-14.156	-14.1562	-14.1563	-14.1565	-14.1566	-14.1568	-14.1569	-14.1571	-14.1572	-14.1574	-14.1576	-14.1577	-14.1579	-14.158	-14.158	-14.158	-14.1579	-14.1578	-14.1577	-14.1577	-14.1576	-14.1575	-14.1575	-14.1574
448	-14.1565	-14.1565	-14.1564	-14.1564	-14.1564	-14.1563	-14.1563	-14.1562	-14.1562	-14.1562	-14.1561	-14.1561	-14.156	-14.156	-14.156	-14.1558	-14.1557	-14.1555	-14.1554	-14.1552	-14.1553	-14.1554	-14.1556	-14.1556	-14.1556	-14.1556	-14.1555	-14.1555	-14.1555	-14.1554	-14.1554	-14.1554	-14.1554	-14.1554	-14.1555	-14.1555	-14.1555	-14.1556	-14.1556	-14.1557	-14.1557	-14.1558	-14.1558	-14.1558	-14.1559	-14.1559	-14.156	-14.156	-14.1561
449	-14.1545	-14.1546	-14.1546	-14.1546	-14.1546	-14.1546	-14.1546	-14.1547	-14.1547	-14.1547	-14.1547	-14.1547	-14.1548	-14.1548	-14.1548	-14.1548	-14.1549	-14.1549	-14.155	-14.1551	-14.155	-14.155	-14.155	-14.1551	-14.1551	-14.1551	-14.1552	-14.1552	-14.1552	-14.1553	-14.1553	-14.1553	-14.1553	-14.1553	-14.1553	-14.1553	-14.1552	-14.1552	-14.1552	-14.1551	-14.1551	-14.1551	-14.1551	-14.155	-14.155	-14.155	-14.155	-14.1549	-14.1549
450	-14.1545	-14.1545	-14.1545	-14.1545	-14.1545	-14.1545	-14.1545	-14.1544	-14.1544	-14.1544	-14.1544	-14.1544	-14.1544	-14.1544	-14.1544	-14.1546	-14.1547	-14.1548	-14.1549	-14.155	-14.155	-14.1549	-14.1547	-14.1546	-14.1544	-14.1544	-14.1544	-14.1544	-14.1544	-14.1544	-14.1544	-14.1544	-14.1544	-14.1544	-14.1544	-14.1544	-14.1544	-14.1544	-14.1544	-14.1544	-14.1544	-14.1544	-14.1544	-14.1545	-14.1545	-14.1545	-14.1545	-14.1545	-14.1545
451	-14.1525	-14.1526	-14.1528	-14.1529	-14.153	-14.1532	-14.1533	-14.1534	-14.1536	-14.1537	-14.1539	-14.154	-14.1541	-14.1543	-14.1544	-14.1544	-14.1544	-14.1544	-14.1544	-14.1544	-14.1544	-14.1544	-14.1544	-14.1544	-14.1544	-14.1543	-14.1541	-14.154	-14.1538	-14.1537	-14.1536	-14.1534	-14.1533	-14.1531	-14.153	-14.1528	-14.1527	-14.1526	-14.1524	-14.1523	-14.1521	-14.152	-14.1519	-14.1517	-14.1516	-14.1515	-14.1513	-14.1512	-14.1511
452	-14.1525	-14.1524	-14.1522	-14.1521	-14.152	-14.1518	-14.1517	-14.1516	-14.1515	-14.1513	-14.1512	-14.1511	-14.151	-14.1508	-14.1507	-14.1506	-14.1505	-14.1504	-14.1502	-14.1501	-14.15	-14.1499	-14.1498	-14.1497	-14.1495	-14.1494	-14.1493	-14.1492	-14.1491	-14.149	-14.1489	-14.1488	-14.1487	-14.1485	-14.1484	-14.1483	-14.1482	-14.1481	-14.148	-14.1479	-14.1478	-14.1477	-14.1478	-14.1479	-14.148	-14.1481	-14.1482	-14.1483	-14.1484
453	-14.1441	-14.1442	-14.1443	-14.1444	-14.1444	-14.1445	-14.1446	-14.1446	-14.1447	-14.1448	-14.1449	-14.1449	-14.145	-14.1451	-14.1452	-14.1453	-14.1453	-14.1454	-14.1455	-14.1456	-14.1457	-14.1458	-14.1459	-14.1459	-14.146	-14.1461	-14.1462	-14.1463	-14.1464	-14.1465	-14.1466	-14.1467	-14.1468	-14.1469	-14.147	-14.1471	-14.1472	-14.1473	-14.1474	-14.1475	-14.1476	-14.1477	-14.1476	-14.1475	-14.1474	-14.1473	-14.1472	-14.1471	-14.147
454	-14.1441	-14.1441	-14.144	-14.1439	-14.1439	-14.1438	-14.1438	-14.1437	-14.1436	-14.1436	-14.1435	-14.1435	-14.1434	-14.1433	-14.1433	-14.1432	-14.1432	-14.1431	-14.1432	-14.1432	-14.1433	-14.1433	-14.1434	-14.1434	-14.1435	-14.1436	-14.1436	-14.1437	-14.1437	-14.1438	-14.1439	-14.1439	-14.144	-14.1441	-14.1441	-14.1442	-14.1443	-14.1443	-14.1444	-14.1445	-14.1445	-14.1446	-14.1447	-14.1447	-14.1448	-14.1449	-14.145	-14.145	-14.1451
455	-14.1424	-14.1424	-14.1424	-14.1425	-14.1425	-14.1426	-14.1426	-14.1426	-14.1427	-14.1427	-14.1428	-14.1428	-14.1429	-14.1429	-14.143	-14.143	-14.1431	-14.1431	-14.1431	-14.143	-14.143	-14.1429	-14.1429	-14.1428	-14.1428	-14.1427	-14.1427	-14.1426	-14.1426	-14.1426	-14.1425	-14.1425	-14.1424	-14.1424	-14.1424	-14.1423	-14.1423	-14.1422	-14.1422	-14.1422	-14.1421	-14.1421	-14.1421	-14.1421	-14.142	-14.142	-14.142	-14.1419	-14.1419
456	-14.1424	-14.1423	-14.1423	-14.1423	-14.1422	-14.1422	-14.1422	-14.1421	-14.1421	-14.1421	-14.142	-14.142	-14.142	-14.142	-14.1419	-14.1419	-14.1419	-14.1419	-14.1418	-14.1418	-14.1418	-14.1418	-14.1418	-14.1417	-14.1417	-14.1417	-14.1417	-14.1417	-14.1417	-14.1417	-14.1416	-14.1416	-14.1416	-14.1416	-14.1416	-14.1416	-14.1416	-14.1416	-14.1416	-14.1416	-14.1416	-14.1416	-14.1416	-14.1416	-14.1416	-14.1416	-14.1416	-14.1416	-14.1416
457	-6.10719	-6.10719	-6.10719	-6.1072	-6.10721	-6.10721	-6.10722	-6.10722	-6.10723	-6.10723	-6.10724	-6.10724	-6.10725	-6.10725	-6.10726	-6.10726	-6.10727	-6.10727	-6.10728	-6.10728	-6.10728	-6.10729	-6.10729	-6.1073	-6.1073	-6.1073	-6.10731	-6.10731	-6.10731	-6.10732	-6.10732	-6.10732	-6.10733	-6.10733	-6.10733	-6.10733	-6.10734	-6.10734	-6.10734	-6.10734	-6.10735	-6.10735	-6.10735	-6.10735	-6.10735	-6.10735	-6.10736	-6.10736	-6.10736
458	-6.10717	-6.10717	-6.10717	-6.10716	-6.10715	-6.10715	-6.10714	-6.10713	-6.10713	-6.10712	-6.10711	-6.1071	-6.1071	-6.10709	-6.10708	-6.10707	-6.10707	-6.10706	-6.10705	-6.10704	-6.10703	-6.10702	-6.10702	-6.10701	-6.107	-6.10699	-6.10698	-6.10697	-6.10696	-6.10696	-6.10695	-6.10694	-6.10693	-6.10692	-6.10691	-6.1069	-6.10689	-6.10688	-6.10687	-6.10686	-6.10686	-6.10685	-6.10684	-6.10683	-6.10682	-6.10681	-6.10681	-6.1068	-6.10679
459	-6.10576	-6.10577	-6.10578	-6.1058	-6.10581	-6.10583	-6.10584	-6.10586	-6.10587	-6.10589	-6.1059	-6.10592	-6.10593	-6.10594	-6.10596	-6.10597	-6.10599	-6.106	-6.10601	-6.10603	-6.10604	-6.10605	-6.10606	-6.10608	-6.10609	-6.1061	-6.10611	-6.10612	-6.10613	-6.10614	-6.10615	-6.10616	-6.10617	-6.10618	-6.10619	-6.10619	-6.1062	-6.10621	-6.10622	-6.10622	-6.10623	-6.10623	-6.10624	-6.10625	-6.10625	-6.10626	-6.10626	-6.10626	-6.10627
460	-6.10575	-6.10574	-6.10572	-6.10571	-6.1057	-6.10569	-6.10568	-6.10568	-6.10567	-6.10567	-6.10567	-6.10568	-6.10568	-6.10569	-6.1057	-6.10571	-6.10573	-6.10574	-6.10576	-6.10577	-6.10579	-6.10581	-6.10582	-6.10584	-6.10586	-6.10588	-6.1059	-6.10591	-6.10593	-6.10595	-6.10597	-6.10598	-6.106	-6.10602	-6.10603	-6.10605	-6.10607	-6.10608	-6.1061	-6.10611	-6.10613	-6.10614	-6.10616	-6.10617	-6.10618	-6.1062	-6.10621	-6.10622	-6.10623
461	-6.10517	-6.10519	-6.10521	-6.10522	-6.10524	-6.10525	-6.10526	-6.10527	-6.10528	-6.10528	-6.10528	-6.10528	-6.10527	-6.10527	-6.10525	-6.10524	-6.10522	-6.10521	-6.10519	-6.10517	-6.10515	-6.10512	-6.1051	-6.10508	-6.10505	-6.10503	-6.105	-6.10498	-6.10495	-6.10492	-6.10489	-6.10487	-6.10484	-6.10481	-6.10478	-6.10475	-6.10472	-6.10469	-6.10466	-6.10463	-6.1046	-6.10456	-6.10453	-6.1045	-6.10447	-6.10444	-6.1044	-6.10437	-6.10434
462	-6.10516	-6.10514	-6.10512	-6.1051	-6.10507	-6.10505	-6.10502	-6.105	-6.10497	-6.10494	-6.10492	-6.10489	-6.10486	-6.10483	-6.1048	-6.10477	-6.10474	-6.10471	-6.10468	-6.10465	-6.10462	-6.10459	-6.10456	-6.10452	-6.10449	-6.10446	-6.10442	-6.10439	-6.10436	-6.10432	-6.10429	-6.10425	-6.10422	-6.10418	-6.10415	-6.10411	-6.10407	-6.10404	-6.104	-6.10396	-6.10392	-6.10389	-6.10385	-6.10381	-6.10377	-6.10373	-6.10369	-6.10365	-6.10361
463	-6.10109	-6.10114	-6.1012	-6.10125	-6.10131	-6.10136	-6.10142	-6.10147	-6.10152	-6.10158	-6.10163	-6.10168	-6.10174	-6.10179	-6.10184	-6.10189	-6.10194	-6.102	-6.10205	-6.1021	-6.10215	-6.1022	-6.10225	-6.1023	-6.10235	-6.10239	-6.10244	-6.10249	-6.10254	-6.10259	-6.10263	-6.10268	-6.10273	-6.10277	-6.10282	-6.10287	-6.10291	-6.10296	-6.103	-6.10305	-6.10309	-6.10313	-6.10318	-6.10322	-6.10326	-6.1033	-6.10334	-6.10338	-6.10342
464	-6.10109	-6.10103	-6.10097	-6.10092	-6.10086	-6.1008	-6.10075	-6.10069	-6.10063	-6.10057	-6.10052	-6.10056	-6.10062	-6.10068	-6.10074	-6.10081	-6.10087	-6.10093	-6.10099	-6.10105	-6.10111	-6.10117	-6.10123	-6.10129	-6.10135	-6.10141	-6.10146	-6.10152	-6.10158	-6.10164	-6.10169	-6.10175	-6.1018	-6.10186	-6.10191	-6.10196	-6.10202	-6.10207	-6.10212	-6.10218	-6.10223	-6.10228	-6.10233	-6.10238	-6.10243	-6.10248	-6.10253	-6.10258	-6.10263
465	-6.09983	-6.09989	-6.09996	-6.10003	-6.1001	-6.10016	-6.10023	-6.1003	-6.10036	-6.10043	-6.10049	-6.10046	-6.1004	-6.10034	-6.10028	-6.10022	-6.10016	-6.1001	-6.10004	-6.09998	-6.09992	-6.09986	-6.0998	-6.09974	-6.09967	-6.09961	-6.09955	-6.09949	-6.09942	-6.09936	-6.0993	-6.09923	-6.09917	-6.09911	-6.09904	-6.09898	-6.09891	-6.09885	-6.09878	-6.09872	-6.09865	-6.09859	-6.09852	-6.09845	-6.09839	-6.09832	-6.09826	-6.09819	-6.09812
466	-6.09982	-6.09975	-6.09968	-6.09961	-6.09954	-6.09947	-6.0994	-6.09933	-6.09925	-6.09918	-6.09911	-6.09903	-6.09896	-6.09888	-6.09881	-6.09873	-6.09865	-6.09857	-6.0985	-6.09842	-6.09834	-6.09826	-6.09818	-6.0981	-6.09802	-6.09794	-6.09785	-6.09777	-6.09769	-6.0976	-6.09752	-6.09743	-6.09735	-6.09726	-6.09718	-6.09709	-6.097	-6.09691	-6.09682	-6.09673	-6.09664	-6.09655	-6.09646	-6.09637	-6.0963	-6.09637	-6.09644	-6.09652	-6.09659
467	-6.09294	-6.09302	-6.0931	-6.09318	-6.09325	-6.09333	-6.09341	-6.09349	-6.09357	-6.09365	-6.09373	-6.09381	-6.09388	-6.09396	-6.09404	-6.09412	-6.09419	-6.09427	-6.09435	-6.09443	-6.0945	-6.09458	-6.09466	-6.09473	-6.09481	-6.09488	-6.09496	-6.09504	-6.09511	-6.09519	-6.09526	-6.09534	-6.09541	-6.09549	-6.09556	-6.09564	-6.09571	-6.09578	-6.09586	-6.09593	-6.09601	-6.09608	-6.09615	-6.09623	-6.09628	-6.09618	-6.09609	-6.096	-6.0959
468	-6.09294	-6.09286	-6.09278	-6.0927	-6.09262	-6.09254	-6.09246	-6.09238	-6.0923	-6.09221	-6.09213	-6.09205	-6.09197	-6.09189	-6.09181	-6.09173	-6.09165	-6.09156	-6.09148	-6.0914	-6.09132	-6.09124	-6.09115	-6.09107	-6.09099	-6.09097	-6.09109	-6.09121	-6.09134	-6.09146	-6.09158	-6.0917	-6.09182	-6.09194	-6.09206	-6.09218	-6.0923	-6.09241	-6.09253	-6.09265	-6.09276	-6.09287	-6.09299	-6.0931	-6.09321	-6.09332	-6.09344	-6.09355	-6.09366
469	-6.08761	-6.08775	-6.08789	-6.08804	-6.08818	-6.08832	-6.08846	-6.0886	-6.08873	-6.08887	-6.08901	-6.08914	-6.08928	-6.08941	-6.08955	-6.08968	-6.08981	-6.08994	-6.09007	-6.0902	-6.09033	-6.09046	-6.09059	-6.09071	-6.09084	-6.09091	-6.09082	-6.09074	-6.09066	-6.09058	-6.09049	-6.09041	-6.09033	-6.09024	-6.09016	-6.09008	-6.08999	-6.08991	-6.08983	-6.08974	-6.08966	-6.08957	-6.08949	-6.08941	-6.08932	-6.08924	-6.08915	-6.08907	-6.08898
470	-6.08761	-6.08746	-6.08732	-6.08717	-6.08703	-6.08688	-6.08673	-6.08658	-6.08643	-6.08628	-6.08613	-6.08598	-6.08583	-6.08567	-6.08552	-6.08536	-6.08521	-6.08505	-6.08489	-6.08473	-6.08471	-6.08479	-6.08488	-6.08497	-6.08505	-6.08514	-6.08522	-6.08531	-6.0854	-6.08548	-6.08557	-6.08565	-6.08574	-6.08583	-6.08591	-6.086	-6.08608	-6.08617	-6.08626	-6.08634	-6.08643	-6.08651	-6.0866	-6.08668	-6.08677	-6.08686	-6.08694	-6.08703	-6.08711
471	-6.08299	-6.08308	-6.08316	-6.08325	-6.08333	-6.08342	-6.08351	-6.08359	-6.08368	-6.08376	-6.08385	-6.08393	-6.08402	-6.08411	-6.08419	-6.08428	-6.08436	-6.08445	-6.08454	-6.08462	-6.08458	-6.08442	-6.08426	-6.08409	-6.08393	-6.08377	-6.0836	-6.08344	-6.08327	-6.08311	-6.08294	-6.08277	-6.0826	-6.08244	-6.08227	-6.0821	-6.08192	-6.08175	-6.08158	-6.08141	-6.08123	-6.08106	-6.08089	-6.08071	-6.08054	-6.08037	-6.08019	-6.08002	-6.07985
472	-6.08299	-6.08291	-6.08282	-6.08273	-6.08265	-6.08256	-6.08248	-6.08239	-6.08231	-6.08222	-6.08214	-6.08205	-6.08197	-6.08188	-6.0818	-6.08171	-6.08163	-6.08154	-6.08145	-6.08137	-6.08128	-6.0812	-6.08111	-6.08103	-6.08094	-6.08086	-6.08077	-6.08069	-6.0806	-6.08052	-6.08043	-6.08035	-6.08026	-6.08018	-6.08009	-6.08001	-6.07992	-6.07984	-6.07975	-6.07966	-6.07958	-6.07949	-6.0794	-6.07932	-6.07923	-6.07914	-6.07904	-6.07895	-6.07886
473	-6.07367	-6.07374	-6.07381	-6.07388	-6.07395	-6.07402	-6.0741	-6.07417	-6.07424	-6.07431	-6.07438	-6.07446	-6.07453	-6.0746	-6.07467	-6.07475	-6.07482	-6.0749	-6.07497	-6.07504	-6.07512	-6.07519	-6.07527	-6.07534	-6.07542	-6.07549	-6.07557	-6.07564	-6.07572	-6.0758	-6.07587	-6.07595	-6.07603	-6.0761	-6.07618	-6.07626	-6.07634	-6.07642	-6.0765	-6.07657	-6.07665	-6.07673	-6.07681	-6.07689	-6.07697	-6.07705	-6.07714	-6.07722	-6.0773
474	-6.07367	-6.0736	-6.07353	-6.07346	-6.07339	-6.07332	-6.07325	-6.07319	-6.07312	-6.07305	-6.07298	-6.07291	-6.07285	-6.07278	-6.07271	-6.07264	-6.07258	-6.07251	-6.07245	-6.07238	-6.07231	-6.07225	-6.07218	-6.07212	-6.07205	-6.07199	-6.07193	-6.07186	-6.0718	-6.07173	-6.07167	-6.07176	-6.07198	-6.0722	-6.07241	-6.07263	-6.07285	-6.07306	-6.07327	-6.07349	-6.0737	-6.07391	-6.07412	-6.07433	-6.07453	-6.07474	-6.07494	-6.07515	-6.07535
475	-6.06733	-6.06736	-6.0674	-6.06745	-6.06749	-6.06754	-6.06758	-6.06764	-6.06769	-6.06775	-6.06781	-6.06789	-6.06798	-6.06808	-6.06821	-6.06836	-6.06853	-6.06871	-6.06891	-6.06912	-6.06934	-6.06955	-6.06977	-6.06999	-6.07021	-6.07044	-6.07066	-6.07088	-6.0711	-6.07132	-6.07154	-6.07161	-6.07155	-6.07148	-6.07142	-6.07136	-6.0713	-6.07124	-6.07118	-6.07112	-6.07105	-6.07099	-6.07093	-6.07087	-6.07082	-6.07076	-6.0707	-6.07064	-6.07058
476	-6.06731	-6.06728	-6.06724	-6.0672	-6.06716	-6.06713	-6.06709	-6.06705	-6.06702	-6.06698	-6.06695	-6.06691	-6.06706	-6.06724	-6.06739	-6.06752	-6.06763	-6.06772	-6.0678	-6.06787	-6.06793	-6.06799	-6.06805	-6.0681	-6.06815	-6.0682	-6.06825	-6.0683	-6.06835	-6.0684	-6.06845	-6.0685	-6.06855	-6.0686	-6.06865	-6.0687	-6.06875	-6.0688	-6.06885	-6.0689	-6.06895	-6.069	-6.06905	-6.0691	-6.06915	-6.06921	-6.06926	-6.06931	-6.06936
477	-6.0653	-6.06531	-6.06532	-6.06535	-6.06542	-6.06558	-6.06578	-6.066	-6.06622	-6.06645	-6.06666	-6.06687	-6.06688	-6.06684	-6.06681	-6.06678	-6.06675	-6.06671	-6.06668	-6.06665	-6.06662	-6.06659	-6.06656	-6.06653	-6.0665	-6.06647	-6.06644	-6.06641	-6.06639	-6.06636	-6.06633	-6.0663	-6.06628	-6.06625	-6.06622	-6.0662	-6.06617	-6.06615	-6.06612	-6.0661	-6.06608	-6.06605	-6.06603	-6.06601	-6.06598	-6.06596	-6.06594	-6.06592	-6.0659
478	-6.06528	-6.06527	-6.06527	-6.06527	-6.06527	-6.06527	-6.06527	-6.06527	-6.06527	-6.06528	-6.06528	-6.06528	-6.06529	-6.06529	-6.06529	-6.0653	-6.0653	-6.0653	-6.0653	-6.06531	-6.06531	-6.06531	-6.06532	-6.06532	-6.06533	-6.06533	-6.06533	-6.06534	-6.06534	-6.06535	-6.06535	-6.06536	-6.06537	-6.06537	-6.06538	-6.06539	-6.06539	-6.0654	-6.06541	-6.06542	-6.06543	-6.06544	-6.06545	-6.06546	-6.06547	-6.06548	-6.06549	-6.0655	-6.06552
479	-6.06474	-6.06476	-6.06484	-6.06499	-6.06513	-6.06521	-6.06524	-6.06524	-6.06525	-6.06524	-6.06524	-6.06524	-6.06524	-6.06523	-6.06523	-6.06522	-6.06522	-6.06522	-6.06521	-6.06521	-6.0652	-6.0652	-6.06519	-6.06519	-6.06519	-6.06518	-6.06518	-6.06517	-6.06517	-6.06516	-6.06516	-6.06515	-6.06514	-6.06514	-6.06513	-6.06513	-6.06512	-6.06512	-6.06511	-6.06511	-6.0651	-6.06509	-6.06509	-6.06508	-6.06508	-6.06507	-6.06507	-6.06506	-6.06506
480	-6.0647	-6.06469	-6.06469	-6.06468	-6.06468	-6.06469	-6.0647	-6.0647	-6.06471	-6.06472	-6.06472	-6.06473	-6.06474	-6.06474	-6.06475	-6.06476	-6.06476	-6.06477	-6.06478	-6.06478	-6.06479	-6.0648	-6.0648	-6.06481	-6.06482	-6.06482	-6.06483	-6.06484	-6.06484	-6.06485	-6.06486	-6.06486	-6.06487	-6.06487	-6.06488	-6.06489	-6.06489	-6.0649	-6.0649	-6.06491	-6.06491	-6.06492	-6.06492	-6.06493	-6.06494	-6.06494	-6.06494	-6.06495	-6.06495
481	-6.06419	-6.0644	-6.06456	-6.06463	-6.06465	-6.06466	-6.06465	-6.06465	-6.06464	-6.06464	-6.06463	-6.06463	-6.06463	-6.06462	-6.06462	-6.06461	-6.06461	-6.0646	-6.0646	-6.06459	-6.06459	-6.06459	-6.06458	-6.06458	-6.06457	-6.06457	-6.06456	-6.06456	-6.06455	-6.06455	-6.06454	-6.06454	-6.06453	-6.06453	-6.06452	-6.06451	-6.06451	-6.0645	-6.06449	-6.06449	-6.06448	-6.06447	-6.06446	-6.06445	-6.06444	-6.06443	-6.06442	-6.06441	-6.0644
482	-6.06418	-6.06395	-6.06371	-6.06346	-6.06321	-6.06296	-6.06272	-6.06253	-6.06252	-6.06256	-6.06261	-6.06266	-6.06271	-6.06276	-6.06281	-6.06286	-6.06291	-6.06295	-6.063	-6.06305	-6.06309	-6.06313	-6.06318	-6.06322	-6.06326	-6.0633	-6.06334	-6.06338	-6.06342	-6.06346	-6.06349	-6.06353	-6.06356	-6.0636	-6.06363	-6.06367	-6.0637	-6.06373	-6.06376	-6.06379	-6.06382	-6.06385	-6.06388	-6.0639	-6.06393	-6.06396	-6.06398	-6.06401	-6.06403
483	-6.06204	-6.06209	-6.06215	-6.06221	-6.06227	-6.06232	-6.06236	-6.06235	-6.06215	-6.0619	-6.06164	-6.06138	-6.06124	-6.06117	-6.06109	-6.06102	-6.06094	-6.06087	-6.06079	-6.06071	-6.06063	-6.06055	-6.06047	-6.06039	-6.06031	-6.06022	-6.06014	-6.06005	-6.05996	-6.05987	-6.05979	-6.05969	-6.0596	-6.05951	-6.05942	-6.05932	-6.05923	-6.05913	-6.05903	-6.05893	-6.05884	-6.05873	-6.05863	-6.05853	-6.05843	-6.05832	-6.05821	-6.05811	-6.058
484	-6.06203	-6.06197	-6.06191	-6.06185	-6.06178	-6.06172	-6.06165	-6.06159	-6.06152	-6.06145	-6.06138	-6.0613	-6.06111	-6.06084	-6.06057	-6.06031	-6.06003	-6.05976	-6.05949	-6.05921	-6.05894	-6.05866	-6.05838	-6.0581	-6.05782	-6.05754	-6.05726	-6.05697	-6.05669	-6.0564	-6.05611	-6.05583	-6.05554	-6.05524	-6.05495	-6.05466	-6.05436	-6.05407	-6.05391	-6.05406	-6.0542	-6.05435	-6.05449	-6.05463	-6.05477	-6.05491	-6.05505	-6.05518	-6.05532
485	-6.04738	-6.04757	-6.04777	-6.04796	-6.04815	-6.04835	-6.04854	-6.04873	-6.04891	-6.0491	-6.04928	-6.04947	-6.04965	-6.04983	-6.05001	-6.05019	-6.05036	-6.05054	-6.05071	-6.05088	-6.05105	-6.05122	-6.05139	-6.05156	-6.05173	-6.05189	-6.05205	-6.05221	-6.05238	-6.05253	-6.05269	-6.05285	-6.053	-6.05316	-6.05331	-6.05346	-6.05361	-6.05376	-6.05377	-6.05347	-6.05317	-6.05287	-6.05257	-6.05227	-6.05196	-6.05166	-6.05135	-6.05104	-6.05073
486	-6.04737	-6.04718	-6.04698	-6.04678	-6.04657	-6.04637	-6.04616	-6.04596	-6.04575	-6.04554	-6.04533	-6.04512	-6.0449	-6.04469	-6.04447	-6.04425	-6.04403	-6.04381	-6.04359	-6.04336	-6.04314	-6.04291	-6.04268	-6.04245	-6.04222	-6.04199	-6.04176	-6.04152	-6.04128	-6.04105	-6.04081	-6.04056	-6.04032	-6.04008	-6.03983	-6.03958	-6.03952	-6.03986	-6.04021	-6.04056	-6.04091	-6.04125	-6.0416	-6.04194	-6.04228	-6.04262	-6.04296	-6.0433	-6.04363
487	-6.03383	-6.03384	-6.03385	-6.03385	-6.03386	-6.03387	-6.03387	-6.03388	-6.03389	-6.0339	-6.0339	-6.03391	-6.03391	-6.03392	-6.03393	-6.03393	-6.03394	-6.03395	-6.03395	-6.03396	-6.03396	-6.03414	-6.0345	-6.03486	-6.03523	-6.03559	-6.03595	-6.03631	-6.03667	-6.03703	-6.03739	-6.03775	-6.0381	-6.03846	-6.03881	-6.03916	-6.03934	-6.03909	-6.03883	-6.03858	-6.03833	-6.03807	-6.03781	-6.03755	-6.03729	-6.03703	-6.03677	-6.0365	-6.03624
488	-6.03382	-6.03382	-6.03381	-6.0338	-6.0338	-6.03379	-6.03378	-6.03377	-6.03376	-6.03375	-6.03374	-6.03374	-6.03373	-6.03372	-6.03371	-6.0337	-6.03369	-6.03369	-6.03368	-6.03369	-6.03382	-6.03397	-6.03397	-6.03398	-6.03398	-6.03399	-6.03399	-6.034	-6.034	-6.034	-6.03401	-6.03401	-6.03402	-6.03402	-6.03402	-6.03403	-6.03403	-6.03403	-6.03404	-6.03404	-6.03404	-6.03404	-6.03405	-6.03405	-6.03405	-6.03405	-6.03405	-6.03406	-6.03406
489	-6.03103	-6.03106	-6.0311	-6.03113	-6.03117	-6.0312	-6.03123	-6.03127	-6.0313	-6.03133	-6.03137	-6.0314	-6.03143	-6.03146	-6.03152	-6.03188	-6.03225	-6.03262	-6.03299	-6.03334	-6.03358	-6.03361	-6.03361	-6.03361	-6.0336	-6.03359	-6.03358	-6.03357	-6.03356	-6.03355	-6.03354	-6.03353	-6.03352	-6.03351	-6.0335	-6.03349	-6.03348	-6.03347	-6.03346	-6.03345	-6.03345	-6.03344	-6.03343	-6.03342	-6.03341	-6.0334	-6.0334	-6.03339	-6.03338
490	-6.03102	-6.03099	-6.03095	-6.03091	-6.03088	-6.03084	-6.0308	-6.03076	-6.03072	-6.03068	-6.03064	-6.03061	-6.03075	-6.03112	-6.03147	-6.03152	-6.03155	-6.03158	-6.03161	-6.03164	-6.03167	-6.0317	-6.03173	-6.03175	-6.03178	-6.03181	-6.03183	-6.03186	-6.03188	-6.03191	-6.03193	-6.03196	-6.03198	-6.032	-6.03202	-6.03204	-6.03207	-6.03209	-6.03211	-6.03212	-6.03214	-6.03216	-6.03218	-6.03219	-6.03221	-6.03222	-6.03224	-6.03225	-6.03226
491	-6.02611	-6.02649	-6.02689	-6.02728	-6.02767	-6.02806	-6.02844	-6.02883	-6.02922	-6.0296	-6.02998	-6.03036	-6.03056	-6.03052	-6.03048	-6.03044	-6.03039	-6.03035	-6.03031	-6.03027	-6.03022	-6.03018	-6.03013	-6.03009	-6.03004	-6.03	-6.02995	-6.02991	-6.02986	-6.02981	-6.02976	-6.02972	-6.02967	-6.02962	-6.02957	-6.02952	-6.02947	-6.02942	-6.02937	-6.02932	-6.02926	-6.02921	-6.02916	-6.02911	-6.02905	-6.02909	-6.02939	-6.0297	-6.03
492	-6.02609	-6.0257	-6.02531	-6.02491	-6.02451	-6.02418	-6.02427	-6.02435	-6.02444	-6.02453	-6.02462	-6.0247	-6.02479	-6.02487	-6.02496	-6.02504	-6.02512	-6.02521	-6.02529	-6.02537	-6.02545	-6.02553	-6.02561	-6.02569	-6.02577	-6.02585	-6.02592	-6.026	-6.02608	-6.02615	-6.02623	-6.0263	-6.02638	-6.02645	-6.02652	-6.0266	-6.02667	-6.02674	-6.02692	-6.02724	-6.02755	-6.02786	-6.02817	-6.02848	-6.02878	-6.029	-6.02894	-6.02889	-6.02883
493	-6.02373	-6.02382	-6.02391	-6.024	-6.02409	-6.02411	-6.02371	-6.02331	-6.02297	-6.02287	-6.02277	-6.02267	-6.02257	-6.02247	-6.02237	-6.02227	-6.02217	-6.02206	-6.02196	-6.02186	-6.02175	-6.02165	-6.02169	-6.02203	-6.02237	-6.0227	-6.02304	-6.02337	-6.0237	-6.02403	-6.02435	-6.02468	-6.02501	-6.02533	-6.02565	-6.02597	-6.02629	-6.02661	-6.02681	-6.02688	-6.02695	-6.02702	-6.02709	-6.02716	-6.02723	-6.0273	-6.02736	-6.02743	-6.0275
494	-6.02372	-6.02363	-6.02354	-6.02344	-6.02335	-6.02325	-6.02316	-6.02306	-6.0229	-6.0225	-6.02209	-6.02168	-6.02127	-6.02086	-6.02045	-6.02004	-6.01963	-6.01998	-6.02033	-6.02067	-6.02101	-6.02135	-6.02154	-6.02143	-6.02133	-6.02122	-6.02111	-6.021	-6.02089	-6.02078	-6.02067	-6.02056	-6.02044	-6.02033	-6.02022	-6.0201	-6.01999	-6.01987	-6.01975	-6.01964	-6.01952	-6.0194	-6.01928	-6.01916	-6.01904	-6.01891	-6.01879	-6.01867	-6.01854
495	-6.01389	-6.01426	-6.01463	-6.015	-6.01536	-6.01573	-6.01609	-6.01645	-6.01681	-6.01717	-6.01752	-6.01788	-6.01823	-6.01859	-6.01894	-6.01929	-6.01962	-6.01921	-6.01879	-6.01838	-6.01796	-6.01754	-6.01711	-6.01669	-6.01627	-6.01584	-6.01542	-6.01499	-6.01456	-6.01413	-6.0137	-6.01327	-6.01326	-6.01342	-6.01357	-6.01372	-6.01387	-6.01402	-6.01417	-6.01432	-6.01447	-6.01462	-6.01476	-6.01491	-6.01505	-6.0152	-6.01534	-6.01548	-6.01562
496	-6.01389	-6.01352	-6.01315	-6.01277	-6.0124	-6.01202	-6.01164	-6.01126	-6.01088	-6.0105	-6.01012	-6.00984	-6.01001	-6.01018	-6.01035	-6.01052	-6.01069	-6.01086	-6.01102	-6.01119	-6.01135	-6.01152	-6.01168	-6.01184	-6.012	-6.01216	-6.01232	-6.01248	-6.01264	-6.0128	-6.01295	-6.01311	-6.01283	-6.0124	-6.01196	-6.01152	-6.01108	-6.01064	-6.0102	-6.00976	-6.00932	-6.00887	-6.00843	-6.00798	-6.00753	-6.00708	-6.00663	-6.00618	-6.00572
497	-6.00789	-6.00807	-6.00825	-6.00843	-6.00861	-6.00879	-6.00897	-6.00914	-6.00932	-6.00949	-6.00967	-6.00973	-6.00934	-6.00896	-6.00857	-6.00818	-6.00778	-6.00739	-6.00699	-6.0066	-6.0062	-6.0058	-6.0054	-6.005	-6.0046	-6.00419	-6.00379	-6.00338	-6.00297	-6.00256	-6.00216	-6.00182	-6.0016	-6.00139	-6.00118	-6.00096	-6.00075	-6.00053	-6.00031	-6.00009	-5.99987	-5.99965	-5.99943	-5.99921	-5.99899	-5.99876	-5.99854	-5.99831	-5.99809
498	-6.00789	-6.00771	-6.00753	-6.00734	-6.00716	-6.00697	-6.00678	-6.0066	-6.00641	-6.00622	-6.00603	-6.00584	-6.00564	-6.00545	-6.00526	-6.00506	-6.00487	-6.00467	-6.00447	-6.00427	-6.00407	-6.00387	-6.00367	-6.00347	-6.00326	-6.00306	-6.00285	-6.00265	-6.00244	-6.00223	-6.00201	-6.00173	-6.00132	-6.00091	-6.00049	-6.00007	-5.99966	-5.99924	-5.99882	-5.99839	-5.99797	-5.99754	-5.99712	-5.99669	-5.99626	-5.99583	-5.9954	-5.99497	-5.99544
499	-5.97963	-5.97992	-5.98022	-5.98052	-5.98082	-5.98111	-5.98141	-5.9817	-5.982	-5.98229	-5.98258	-5.98287	-5.98316	-5.98344	-5.98373	-5.98402	-5.9843	-5.98458	-5.98487	-5.98515	-5.98543	-5.98571	-5.98598	-5.98626	-5.98654	-5.98681	-5.98708	-5.98736	-5.98763	-5.9879	-5.98817	-5.98844	-5.9887	-5.98897	-5.98923	-5.9895	-5.98976	-5.99008	-5.99057	-5.99106	-5.99155	-5.99204	-5.99253	-5.99302	-5.9935	-5.99399	-5.99447	-5.99496	-5.99453
500	-5.97962	-5.97932	-5.97902	-5.97872	-5.97841	-5.97811	-5.9778	-5.97749	-5.97718	-5.97687	-5.97656	-5.97684	-5.97736	-5.97789	-5.97841	-5.97893	-5.97944	-5.97996	-5.98048	-5.98099	-5.98151	-5.98202	-5.98253	-5.98304	-5.98355	-5.98406	-5.98457	-5.98508	-5.98558	-5.98609	-5.98659	-5.98709	-5.98759	-5.98809	-5.98859	-5.98908	-5.98958	-5.99002	-5.99028	-5.99054	-5.9908	-5.99106	-5.99132	-5.99157	-5.99183	-5.99208	-5.99233	-5.99258	-5.99283
501	-5.97115	-5.97156	-5.97209	-5.97262	-5.97315	-5.97368	-5.97421	-5.97474	-5.97526	-5.97579	-5.97632	-5.97625	-5.97593	-5.97562	-5.9753	-5.97499	-5.97467	-5.97435	-5.97403	-5.97371	-5.97339	-5.97306	-5.97274	-5.97287	-5.97335	-5.97384	-5.97432	-5.9748	-5.97528	-5.97576	-5.97624	-5.97672	-5.97719	-5.97767	-5.97815	-5.97862	-5.97909	-5.97956	-5.98004	-5.98051	-5.98097	-5.98144	-5.98191	-5.98238	-5.98284	-5.9833	-5.98377	-5.98423	-5.98469
502	-5.97086	-5.97045	-5.96992	-5.96939	-5.96885	-5.96831	-5.96777	-5.96723	-5.96668	-5.96614	-5.96649	-5.96698	-5.96748	-5.96797	-5.96847	-5.96896	-5.96945	-5.96994	-5.97043	-5.97092	-5.97141	-5.97189	-5.97238	-5.97241	-5.97209	-5.97176	-5.97143	-5.9711	-5.97077	-5.97044	-5.9701	-5.96977	-5.96943	-5.9691	-5.96876	-5.96842	-5.96808	-5.96774	-5.9674	-5.96706	-5.96671	-5.96637	-5.96602	-5.96567	-5.96532	-5.96498	-5.96462	-5.96427	-5.96392
503	-5.96149	-5.96199	-5.96249	-5.963	-5.9635	-5.964	-5.9645	-5.965	-5.96549	-5.96599	-5.96559	-5.96504	-5.9645	-5.96395	-5.9634	-5.96284	-5.96229	-5.96174	-5.96118	-5.96063	-5.96007	-5.95951	-5.95896	-5.9584	-5.95783	-5.95727	-5.95671	-5.95615	-5.95558	-5.95502	-5.95445	-5.95388	-5.95331	-5.95274	-5.95217	-5.9516	-5.95128	-5.95167	-5.95206	-5.95245	-5.95283	-5.95322	-5.9536	-5.95398	-5.95437	-5.95475	-5.95513	-5.9555	-5.95588
504	-5.96149	-5.96098	-5.96048	-5.95997	-5.95947	-5.95896	-5.95845	-5.95795	-5.95744	-5.95693	-5.95642	-5.95591	-5.9554	-5.95489	-5.95437	-5.95386	-5.95335	-5.95284	-5.95232	-5.95181	-5.9513	-5.95078	-5.95027	-5.94976	-5.94926	-5.94876	-5.94831	-5.94805	-5.94824	-5.94858	-5.94895	-5.94934	-5.94973	-5.95012	-5.95051	-5.9509	-5.95103	-5.95046	-5.94988	-5.94931	-5.94873	-5.94815	-5.94758	-5.947	-5.94642	-5.94584	-5.94526	-5.94467	-5.94409
505	-5.93654	-5.93696	-5.93738	-5.93781	-5.93823	-5.93865	-5.93908	-5.9395	-5.93992	-5.94034	-5.94075	-5.94117	-5.94159	-5.942	-5.94241	-5.94282	-5.94324	-5.94365	-5.94405	-5.94446	-5.94487	-5.94527	-5.94567	-5.94607	-5.94646	-5.94684	-5.94717	-5.94731	-5.947	-5.94654	-5.94604	-5.94553	-5.94501	-5.9445	-5.94398	-5.94346	-5.94293	-5.94241	-5.94189	-5.94137	-5.94084	-5.94032	-5.93979	-5.93927	-5.93874	-5.93822	-5.93769	-5.93716	-5.93664
506	-5.93652	-5.9361	-5.93567	-5.93524	-5.93481	-5.93438	-5.93395	-5.93351	-5.93308	-5.93264	-5.9322	-5.93177	-5.93133	-5.93089	-5.93045	-5.93	-5.92956	-5.92912	-5.92867	-5.92823	-5.92778	-5.92733	-5.92688	-5.92644	-5.92598	-5.92553	-5.92508	-5.92463	-5.92417	-5.92372	-5.92326	-5.92281	-5.92235	-5.92194	-5.92255	-5.92316	-5.92377	-5.92438	-5.92499	-5.9256	-5.92621	-5.92682	-5.92742	-5.92803	-5.92863	-5.92924	-5.92984	-5.93044	-5.93104
507	-5.90144	-5.90207	-5.9027	-5.90332	-5.90395	-5.90458	-5.90521	-5.90583	-5.90646	-5.90708	-5.90771	-5.90833	-5.90896	-5.90958	-5.9102	-5.91083	-5.91145	-5.91207	-5.91269	-5.91331	-5.91393	-5.91455	-5.91517	-5.91579	-5.91641	-5.91702	-5.91764	-5.91826	-5.91887	-5.91949	-5.9201	-5.92071	-5.92133	-5.92189	-5.92143	-5.92097	-5.92051	-5.92005	-5.91971	-5.92022	-5.92075	-5.92128	-5.92181	-5.92234	-5.92287	-5.9234	-5.92393	-5.92446	-5.92499
508	-5.90144	-5.90081	-5.90072	-5.90124	-5.90176	-5.90228	-5.9028	-5.90333	-5.90385	-5.90437	-5.9049	-5.90542	-5.90595	-5.90647	-5.907	-5.90752	-5.90805	-5.90858	-5.9091	-5.90963	-5.91016	-5.91068	-5.91121	-5.91174	-5.91227	-5.9128	-5.91333	-5.91385	-5.91438	-5.91491	-5.91544	-5.91597	-5.9165	-5.91703	-5.91756	-5.91809	-5.91862	-5.91915	-5.91955	-5.91911	-5.91865	-5.91818	-5.91772	-5.91725	-5.91678	-5.91631	-5.91584	-5.91537	-5.9149
509	-5.89974	-5.9002	-5.90018	-5.89955	-5.89892	-5.89829	-5.89766	-5.89703	-5.8964	-5.89577	-5.89514	-5.89451	-5.89388	-5.89324	-5.89261	-5.89198	-5.89142	-5.89091	-5.8904	-5.8899	-5.89033	-5.89084	-5.89135	-5.89185	-5.89236	-5.89287	-5.89337	-5.89388	-5.89438	-5.89488	-5.89538	-5.89589	-5.89639	-5.89689	-5.89739	-5.89789	-5.89838	-5.89888	-5.89938	-5.89988	-5.90037	-5.90087	-5.90136	-5.90186	-5.90235	-5.90284	-5.90333	-5.90382	-5.90431
510	-5.89961	-5.89915	-5.89863	-5.89812	-5.8976	-5.89708	-5.89656	-5.89605	-5.89553	-5.89501	-5.8945	-5.89399	-5.89347	-5.89296	-5.89244	-5.89193	-5.89135	-5.89071	-5.89008	-5.88982	-5.88938	-5.88887	-5.88836	-5.88786	-5.88735	-5.88685	-5.88634	-5.88584	-5.88533	-5.88483	-5.88433	-5.88383	-5.88333	-5.88283	-5.88233	-5.88183	-5.88133	-5.88084	-5.88034	-5.87985	-5.87935	-5.87886	-5.87837	-5.87788	-5.87739	-5.8769	-5.87641	-5.87592	-5.87543
511	-5.8802	-5.8806	-5.88111	-5.88163	-5.88214	-5.88266	-5.88317	-5.88368	-5.8842	-5.88471	-5.88523	-5.88574	-5.88625	-5.88676	-5.88728	-5.88779	-5.8883	-5.88881	-5.88932	-5.88945	-5.88881	-5.88818	-5.88755	-5.88691	-5.88628	-5.88564	-5.88501	-5.88438	-5.88374	-5.88311	-5.88247	-5.88184	-5.8812	-5.88057	-5.87994	-5.8793	-5.87867	-5.87803	-5.8774	-5.87677	-5.87613	-5.8755	-5.87487	-5.87423	-5.8736	-5.87297	-5.87233	-5.8717	-5.87107
512	-5.87993	-5.87953	-5.87902	-5.87851	-5.87799	-5.87747	-5.87695	-5.87643	-5.87591	-5.87539	-5.87487	-5.87435	-5.87383	-5.8733	-5.87278	-5.87226	-5.87174	-5.87121	-5.87069	-5.87017	-5.86964	-5.86912	-5.8686	-5.86807	-5.86755	-5.86702	-5.8665	-5.86597	-5.86545	-5.86493	-5.8644	-5.86388	-5.86336	-5.86284	-5.86232	-5.86181	-5.86132	-5.86089	-5.86072	-5.86097	-5.86136	-5.8618	-5.86224	-5.86269	-5.86314	-5.8636	-5.86406	-5.86452	-5.86498
513	-5.84405	-5.84445	-5.84486	-5.84527	-5.84568	-5.84609	-5.8465	-5.84691	-5.84732	-5.84774	-5.84816	-5.84858	-5.849	-5.84942	-5.84984	-5.85026	-5.85069	-5.85111	-5.85154	-5.85197	-5.8524	-5.85283	-5.85326	-5.8537	-5.85413	-5.85457	-5.855	-5.85544	-5.85588	-5.85632	-5.85676	-5.8572	-5.85764	-5.85808	-5.85852	-5.85895	-5.85936	-5.85972	-5.85982	-5.85949	-5.85902	-5.85852	-5.85801	-5.85749	-5.85697	-5.85645	-5.85599	-5.85661	-5.85724
514	-5.84405	-5.84364	-5.84324	-5.84284	-5.84244	-5.84205	-5.84165	-5.84125	-5.84086	-5.84047	-5.84008	-5.83969	-5.8393	-5.83892	-5.83853	-5.83815	-5.83777	-5.83825	-5.83885	-5.83945	-5.84005	-5.84065	-5.84126	-5.84186	-5.84246	-5.84307	-5.84368	-5.84429	-5.84489	-5.8455	-5.84611	-5.84673	-5.84734	-5.84795	-5.84857	-5.84918	-5.8498	-5.85041	-5.85103	-5.85165	-5.85227	-5.85288	-5.8535	-5.85413	-5.85475	-5.85537	-5.85592	-5.8554	-5.85487
515	-5.83196	-5.83204	-5.83212	-5.8322	-5.83228	-5.83236	-5.83244	-5.83251	-5.83291	-5.8335	-5.83409	-5.83468	-5.83527	-5.83587	-5.83646	-5.83706	-5.83765	-5.83739	-5.83701	-5.83664	-5.83626	-5.83589	-5.83552	-5.83516	-5.8348	-5.83445	-5.83411	-5.83381	-5.83378	-5.83383	-5.83413	-5.83459	-5.83508	-5.83558	-5.83608	-5.83659	-5.83711	-5.83762	-5.83814	-5.83865	-5.83917	-5.83969	-5.84021	-5.84073	-5.84125	-5.84177	-5.84229	-5.84281	-5.84333
516	-5.83195	-5.83187	-5.83179	-5.8317	-5.83161	-5.83152	-5.83174	-5.83233	-5.83259	-5.83266	-5.83273	-5.8328	-5.83287	-5.83294	-5.83301	-5.83307	-5.83313	-5.8332	-5.83326	-5.83332	-5.83337	-5.83343	-5.83349	-5.83354	-5.83359	-5.83364	-5.83369	-5.83374	-5.83362	-5.83374	-5.83387	-5.83391	-5.83396	-5.83399	-5.83403	-5.83407	-5.8341	-5.83414	-5.83417	-5.8342	-5.83423	-5.83425	-5.83428	-5.8343	-5.83433	-5.83435	-5.83437	-5.83439	-5.8344
517	-5.82825	-5.82883	-5.82941	-5.82999	-5.83057	-5.83116	-5.83143	-5.83133	-5.83124	-5.83114	-5.83105	-5.83095	-5.83085	-5.83075	-5.83065	-5.83055	-5.83044	-5.83034	-5.83023	-5.83012	-5.83001	-5.8299	-5.82984	-5.83034	-5.83084	-5.83133	-5.83181	-5.83226	-5.83259	-5.83262	-5.83239	-5.83208	-5.83175	-5.83141	-5.83106	-5.83072	-5.83037	-5.83002	-5.82967	-5.82933	-5.82898	-5.82864	-5.8283	-5.82796	-5.82762	-5.82728	-5.82694	-5.82668	-5.82655
518	-5.82825	-5.82768	-5.8271	-5.82653	-5.82596	-5.82539	-5.82482	-5.82425	-5.82369	-5.82331	-5.82381	-5.82431	-5.82481	-5.82531	-5.82581	-5.82631	-5.82681	-5.82732	-5.82782	-5.82833	-5.82883	-5.82933	-5.82979	-5.82968	-5.82957	-5.82945	-5.82934	-5.82922	-5.8291	-5.82898	-5.82886	-5.82874	-5.82862	-5.82849	-5.82837	-5.82825	-5.82812	-5.82799	-5.82786	-5.82774	-5.82761	-5.82748	-5.82734	-5.82721	-5.82708	-5.82695	-5.82681	-5.82661	-5.82627
519	-5.81887	-5.81936	-5.81985	-5.82034	-5.82083	-5.82133	-5.82182	-5.82232	-5.82281	-5.82312	-5.82256	-5.822	-5.82144	-5.82089	-5.82033	-5.81978	-5.81922	-5.81867	-5.81813	-5.81824	-5.81842	-5.81859	-5.81876	-5.81894	-5.81911	-5.81928	-5.81946	-5.81963	-5.8198	-5.81997	-5.82014	-5.82031	-5.82048	-5.82065	-5.82082	-5.82098	-5.82115	-5.82131	-5.82148	-5.82164	-5.82181	-5.82197	-5.82213	-5.82229	-5.82245	-5.82261	-5.82276	-5.82292	-5.82307
520	-5.81887	-5.81838	-5.81789	-5.81741	-5.81692	-5.81644	-5.81596	-5.81611	-5.81629	-5.81647	-5.81665	-5.81682	-5.817	-5.81718	-5.81736	-5.81754	-5.81771	-5.81789	-5.81806	-5.81758	-5.81704	-5.81649	-5.81595	-5.81541	-5.81488	-5.81434	-5.81381	-5.81337	-5.81364	-5.81391	-5.81418	-5.81445	-5.81472	-5.815	-5.81528	-5.81555	-5.81583	-5.81611	-5.8164	-5.81668	-5.81697	-5.81725	-5.81754	-5.81783	-5.81813	-5.81842	-5.81872	-5.81901	-5.81931
521	-5.81485	-5.81503	-5.81521	-5.81539	-5.81557	-5.81575	-5.81593	-5.81547	-5.81499	-5.81451	-5.81404	-5.81356	-5.81308	-5.81261	-5.81231	-5.81213	-5.81194	-5.81176	-5.81158	-5.8114	-5.81155	-5.81181	-5.81206	-5.81232	-5.81258	-5.81284	-5.81311	-5.81328	-5.81275	-5.81222	-5.81169	-5.81117	-5.81065	-5.81013	-5.80962	-5.8091	-5.80859	-5.80817	-5.80799	-5.80781	-5.80764	-5.80746	-5.80729	-5.80711	-5.80694	-5.80676	-5.80659	-5.80641	-5.80624
522	-5.81485	-5.81467	-5.81449	-5.8143	-5.81412	-5.81394	-5.81376	-5.81358	-5.8134	-5.81322	-5.81303	-5.81285	-5.81267	-5.81249	-5.81214	-5.81167	-5.8112	-5.8108	-5.81104	-5.8113	-5.81122	-5.81104	-5.81086	-5.81068	-5.81049	-5.81031	-5.81013	-5.80995	-5.80977	-5.80959	-5.80941	-5.80924	-5.80906	-5.80888	-5.8087	-5.80852	-5.80834	-5.80808	-5.80757	-5.80707	-5.80656	-5.80606	-5.80556	-5.80507	-5.80457	-5.80408	-5.80359	-5.80311	-5.80262
523	-5.80677	-5.807	-5.80722	-5.80745	-5.80768	-5.80791	-5.80814	-5.80837	-5.80861	-5.80884	-5.80908	-5.80932	-5.80956	-5.8098	-5.81005	-5.8103	-5.81054	-5.81072	-5.81026	-5.8098	-5.80933	-5.80887	-5.80841	-5.80795	-5.80749	-5.80703	-5.80658	-5.80612	-5.80567	-5.80522	-5.80477	-5.80433	-5.80388	-5.80344	-5.803	-5.80256	-5.80212	-5.80168	-5.80125	-5.80121	-5.80136	-5.8015	-5.80165	-5.80181	-5.80196	-5.80212	-5.80227	-5.80243	-5.80259
524	-5.80677	-5.80655	-5.80633	-5.80611	-5.80589	-5.80568	-5.80546	-5.80525	-5.80504	-5.80483	-5.80462	-5.80442	-5.80421	-5.80401	-5.80381	-5.80361	-5.80341	-5.80322	-5.80302	-5.80283	-5.80264	-5.80245	-5.80227	-5.80208	-5.8019	-5.80172	-5.80154	-5.80137	-5.8012	-5.80103	-5.80087	-5.80073	-5.80062	-5.80057	-5.8006	-5.80068	-5.8008	-5.80093	-5.80107	-5.80082	-5.80039	-5.79996	-5.79953	-5.79911	-5.79869	-5.7983	-5.79815	-5.79801	-5.79786
525	-5.79592	-5.79603	-5.79614	-5.79626	-5.79638	-5.7965	-5.79661	-5.79674	-5.79686	-5.79698	-5.7971	-5.79723	-5.79735	-5.79748	-5.79761	-5.79774	-5.79787	-5.798	-5.79813	-5.79826	-5.7984	-5.79853	-5.79866	-5.7988	-5.79894	-5.79907	-5.79921	-5.79934	-5.79947	-5.79961	-5.79973	-5.79984	-5.79992	-5.79995	-5.7999	-5.7998	-5.79967	-5.79952	-5.79937	-5.79922	-5.79907	-5.79891	-5.79876	-5.79861	-5.79845	-5.79827	-5.79785	-5.79744	-5.79703
526	-5.79591	-5.7958	-5.79569	-5.79558	-5.79547	-5.79537	-5.79526	-5.79516	-5.79505	-5.79495	-5.79485	-5.79475	-5.79465	-5.79456	-5.79446	-5.79437	-5.79428	-5.79419	-5.79411	-5.79403	-5.79395	-5.79387	-5.7938	-5.79373	-5.79368	-5.79362	-5.79358	-5.79355	-5.79353	-5.79353	-5.79355	-5.79357	-5.79361	-5.79367	-5.79373	-5.7938	-5.79387	-5.79395	-5.79403	-5.79412	-5.79421	-5.79431	-5.7944	-5.7945	-5.7946	-5.79471	-5.79481	-5.79492	-5.79503
527	-5.79116	-5.79121	-5.79125	-5.79129	-5.79134	-5.79138	-5.79143	-5.79148	-5.79153	-5.79158	-5.79164	-5.79169	-5.79175	-5.7918	-5.79186	-5.79192	-5.79197	-5.79203	-5.79209	-5.79215	-5.79221	-5.79227	-5.79232	-5.79238	-5.79243	-5.79247	-5.79251	-5.79254	-5.79255	-5.79256	-5.79255	-5.79253	-5.7925	-5.79247	-5.79242	-5.79238	-5.79232	-5.79227	-5.79221	-5.79216	-5.7921	-5.79204	-5.79199	-5.79193	-5.79188	-5.79182	-5.79177	-5.79218	-5.7926
528	-5.79116	-5.79112	-5.79108	-5.79105	-5.79101	-5.79098	-5.79094	-5.79091	-5.79088	-5.79085	-5.79082	-5.7908	-5.79077	-5.79075	-5.79073	-5.7907	-5.79069	-5.79067	-5.79065	-5.79064	-5.79062	-5.79061	-5.7906	-5.79059	-5.79058	-5.79057	-5.79057	-5.79056	-5.79056	-5.79056	-5.79056	-5.79056	-5.79056	-5.79057	-5.79057	-5.79058	-5.79059	-5.7906	-5.79061	-5.79062	-5.79064	-5.79065	-5.79067	-5.7907	-5.79095	-5.79136	-5.79177	-5.79171	-5.79166
529	-5.77643	-5.77663	-5.77685	-5.77709	-5.77733	-5.77759	-5.77785	-5.77812	-5.77839	-5.77867	-5.77896	-5.77925	-5.77954	-5.77984	-5.78014	-5.78045	-5.78076	-5.78108	-5.7814	-5.78172	-5.78205	-5.78238	-5.78271	-5.78305	-5.78339	-5.78374	-5.78409	-5.78444	-5.7848	-5.78516	-5.78552	-5.78589	-5.78625	-5.78663	-5.787	-5.78738	-5.78777	-5.78815	-5.78854	-5.78893	-5.78933	-5.78973	-5.79013	-5.79053	-5.7907	-5.79072	-5.79074	-5.79077	-5.79079
530	-5.77642	-5.77625	-5.77611	-5.77601	-5.77597	-5.776	-5.77609	-5.77623	-5.7764	-5.77659	-5.7768	-5.77702	-5.77725	-5.7775	-5.77774	-5.778	-5.77826	-5.77852	-5.77879	-5.77906	-5.77934	-5.77962	-5.7799	-5.78019	-5.78048	-5.78078	-5.78108	-5.78138	-5.78168	-5.78199	-5.7823	-5.78262	-5.78294	-5.78326	-5.78358	-5.78391	-5.78424	-5.78457	-5.7849	-5.78524	-5.78558	-5.78593	-5.78627	-5.78662	-5.78697	-5.78733	-5.78768	-5.78804	-5.78841
531	-5.77382	-5.77396	-5.77408	-5.77415	-5.77417	-5.77414	-5.77405	-5.77392	-5.77377	-5.7736	-5.77342	-5.77324	-5.77305	-5.77286	-5.77268	-5.77249	-5.7723	-5.77212	-5.77194	-5.77177	-5.77159	-5.77142	-5.77126	-5.77109	-5.77093	-5.77078	-5.77063	-5.77048	-5.77034	-5.77019	-5.77006	-5.76993	-5.7698	-5.76967	-5.76955	-5.76944	-5.76933	-5.76922	-5.76911	-5.76902	-5.76892	-5.76883	-5.76874	-5.76866	-5.76858	-5.7685	-5.76843	-5.76837	-5.76831
532	-5.77382	-5.77366	-5.77349	-5.77331	-5.77313	-5.77295	-5.77277	-5.77259	-5.77241	-5.77223	-5.77205	-5.77188	-5.77171	-5.77154	-5.77138	-5.77122	-5.77106	-5.7709	-5.77075	-5.77061	-5.77046	-5.77032	-5.77019	-5.77005	-5.76992	-5.7698	-5.76968	-5.76956	-5.76944	-5.76933	-5.76923	-5.76913	-5.76903	-5.76893	-5.76884	-5.76876	-5.76867	-5.7686	-5.76852	-5.76845	-5.76838	-5.76832	-5.76826	-5.76821	-5.76816	-5.76811	-5.76807	-5.76803	-5.768
533	-5.66112	-5.66121	-5.66129	-5.66137	-5.66145	-5.66153	-5.66161	-5.66168	-5.66176	-5.66183	-5.6619	-5.66197	-5.66204	-5.66211	-5.66217	-5.66224	-5.6623	-5.66236	-5.66242	-5.66248	-5.66254	-5.66259	-5.66265	-5.6627	-5.66275	-5.6628	-5.66285	-5.66289	-5.66294	-5.66298	-5.66302	-5.66306	-5.6631	-5.66314	-5.66318	-5.66321	-5.66324	-5.66328	-5.66331	-5.66334	-5.66336	-5.66339	-5.66342	-5.66344	-5.66346	-5.66348	-5.6635	-5.66352	-5.66353
534	-5.66112	-5.66103	-5.66095	-5.66086	-5.66076	-5.66067	-5.66058	-5.66048	-5.66038	-5.66028	-5.66018	-5.66008	-5.65998	-5.65987	-5.65976	-5.65966	-5.65955	-5.65943	-5.65932	-5.6592	-5.65909	-5.65897	-5.65885	-5.65873	-5.6586	-5.65848	-5.65835	-5.65822	-5.65809	-5.65796	-5.65783	-5.65769	-5.65756	-5.65742	-5.65728	-5.65714	-5.65699	-5.65685	-5.6567	-5.65655	-5.6564	-5.65625	-5.6561	-5.65594	-5.65579	-5.65563	-5.65547	-5.65531	-5.65515
535	-5.6384	-5.63872	-5.63903	-5.63934	-5.63965	-5.63996	-5.64026	-5.64056	-5.64086	-5.64116	-5.64145	-5.64174	-5.64203	-5.64232	-5.64261	-5.64289	-5.64317	-5.64345	-5.64372	-5.64399	-5.64426	-5.64453	-5.6448	-5.64506	-5.64532	-5.64558	-5.64584	-5.64609	-5.64635	-5.6466	-5.64684	-5.64709	-5.64733	-5.64757	-5.64781	-5.64805	-5.64828	-5.64852	-5.64875	-5.64897	-5.6492	-5.64942	-5.64964	-5.64986	-5.65008	-5.65029	-5.6505	-5.65071	-5.65092
536	-5.6384	-5.63808	-5.63776	-5.63744	-5.63711	-5.63678	-5.63645	-5.63611	-5.63578	-5.63544	-5.6351	-5.63475	-5.6344	-5.63406	-5.6337	-5.63335	-5.63299	-5.63263	-5.63227	-5.6319	-5.63153	-5.63116	-5.63079	-5.63041	-5.63003	-5.62965	-5.62927	-5.62888	-5.62849	-5.62809	-5.6277	-5.6273	-5.6269	-5.62649	-5.62609	-5.62568	-5.62527	-5.62485	-5.62443	-5.62401	-5.62359	-5.62316	-5.62273	-5.6223	-5.62186	-5.62142	-5.62098	-5.62054	-5.62009
537	-5.5811	-5.58176	-5.58242	-5.58308	-5.58374	-5.5844	-5.58505	-5.58569	-5.58634	-5.58698	-5.58762	-5.58825	-5.58888	-5.58951	-5.59014	-5.59076	-5.59138	-5.59199	-5.59261	-5.59321	-5.59382	-5.59442	-5.59502	-5.59562	-5.59621	-5.5968	-5.59739	-5.59797	-5.59855	-5.59913	-5.5997	-5.60027	-5.60084	-5.6014	-5.60196	-5.60252	-5.60308	-5.60363	-5.60418	-5.60472	-5.60526	-5.6058	-5.60634	-5.60687	-5.6074	-5.60793	-5.60845	-5.60897	-5.60949
538	-5.58109	-5.58042	-5.57975	-5.57907	-5.57839	-5.57771	-5.57702	-5.57633	-5.57564	-5.57494	-5.57424	-5.57354	-5.57283	-5.57212	-5.57141	-5.5707	-5.56998	-5.56925	-5.56853	-5.5678	-5.56707	-5.56633	-5.56559	-5.56485	-5.56411	-5.56336	-5.56261	-5.56185	-5.56109	-5.56033	-5.55957	-5.5588	-5.55803	-5.55726	-5.55648	-5.5557	-5.55492	-5.55413	-5.55334	-5.55255	-5.55175	-5.55095	-5.55015	-5.54934	-5.54853	-5.54772	-5.5469	-5.54609	-5.54526
539	-5.49706	-5.49718	-5.4973	-5.49742	-5.49754	-5.49766	-5.49777	-5.49788	-5.49799	-5.4981	-5.49821	-5.49831	-5.49841	-5.49851	-5.49861	-5.4987	-5.49879	-5.49888	-5.49897	-5.49928	-5.50025	-5.50123	-5.5022	-5.50317	-5.50413	-5.50509	-5.50605	-5.50701	-5.50796	-5.50891	-5.50986	-5.5108	-5.51174	-5.51268	-5.51362	-5.51455	-5.51548	-5.5164	-5.51733	-5.51825	-5.51917	-5.52008	-5.52099	-5.5219	-5.52281	-5.52371	-5.52461	-5.5255	-5.5264
540	-5.49706	-5.49693	-5.4968	-5.49667	-5.49654	-5.4964	-5.49627	-5.49613	-5.49599	-5.49584	-5.4957	-5.49555	-5.4954	-5.49525	-5.49509	-5.49534	-5.49633	-5.49732	-5.4983	-5.49906	-5.49914	-5.49923	-5.49931	-5.49938	-5.49946	-5.49953	-5.4996	-5.49967	-5.49974	-5.4998	-5.49987	-5.49993	-5.49999	-5.50004	-5.5001	-5.50015	-5.5002	-5.50025	-5.50029	-5.50034	-5.50038	-5.50042	-5.50046	-5.50049	-5.50052	-5.50055	-5.50058	-5.50061	-5.50063
541	-5.48019	-5.48122	-5.48225	-5.48327	-5.48429	-5.48531	-5.48633	-5.48734	-5.48835	-5.48936	-5.49036	-5.49136	-5.49236	-5.49336	-5.49435	-5.49494	-5.49478	-5.49462	-5.49446	-5.49429	-5.49413	-5.49396	-5.49379	-5.49361	-5.49344	-5.49326	-5.49308	-5.4929	-5.49272	-5.49253	-5.49235	-5.49216	-5.49196	-5.49177	-5.49157	-5.49138	-5.49118	-5.49097	-5.49077	-5.49056	-5.49035	-5.49014	-5.48993	-5.48972	-5.4895	-5.48928	-5.48906	-5.48884	-5.48861
542	-5.48019	-5.47916	-5.47812	-5.47708	-5.47604	-5.475	-5.47395	-5.4729	-5.47185	-5.47099	-5.47134	-5.47169	-5.47204	-5.47238	-5.47272	-5.47306	-5.4734	-5.47373	-5.47407	-5.4744	-5.47473	-5.47506	-5.47538	-5.47571	-5.47603	-5.47635	-5.47666	-5.47698	-5.47729	-5.4776	-5.47791	-5.47822	-5.47853	-5.47883	-5.47913	-5.47943	-5.47973	-5.48002	-5.48032	-5.48061	-5.4809	-5.48118	-5.48147	-5.48175	-5.48203	-5.48231	-5.48259	-5.48286	-5.48313
543	-5.46776	-5.46812	-5.46849	-5.46885	-5.46921	-5.46957	-5.46993	-5.47029	-5.47064	-5.4708	-5.46974	-5.46868	-5.46762	-5.46655	-5.46549	-5.46442	-5.46334	-5.46227	-5.46119	-5.4604	-5.45999	-5.45958	-5.45917	-5.45876	-5.45835	-5.45793	-5.45751	-5.45709	-5.45667	-5.45624	-5.45582	-5.45539	-5.45496	-5.45453	-5.45409	-5.45366	-5.45322	-5.45278	-5.45234	-5.4519	-5.45145	-5.451	-5.45055	-5.4501	-5.44965	-5.4492	-5.44874	-5.44828	-5.44782
544	-5.46775	-5.46739	-5.46702	-5.46664	-5.46627	-5.46589	-5.46551	-5.46513	-5.46475	-5.46436	-5.46397	-5.46358	-5.46319	-5.4628	-5.4624	-5.46201	-5.46161	-5.46121	-5.4608	-5.46011	-5.45902	-5.45794	-5.45685	-5.45576	-5.45467	-5.45357	-5.45247	-5.45137	-5.45026	-5.44916	-5.44805	-5.44694	-5.44582	-5.44471	-5.44359	-5.44247	-5.44134	-5.44022	-5.43909	-5.43796	-5.43682	-5.43569	-5.43457	-5.43469	-5.4352	-5.4357	-5.43621	-5.43671	-5.43722
545	-5.41105	-5.41163	-5.41222	-5.4128	-5.41338	-5.41396	-5.41454	-5.41512	-5.41569	-5.41626	-5.41683	-5.4174	-5.41797	-5.41853	-5.4191	-5.41966	-5.42022	-5.42078	-5.42134	-5.42189	-5.42244	-5.423	-5.42355	-5.42409	-5.42464	-5.42518	-5.42573	-5.42627	-5.42681	-5.42735	-5.42788	-5.42841	-5.42895	-5.42948	-5.43001	-5.43053	-5.43106	-5.43158	-5.4321	-5.43262	-5.43314	-5.43365	-5.43414	-5.4334	-5.43226	-5.43111	-5.42996	-5.42881	-5.42766
546	-5.41105	-5.41046	-5.40987	-5.40928	-5.40869	-5.40809	-5.4075	-5.4069	-5.4063	-5.4057	-5.4051	-5.40449	-5.40388	-5.4038	-5.40396	-5.40412	-5.40427	-5.40441	-5.40456	-5.4047	-5.40484	-5.40497	-5.4051	-5.40523	-5.40535	-5.40547	-5.40559	-5.4057	-5.40581	-5.40591	-5.40602	-5.40611	-5.40621	-5.4063	-5.40639	-5.40648	-5.40656	-5.40664	-5.40671	-5.40678	-5.40685	-5.40691	-5.40697	-5.40703	-5.40708	-5.40714	-5.40718	-5.40723	-5.40727
547	-5.40144	-5.40164	-5.40184	-5.40204	-5.40223	-5.40242	-5.4026	-5.40278	-5.40296	-5.40314	-5.40331	-5.40348	-5.40364	-5.40328	-5.40267	-5.40206	-5.40144	-5.40083	-5.40021	-5.3996	-5.39898	-5.39836	-5.39773	-5.39711	-5.39648	-5.39586	-5.39523	-5.39466	-5.39436	-5.39406	-5.39375	-5.39344	-5.39313	-5.39281	-5.39249	-5.39217	-5.39184	-5.39152	-5.39118	-5.39085	-5.392	-5.39322	-5.39444	-5.39566	-5.39687	-5.39808	-5.39929	-5.4005	-5.40171
548	-5.40143	-5.40123	-5.40102	-5.40081	-5.40059	-5.40037	-5.40015	-5.39992	-5.39969	-5.39946	-5.39922	-5.39898	-5.39874	-5.39849	-5.39824	-5.39798	-5.39772	-5.39746	-5.3972	-5.39693	-5.39666	-5.39638	-5.3961	-5.39582	-5.39554	-5.39525	-5.39496	-5.3946	-5.39396	-5.39333	-5.3927	-5.39206	-5.39142	-5.39078	-5.39014	-5.3895	-5.38885	-5.38833	-5.38955	-5.39078	-5.3905	-5.39016	-5.38981	-5.38946	-5.38911	-5.38875	-5.38839	-5.38803	-5.38766
549	-5.35356	-5.35415	-5.35475	-5.35535	-5.35594	-5.35653	-5.35711	-5.3577	-5.35828	-5.35885	-5.35942	-5.35999	-5.36056	-5.36112	-5.36168	-5.36224	-5.36279	-5.36337	-5.36463	-5.3659	-5.36716	-5.36842	-5.36968	-5.37094	-5.37219	-5.37344	-5.3747	-5.37595	-5.37719	-5.37844	-5.37968	-5.38092	-5.38216	-5.3834	-5.38463	-5.38587	-5.3871	-5.3882	-5.38756	-5.38691	-5.38626	-5.3856	-5.38495	-5.38429	-5.38364	-5.38298	-5.38232	-5.38166	-5.38099
550	-5.35354	-5.35294	-5.35233	-5.35172	-5.35111	-5.35049	-5.34987	-5.3506	-5.35188	-5.35316	-5.35445	-5.35573	-5.357	-5.35828	-5.35955	-5.36083	-5.3621	-5.36334	-5.36389	-5.36443	-5.36497	-5.3655	-5.36604	-5.36657	-5.36709	-5.36762	-5.36813	-5.36865	-5.36916	-5.36967	-5.37018	-5.37068	-5.37118	-5.37168	-5.37217	-5.37266	-5.37314	-5.37363	-5.37411	-5.37458	-5.37505	-5.37552	-5.37599	-5.37645	-5.37691	-5.37737	-5.37782	-5.37827	-5.37871
551	-5.34155	-5.34285	-5.34414	-5.34544	-5.34673	-5.34802	-5.34931	-5.34924	-5.34861	-5.34798	-5.34735	-5.34671	-5.34607	-5.34542	-5.34477	-5.34412	-5.34347	-5.34378	-5.34452	-5.34526	-5.34599	-5.34672	-5.34746	-5.34819	-5.34892	-5.34965	-5.35037	-5.3511	-5.35182	-5.35255	-5.35327	-5.35399	-5.35471	-5.35542	-5.35614	-5.35686	-5.35757	-5.35828	-5.35899	-5.3597	-5.36041	-5.36112	-5.36182	-5.36253	-5.36323	-5.36393	-5.36463	-5.36533	-5.36603
552	-5.34155	-5.34025	-5.33895	-5.33765	-5.33634	-5.33504	-5.33559	-5.33634	-5.33709	-5.33784	-5.33858	-5.33933	-5.34008	-5.34082	-5.34156	-5.3423	-5.34304	-5.34281	-5.34215	-5.34148	-5.34081	-5.34014	-5.33947	-5.33879	-5.33811	-5.33743	-5.33674	-5.33605	-5.33536	-5.33466	-5.33396	-5.33326	-5.33255	-5.33184	-5.33113	-5.33041	-5.32969	-5.32897	-5.32824	-5.32751	-5.32678	-5.32605	-5.32531	-5.32456	-5.32382	-5.32307	-5.32232	-5.32157	-5.32081
553	-5.33106	-5.33181	-5.33257	-5.33333	-5.33408	-5.33484	-5.33373	-5.33242	-5.33111	-5.3298	-5.32848	-5.32717	-5.32585	-5.32453	-5.32321	-5.32189	-5.32057	-5.31924	-5.31792	-5.31659	-5.31565	-5.31487	-5.31409	-5.3133	-5.31252	-5.31173	-5.31094	-5.31015	-5.30937	-5.30858	-5.30778	-5.30699	-5.3062	-5.30541	-5.30461	-5.30381	-5.30302	-5.30222	-5.30142	-5.30062	-5.29982	-5.29902	-5.29832	-5.29916	-5.3	-5.30084	-5.30168	-5.30251	-5.30334
554	-5.33106	-5.3303	-5.32954	-5.32877	-5.32801	-5.32725	-5.32648	-5.32572	-5.32495	-5.32418	-5.32341	-5.32264	-5.32187	-5.32109	-5.32032	-5.31954	-5.31877	-5.31799	-5.31721	-5.31643	-5.31526	-5.31393	-5.31259	-5.31126	-5.30993	-5.30859	-5.30725	-5.30591	-5.30457	-5.30323	-5.30188	-5.30054	-5.29919	-5.29784	-5.29649	-5.29514	-5.29379	-5.29404	-5.2949	-5.29576	-5.29661	-5.29746	-5.29821	-5.29741	-5.29661	-5.2958	-5.29499	-5.29419	-5.29338
555	-5.26006	-5.26103	-5.262	-5.26296	-5.26393	-5.26489	-5.26584	-5.2668	-5.26775	-5.2687	-5.26964	-5.27059	-5.27153	-5.27246	-5.2734	-5.27433	-5.27526	-5.27618	-5.2771	-5.27802	-5.27894	-5.27985	-5.28076	-5.28167	-5.28257	-5.28347	-5.28437	-5.28526	-5.28615	-5.28704	-5.28793	-5.28881	-5.28969	-5.29057	-5.29144	-5.29231	-5.29318	-5.29244	-5.29108	-5.28973	-5.28837	-5.28701	-5.28565	-5.28429	-5.28293	-5.28157	-5.28021	-5.27884	-5.27747
556	-5.26005	-5.25908	-5.2581	-5.25712	-5.25614	-5.25515	-5.25416	-5.25317	-5.25217	-5.25117	-5.25017	-5.24917	-5.24816	-5.24715	-5.24693	-5.24778	-5.24862	-5.24947	-5.25031	-5.25116	-5.252	-5.25284	-5.25369	-5.25453	-5.25537	-5.25621	-5.25705	-5.25789	-5.25873	-5.25957	-5.26041	-5.26124	-5.26208	-5.26292	-5.26375	-5.26459	-5.26542	-5.26626	-5.26709	-5.26792	-5.26876	-5.26959	-5.27042	-5.27125	-5.27208	-5.27291	-5.27374	-5.27456	-5.27539
557	-5.23505	-5.2359	-5.23675	-5.2376	-5.23845	-5.2393	-5.24015	-5.241	-5.24185	-5.2427	-5.24354	-5.24439	-5.24524	-5.24609	-5.24614	-5.24512	-5.2441	-5.24308	-5.24205	-5.24103	-5.24	-5.23896	-5.23793	-5.23689	-5.23585	-5.2348	-5.23376	-5.23271	-5.23165	-5.23162	-5.23168	-5.23174	-5.23179	-5.23183	-5.23188	-5.23191	-5.23194	-5.23197	-5.23324	-5.23463	-5.23603	-5.23742	-5.23881	-5.2402	-5.2416	-5.24299	-5.24438	-5.24577	-5.24715
558	-5.23505	-5.2342	-5.23334	-5.23249	-5.23164	-5.23079	-5.22994	-5.22922	-5.22937	-5.22952	-5.22966	-5.2298	-5.22994	-5.23007	-5.2302	-5.23033	-5.23045	-5.23056	-5.23068	-5.23079	-5.23089	-5.23099	-5.23108	-5.23117	-5.23126	-5.23134	-5.23142	-5.23149	-5.23156	-5.2306	-5.22954	-5.22848	-5.22786	-5.22804	-5.22821	-5.22905	-5.23044	-5.23184	-5.23199	-5.23201	-5.23203	-5.23203	-5.23204	-5.23204	-5.23203	-5.23202	-5.23201	-5.23199	-5.23197
559	-5.22807	-5.22824	-5.22841	-5.22858	-5.22874	-5.2289	-5.22906	-5.22908	-5.22823	-5.22738	-5.22652	-5.22622	-5.22609	-5.22598	-5.2259	-5.22583	-5.2258	-5.2258	-5.22583	-5.22588	-5.22597	-5.22607	-5.2262	-5.22634	-5.22649	-5.22665	-5.22681	-5.22698	-5.22716	-5.22734	-5.22751	-5.22769	-5.22741	-5.22635	-5.22765	-5.22838	-5.22855	-5.22872	-5.22888	-5.22904	-5.22919	-5.22935	-5.2295	-5.22964	-5.22978	-5.22992	-5.23005	-5.23018	-5.23031
560	-5.22807	-5.22789	-5.22772	-5.22754	-5.22736	-5.22719	-5.22701	-5.22684	-5.22668	-5.22651	-5.22636	-5.22567	-5.22481	-5.22396	-5.2231	-5.22225	-5.22162	-5.22162	-5.22159	-5.22151	-5.22141	-5.22127	-5.2211	-5.22091	-5.22071	-5.22048	-5.22024	-5.21998	-5.21972	-5.22066	-5.22206	-5.22346	-5.22485	-5.22625	-5.22528	-5.2242	-5.22313	-5.22205	-5.22097	-5.21989	-5.2188	-5.21771	-5.21662	-5.21552	-5.2145	-5.21413	-5.21376	-5.21338	-5.213
561	-5.21819	-5.2185	-5.2188	-5.2191	-5.21938	-5.21966	-5.21993	-5.22018	-5.22043	-5.22066	-5.22087	-5.22106	-5.22124	-5.22138	-5.22149	-5.22157	-5.2214	-5.22054	-5.21969	-5.21883	-5.21797	-5.21712	-5.21626	-5.21541	-5.21455	-5.21505	-5.21645	-5.21786	-5.21926	-5.21944	-5.21916	-5.21887	-5.21857	-5.21826	-5.21794	-5.21762	-5.2173	-5.21696	-5.21663	-5.21629	-5.21594	-5.21559	-5.21523	-5.21487	-5.21443	-5.21333	-5.21222	-5.21112	-5.21001
562	-5.21819	-5.21787	-5.21755	-5.21722	-5.21689	-5.21655	-5.2162	-5.21585	-5.2155	-5.21514	-5.21478	-5.21441	-5.21404	-5.21366	-5.21328	-5.2129	-5.21251	-5.21212	-5.21172	-5.21132	-5.21092	-5.21052	-5.21085	-5.21225	-5.21365	-5.2137	-5.21284	-5.21199	-5.21113	-5.21027	-5.20942	-5.20856	-5.20771	-5.20685	-5.206	-5.20514	-5.20428	-5.20363	-5.2032	-5.20278	-5.2024	-5.20209	-5.20191	-5.20194	-5.20217	-5.2025	-5.20289	-5.20331	-5.20374
563	-5.17997	-5.18137	-5.18277	-5.18417	-5.18558	-5.18698	-5.18838	-5.18979	-5.19119	-5.1926	-5.194	-5.1954	-5.19681	-5.19821	-5.19962	-5.20102	-5.20243	-5.20383	-5.20523	-5.20664	-5.20804	-5.20944	-5.2101	-5.20969	-5.20927	-5.20885	-5.20843	-5.208	-5.20757	-5.20714	-5.2067	-5.20627	-5.20583	-5.20539	-5.20494	-5.2045	-5.20406	-5.20343	-5.20257	-5.20172	-5.20086	-5.20001	-5.19987	-5.19984	-5.19961	-5.19926	-5.19885	-5.1984	-5.19794
564	-5.17996	-5.17856	-5.17914	-5.17973	-5.18031	-5.18089	-5.18147	-5.18204	-5.18262	-5.18319	-5.18376	-5.18433	-5.18489	-5.18545	-5.18601	-5.18657	-5.18713	-5.18768	-5.18823	-5.18878	-5.18932	-5.18986	-5.1904	-5.19094	-5.19147	-5.192	-5.19253	-5.19306	-5.19358	-5.19409	-5.19461	-5.19512	-5.19563	-5.19613	-5.19662	-5.19711	-5.1976	-5.19807	-5.19853	-5.19896	-5.19936	-5.19969	-5.19915	-5.1983	-5.19744	-5.19659	-5.19574	-5.19488	-5.19403
565	-5.17796	-5.17855	-5.17716	-5.17618	-5.17558	-5.17498	-5.17438	-5.17378	-5.17317	-5.17257	-5.17196	-5.17135	-5.17073	-5.17012	-5.1695	-5.16889	-5.16827	-5.16819	-5.1688	-5.16941	-5.17003	-5.17064	-5.17125	-5.17185	-5.17246	-5.17307	-5.17367	-5.17427	-5.17487	-5.17547	-5.17606	-5.17666	-5.17725	-5.17784	-5.17843	-5.17901	-5.1796	-5.18018	-5.18076	-5.18134	-5.18191	-5.18249	-5.18306	-5.18363	-5.18419	-5.18476	-5.18532	-5.18588	-5.18643
566	-5.17796	-5.17737	-5.17678	-5.17576	-5.17436	-5.17296	-5.17157	-5.17017	-5.16878	-5.16741	-5.16607	-5.16504	-5.1652	-5.16575	-5.16635	-5.16696	-5.16757	-5.16763	-5.16702	-5.16639	-5.16577	-5.16514	-5.16451	-5.16388	-5.16325	-5.16261	-5.16198	-5.16135	-5.1611	-5.16232	-5.16353	-5.16474	-5.16595	-5.16716	-5.16836	-5.16956	-5.17076	-5.17196	-5.17315	-5.17434	-5.17553	-5.17672	-5.1779	-5.17909	-5.18027	-5.18144	-5.18262	-5.18379	-5.18496
567	-5.15742	-5.15805	-5.15869	-5.15933	-5.15996	-5.1606	-5.16123	-5.16186	-5.16248	-5.16309	-5.16365	-5.16391	-5.16299	-5.16166	-5.16029	-5.15891	-5.15752	-5.15614	-5.15475	-5.15336	-5.15197	-5.15279	-5.15375	-5.15498	-5.15621	-5.15744	-5.15866	-5.15988	-5.16072	-5.16012	-5.1603	-5.16109	-5.16192	-5.16275	-5.16358	-5.16442	-5.16525	-5.16609	-5.16692	-5.16776	-5.1686	-5.16944	-5.17028	-5.17112	-5.17196	-5.17281	-5.17365	-5.17449	-5.17534
568	-5.1574	-5.15677	-5.15612	-5.15548	-5.15483	-5.15418	-5.15353	-5.15288	-5.15223	-5.15158	-5.15092	-5.15027	-5.14961	-5.14896	-5.1483	-5.14788	-5.1487	-5.14951	-5.15033	-5.15115	-5.15197	-5.15252	-5.15362	-5.15444	-5.15526	-5.15609	-5.15691	-5.15774	-5.15856	-5.15934	-5.15936	-5.15875	-5.15811	-5.15747	-5.15682	-5.15618	-5.15553	-5.15488	-5.15423	-5.15357	-5.15292	-5.15226	-5.15161	-5.15095	-5.15029	-5.14963	-5.14897	-5.14831	-5.14765
569	-5.13582	-5.13661	-5.1374	-5.1382	-5.139	-5.1398	-5.1406	-5.1414	-5.14221	-5.14302	-5.14382	-5.14463	-5.14544	-5.14625	-5.14707	-5.14764	-5.14698	-5.14756	-5.1488	-5.15004	-5.15128	-5.15058	-5.1492	-5.14781	-5.14643	-5.14505	-5.14367	-5.14229	-5.14091	-5.13954	-5.13816	-5.13698	-5.13631	-5.13564	-5.13497	-5.1343	-5.13362	-5.13295	-5.13228	-5.1316	-5.13093	-5.13026	-5.12958	-5.12951	-5.13018	-5.13086	-5.13154	-5.13221	-5.13289
570	-5.1358	-5.13502	-5.13423	-5.13344	-5.13266	-5.13248	-5.13375	-5.13501	-5.13628	-5.13754	-5.1388	-5.14006	-5.14132	-5.14257	-5.14382	-5.14507	-5.14632	-5.14632	-5.14566	-5.14499	-5.14433	-5.14367	-5.143	-5.14233	-5.14167	-5.141	-5.14033	-5.13966	-5.13899	-5.13832	-5.13765	-5.13679	-5.13543	-5.13406	-5.1327	-5.13135	-5.13	-5.12865	-5.12731	-5.1268	-5.12748	-5.12815	-5.12883	-5.12891	-5.12823	-5.12756	-5.12689	-5.12622	-5.12554
571	-5.1261	-5.12738	-5.12865	-5.12993	-5.1312	-5.13187	-5.13109	-5.13031	-5.12953	-5.12876	-5.12798	-5.12721	-5.12644	-5.12568	-5.12491	-5.12415	-5.12339	-5.12264	-5.12189	-5.12114	-5.12039	-5.11966	-5.11893	-5.11822	-5.11761	-5.11758	-5.11812	-5.11876	-5.11941	-5.12008	-5.12074	-5.12141	-5.12208	-5.12275	-5.12343	-5.1241	-5.12478	-5.12545	-5.12613	-5.12598	-5.12466	-5.12334	-5.12205	-5.12077	-5.11952	-5.11832	-5.11717	-5.11613	-5.11524
572	-5.1261	-5.12481	-5.12353	-5.12224	-5.12095	-5.11966	-5.11837	-5.11708	-5.11578	-5.11448	-5.11318	-5.11188	-5.11057	-5.10944	-5.11009	-5.11074	-5.11139	-5.11205	-5.1127	-5.11336	-5.11401	-5.11466	-5.11531	-5.11594	-5.11649	-5.11645	-5.11584	-5.11515	-5.11444	-5.11373	-5.11302	-5.11231	-5.1116	-5.1109	-5.1102	-5.1095	-5.10881	-5.10813	-5.10744	-5.10677	-5.1061	-5.10543	-5.10558	-5.10618	-5.10675	-5.10728	-5.10775	-5.10813	-5.10835
573	-5.10134	-5.10192	-5.10252	-5.10313	-5.10375	-5.10437	-5.10499	-5.10562	-5.10625	-5.10688	-5.10752	-5.10816	-5.1088	-5.10926	-5.10796	-5.10665	-5.10533	-5.10402	-5.1027	-5.10139	-5.10007	-5.09875	-5.09742	-5.0961	-5.09478	-5.09456	-5.09521	-5.09587	-5.09653	-5.09718	-5.09784	-5.0985	-5.09916	-5.09981	-5.10047	-5.10112	-5.10178	-5.10243	-5.10307	-5.10371	-5.10435	-5.10497	-5.10477	-5.10412	-5.10347	-5.10283	-5.10219	-5.10156	-5.10094
574	-5.1013	-5.10072	-5.10014	-5.09955	-5.09898	-5.09841	-5.09785	-5.0973	-5.09675	-5.09622	-5.09569	-5.09517	-5.09467	-5.09418	-5.0937	-5.09323	-5.09277	-5.09233	-5.09191	-5.0915	-5.09128	-5.09193	-5.09258	-5.09324	-5.09388	-5.09343	-5.09211	-5.09077	-5.08944	-5.08851	-5.08834	-5.0882	-5.08809	-5.088	-5.08794	-5.08791	-5.08791	-5.08794	-5.08799	-5.08808	-5.08819	-5.08833	-5.0885	-5.08869	-5.08891	-5.08915	-5.08942	-5.08971	-5.09002
575	-5.07893	-5.07933	-5.07991	-5.08051	-5.08111	-5.08173	-5.08235	-5.08297	-5.08359	-5.08422	-5.08485	-5.08549	-5.08612	-5.08676	-5.0874	-5.08804	-5.08869	-5.08933	-5.08998	-5.09063	-5.09111	-5.09073	-5.09038	-5.09005	-5.08973	-5.08944	-5.08917	-5.08893	-5.08871	-5.08811	-5.08677	-5.08543	-5.08409	-5.08275	-5.08141	-5.08007	-5.07872	-5.07737	-5.07603	-5.07468	-5.07519	-5.07629	-5.07741	-5.07856	-5.07972	-5.08089	-5.08208	-5.08328	-5.0845
576	-5.0784	-5.07801	-5.07744	-5.07686	-5.07628	-5.07571	-5.07513	-5.07457	-5.074	-5.07345	-5.0729	-5.07236	-5.07183	-5.0713	-5.07079	-5.07029	-5.0698	-5.06932	-5.06886	-5.06842	-5.068	-5.06761	-5.06726	-5.06694	-5.06667	-5.06646	-5.06633	-5.06629	-5.06636	-5.06655	-5.06687	-5.06732	-5.06789	-5.06856	-5.06933	-5.07018	-5.07109	-5.07206	-5.07307	-5.07411	-5.07333	-5.07197	-5.07062	-5.06927	-5.06791	-5.06656	-5.0652	-5.06401	-5.06394
577	-5.06463	-5.06466	-5.06469	-5.06471	-5.06474	-5.06476	-5.06478	-5.0648	-5.06482	-5.06484	-5.06485	-5.06487	-5.06488	-5.06489	-5.06489	-5.0649	-5.0649	-5.0649	-5.0649	-5.0649	-5.0649	-5.06489	-5.06488	-5.06487	-5.06486	-5.06485	-5.06483	-5.06481	-5.06479	-5.06476	-5.06474	-5.06471	-5.06468	-5.06465	-5.06461	-5.06458	-5.06454	-5.06451	-5.06446	-5.06442	-5.06438	-5.06433	-5.06428	-5.06423	-5.06418	-5.06412	-5.06406	-5.06384	-5.06249
578	-5.06462	-5.06459	-5.06456	-5.06452	-5.06448	-5.06444	-5.0644	-5.06436	-5.06432	-5.06427	-5.06422	-5.06417	-5.06412	-5.06407	-5.06401	-5.06395	-5.0639	-5.06384	-5.06377	-5.06371	-5.06365	-5.06358	-5.06351	-5.06344	-5.06337	-5.0633	-5.06323	-5.06315	-5.06307	-5.063	-5.06292	-5.06284	-5.06276	-5.06268	-5.06259	-5.06251	-5.06243	-5.06235	-5.06227	-5.06219	-5.06212	-5.06205	-5.062	-5.06196	-5.06195	-5.06196	-5.062	-5.06206	-5.06213
579	-5.0536	-5.05371	-5.0539	-5.05411	-5.05433	-5.05455	-5.05476	-5.05498	-5.0552	-5.05542	-5.05563	-5.05584	-5.05605	-5.05626	-5.05647	-5.05667	-5.05687	-5.05707	-5.05727	-5.05746	-5.05765	-5.05784	-5.05802	-5.05821	-5.05838	-5.05856	-5.05873	-5.0589	-5.05907	-5.05924	-5.05939	-5.05955	-5.0597	-5.05985	-5.06	-5.06014	-5.06028	-5.06041	-5.06054	-5.06066	-5.06077	-5.06087	-5.06095	-5.06101	-5.06105	-5.06105	-5.06102	-5.06097	-5.06091
580	-5.05328	-5.05317	-5.05299	-5.05281	-5.05263	-5.05246	-5.05232	-5.05221	-5.05214	-5.05211	-5.05214	-5.05222	-5.05232	-5.05245	-5.0526	-5.05275	-5.05291	-5.05307	-5.05324	-5.05341	-5.05358	-5.05374	-5.05391	-5.05408	-5.05434	-5.05487	-5.0554	-5.05588	-5.0563	-5.05663	-5.05688	-5.05703	-5.0571	-5.05711	-5.05707	-5.05703	-5.05701	-5.05702	-5.05707	-5.05715	-5.05725	-5.05737	-5.05749	-5.05762	-5.05775	-5.05788	-5.05802	-5.05815	-5.05829
581	-5.04942	-5.0496	-5.04979	-5.04996	-5.05013	-5.05029	-5.05043	-5.05055	-5.05064	-5.05069	-5.05071	-5.05071	-5.05071	-5.05073	-5.05077	-5.05086	-5.05101	-5.05121	-5.05149	-5.05183	-5.05224	-5.0527	-5.05321	-5.05375	-5.05421	-5.0544	-5.05456	-5.05472	-5.05487	-5.05502	-5.05516	-5.05529	-5.0554	-5.0555	-5.05555	-5.05556	-5.05551	-5.05537	-5.05518	-5.05493	-5.05464	-5.05432	-5.05398	-5.05363	-5.05327	-5.0529	-5.05252	-5.05214	-5.05176
582	-5.04941	-5.04922	-5.04902	-5.04882	-5.04862	-5.04842	-5.04821	-5.048	-5.0478	-5.04759	-5.0474	-5.04722	-5.04713	-5.04727	-5.04756	-5.04788	-5.04821	-5.04852	-5.04883	-5.04913	-5.04941	-5.04968	-5.04993	-5.05017	-5.05039	-5.05059	-5.05077	-5.05093	-5.05107	-5.05119	-5.05129	-5.05136	-5.0514	-5.05143	-5.05142	-5.05139	-5.05134	-5.05126	-5.05116	-5.05103	-5.05087	-5.05069	-5.05049	-5.05027	-5.05002	-5.04975	-5.04946	-5.04915	-5.04882
583	-5.04203	-5.04234	-5.04275	-5.04317	-5.04358	-5.04399	-5.0444	-5.0448	-5.0452	-5.04558	-5.04595	-5.04629	-5.04654	-5.04655	-5.04639	-5.04619	-5.04598	-5.04576	-5.04554	-5.04532	-5.04509	-5.04486	-5.04464	-5.04441	-5.04417	-5.04394	-5.04371	-5.04347	-5.04323	-5.043	-5.04276	-5.04252	-5.04228	-5.04204	-5.04179	-5.04155	-5.04131	-5.04106	-5.04081	-5.04057	-5.04032	-5.04057	-5.04094	-5.0413	-5.04167	-5.04205	-5.04242	-5.0428	-5.04317
584	-5.04176	-5.04145	-5.04103	-5.0406	-5.04017	-5.03974	-5.03931	-5.03888	-5.03844	-5.03801	-5.03782	-5.03832	-5.03881	-5.03928	-5.03972	-5.04012	-5.04046	-5.04075	-5.04097	-5.04112	-5.0412	-5.04122	-5.04117	-5.04106	-5.04091	-5.04071	-5.04048	-5.04021	-5.03992	-5.0396	-5.03926	-5.03891	-5.03854	-5.03816	-5.03811	-5.03844	-5.03878	-5.03913	-5.03949	-5.03985	-5.04021	-5.04007	-5.03982	-5.03957	-5.03932	-5.03906	-5.03881	-5.03856	-5.03851
585	-5.03395	-5.03405	-5.03431	-5.03464	-5.03502	-5.03543	-5.03587	-5.03634	-5.03682	-5.03732	-5.03758	-5.03715	-5.03672	-5.0363	-5.03587	-5.03545	-5.03503	-5.03461	-5.0342	-5.0338	-5.03388	-5.03412	-5.03438	-5.03464	-5.03492	-5.0352	-5.0355	-5.0358	-5.03611	-5.03642	-5.03674	-5.03707	-5.0374	-5.03772	-5.03771	-5.03731	-5.03689	-5.03646	-5.03601	-5.03556	-5.0351	-5.03475	-5.03528	-5.03581	-5.03635	-5.03689	-5.03743	-5.03797	-5.0383
586	-5.03313	-5.03306	-5.0329	-5.03275	-5.0326	-5.03249	-5.0324	-5.03235	-5.03232	-5.03233	-5.03236	-5.03241	-5.0325	-5.0326	-5.03273	-5.03288	-5.03305	-5.03323	-5.03343	-5.03365	-5.0334	-5.033	-5.03262	-5.03224	-5.03188	-5.03154	-5.03123	-5.03095	-5.03073	-5.03058	-5.03054	-5.03061	-5.0308	-5.03107	-5.03142	-5.03182	-5.03226	-5.03272	-5.03321	-5.03371	-5.03423	-5.03463	-5.03415	-5.03368	-5.0332	-5.03272	-5.03226	-5.03221	-5.03261
587	-5.02239	-5.02253	-5.02267	-5.02281	-5.02294	-5.02308	-5.02321	-5.02334	-5.02347	-5.02359	-5.02372	-5.02384	-5.02395	-5.02407	-5.02418	-5.02429	-5.0244	-5.0245	-5.02471	-5.02499	-5.02526	-5.02554	-5.02582	-5.02609	-5.02636	-5.02663	-5.02689	-5.02713	-5.02734	-5.02751	-5.02764	-5.02776	-5.02793	-5.02817	-5.02845	-5.02875	-5.02906	-5.02936	-5.02966	-5.02995	-5.03024	-5.03053	-5.03082	-5.0311	-5.03138	-5.03166	-5.03194	-5.03196	-5.03249
588	-5.02237	-5.02223	-5.02208	-5.02193	-5.02178	-5.02162	-5.02146	-5.02172	-5.02198	-5.02225	-5.02252	-5.0228	-5.02307	-5.02334	-5.02361	-5.02389	-5.02416	-5.02444	-5.02461	-5.02471	-5.02481	-5.0249	-5.02499	-5.02508	-5.02517	-5.02526	-5.02534	-5.02542	-5.02579	-5.02618	-5.02652	-5.02676	-5.02684	-5.02677	-5.02658	-5.02633	-5.02605	-5.02609	-5.02614	-5.02619	-5.02624	-5.02629	-5.02633	-5.02637	-5.02693	-5.02826	-5.02957	-5.03073	-5.03093
589	-5.01987	-5.02012	-5.02038	-5.02065	-5.02091	-5.02118	-5.02145	-5.0213	-5.02114	-5.02097	-5.0208	-5.02063	-5.02045	-5.02028	-5.0201	-5.01992	-5.02031	-5.02076	-5.02121	-5.02167	-5.02214	-5.02261	-5.02308	-5.02355	-5.02402	-5.02448	-5.02493	-5.02537	-5.0255	-5.02558	-5.02565	-5.02572	-5.02579	-5.02585	-5.02592	-5.02598	-5.02603	-5.02574	-5.02543	-5.0251	-5.02477	-5.02443	-5.02424	-5.02559	-5.02641	-5.02645	-5.02648	-5.02651	-5.02654
590	-5.01985	-5.01959	-5.01933	-5.01907	-5.01881	-5.01856	-5.0183	-5.01805	-5.01779	-5.01755	-5.01779	-5.01818	-5.01859	-5.019	-5.01943	-5.01986	-5.01973	-5.01955	-5.01936	-5.01917	-5.01897	-5.01878	-5.01858	-5.01838	-5.01818	-5.01797	-5.01776	-5.01755	-5.01734	-5.01712	-5.01691	-5.01669	-5.01646	-5.01624	-5.01601	-5.01578	-5.01623	-5.01755	-5.01888	-5.02022	-5.02156	-5.0229	-5.0241	-5.02376	-5.02343	-5.0231	-5.02277	-5.02244	-5.02212
591	-5.01473	-5.01487	-5.01511	-5.01539	-5.01569	-5.016	-5.01633	-5.01668	-5.01703	-5.01739	-5.01728	-5.01703	-5.01679	-5.01654	-5.0163	-5.01606	-5.01582	-5.01559	-5.01536	-5.01513	-5.01491	-5.0147	-5.0145	-5.01431	-5.01413	-5.01398	-5.01384	-5.01374	-5.01366	-5.01362	-5.01361	-5.01362	-5.01366	-5.01373	-5.01381	-5.01491	-5.01555	-5.01531	-5.01508	-5.01484	-5.01498	-5.01549	-5.01602	-5.01654	-5.01707	-5.01761	-5.01815	-5.01869	-5.01923
592	-5.01435	-5.01423	-5.01403	-5.01382	-5.01362	-5.01344	-5.01327	-5.01311	-5.01296	-5.01283	-5.0127	-5.0126	-5.0125	-5.01241	-5.01234	-5.01227	-5.01222	-5.01217	-5.01213	-5.0121	-5.01208	-5.01206	-5.01204	-5.01202	-5.01199	-5.01196	-5.01191	-5.01185	-5.01176	-5.01165	-5.01152	-5.01138	-5.01121	-5.01229	-5.01359	-5.01391	-5.01402	-5.01414	-5.01427	-5.01446	-5.0146	-5.01473	-5.0149	-5.01508	-5.01527	-5.01546	-5.01566	-5.01587	-5.01608
593	-5.00542	-5.00542	-5.00541	-5.0054	-5.00538	-5.00536	-5.00535	-5.00534	-5.00534	-5.00535	-5.00537	-5.00541	-5.00546	-5.00554	-5.00563	-5.00575	-5.0059	-5.00606	-5.00625	-5.00647	-5.00671	-5.00697	-5.00725	-5.00756	-5.00788	-5.00822	-5.00859	-5.00896	-5.00936	-5.00977	-5.01019	-5.01063	-5.01107	-5.01153	-5.012	-5.01248	-5.01296	-5.01345	-5.01396	-5.01442	-5.01457	-5.01435	-5.01411	-5.01386	-5.01361	-5.01335	-5.0131	-5.01284	-5.01258
594	-5.0053	-5.00529	-5.00526	-5.00521	-5.00515	-5.00506	-5.00496	-5.00483	-5.00469	-5.00453	-5.00435	-5.00416	-5.00395	-5.00372	-5.00349	-5.00324	-5.00299	-5.00274	-5.00248	-5.00224	-5.00201	-5.00184	-5.00176	-5.00185	-5.00222	-5.0029	-5.00382	-5.00488	-5.00603	-5.00723	-5.00846	-5.00972	-5.011	-5.01103	-5.01085	-5.01065	-5.01046	-5.01025	-5.01005	-5.00984	-5.00963	-5.00942	-5.00921	-5.009	-5.00879	-5.00858	-5.00838	-5.00817	-5.00796
595	-4.99262	-4.99291	-4.99329	-4.99365	-4.99401	-4.99435	-4.99469	-4.99501	-4.99532	-4.99563	-4.99592	-4.99621	-4.99649	-4.99676	-4.99702	-4.99727	-4.99751	-4.99775	-4.99799	-4.99821	-4.99843	-4.99865	-4.99886	-4.99907	-4.99927	-4.99947	-4.99967	-4.99986	-5.00005	-5.00024	-5.00043	-5.00061	-5.00091	-5.00126	-5.00161	-5.00195	-5.00229	-5.00264	-5.00297	-5.00331	-5.00364	-5.00398	-5.00431	-5.00463	-5.00496	-5.00528	-5.0056	-5.00592	-5.00623
596	-4.99239	-4.99209	-4.99169	-4.99127	-4.99084	-4.99059	-4.991	-4.99141	-4.99182	-4.99222	-4.99263	-4.99303	-4.99342	-4.99382	-4.99421	-4.9946	-4.99499	-4.99538	-4.99576	-4.99615	-4.99653	-4.9969	-4.99728	-4.99765	-4.99807	-4.99839	-4.99876	-4.99912	-4.99948	-4.99984	-5.0002	-5.00055	-5.0008	-5.00098	-5.00116	-5.00134	-5.00152	-5.0017	-5.00188	-5.00206	-5.00224	-5.00242	-5.00259	-5.00277	-5.00295	-5.00313	-5.00331	-5.0035	-5.00368
597	-4.98851	-4.98892	-4.98934	-4.98976	-4.99018	-4.99039	-4.98994	-4.98947	-4.989	-4.98852	-4.98802	-4.98752	-4.98701	-4.98776	-4.98869	-4.98966	-4.99067	-4.9917	-4.99275	-4.99381	-4.99486	-4.99588	-4.99681	-4.99757	-4.99802	-4.99826	-4.99822	-4.99803	-4.99777	-4.99745	-4.9971	-4.99673	-4.99634	-4.99594	-4.99553	-4.99511	-4.99468	-4.99425	-4.99381	-4.99337	-4.99293	-4.99248	-4.99203	-4.99158	-4.99113	-4.99068	-4.99023	-4.98977	-4.98932
598	-4.98849	-4.98808	-4.98765	-4.98722	-4.98679	-4.98636	-4.98592	-4.98548	-4.98504	-4.98463	-4.98531	-4.98607	-4.98689	-4.98649	-4.98596	-4.98543	-4.98488	-4.98433	-4.98378	-4.98322	-4.98265	-4.98207	-4.98149	-4.98091	-4.98032	-4.97972	-4.97931	-4.97916	-4.97902	-4.97889	-4.97878	-4.9787	-4.97863	-4.97858	-4.97855	-4.97855	-4.97857	-4.97862	-4.97869	-4.97878	-4.9789	-4.97904	-4.9792	-4.97939	-4.97959	-4.97982	-4.98006	-4.98032	-4.9806
599	-4.98169	-4.98177	-4.9819	-4.98208	-4.98233	-4.98263	-4.98302	-4.98347	-4.98401	-4.98459	-4.98416	-4.98371	-4.98326	-4.98281	-4.98236	-4.9819	-4.98144	-4.98099	-4.98071	-4.98054	-4.98037	-4.98019	-4.98001	-4.97983	-4.97965	-4.97948	-4.97913	-4.97852	-4.97792	-4.97731	-4.97669	-4.97607	-4.97545	-4.97483	-4.9742	-4.97358	-4.97294	-4.97231	-4.97168	-4.97104	-4.9704	-4.96976	-4.96911	-4.96847	-4.96782	-4.96727	-4.96675	-4.96623	-4.96571
600	-4.98166	-4.98161	-4.98158	-4.98157	-4.98157	-4.98157	-4.98158	-4.98158	-4.98158	-4.98156	-4.98153	-4.98148	-4.98142	-4.98134	-4.98125	-4.98113	-4.98101	-4.98086	-4.98052	-4.98006	-4.97959	-4.97913	-4.97866	-4.97818	-4.97771	-4.97723	-4.97675	-4.97627	-4.97579	-4.97531	-4.97482	-4.97433	-4.97384	-4.97335	-4.97285	-4.97235	-4.97186	-4.97135	-4.97085	-4.97035	-4.96984	-4.96933	-4.96882	-4.9683	-4.96779	-4.96718	-4.96653	-4.96588	-4.96522
601	-4.96077	-4.96153	-4.96225	-4.96292	-4.96352	-4.96404	-4.96449	-4.96486	-4.96515	-4.96535	-4.96548	-4.96553	-4.96552	-4.96544	-4.96531	-4.96513	-4.96491	-4.96464	-4.96435	-4.96403	-4.96368	-4.96331	-4.96292	-4.96251	-4.96209	-4.96166	-4.96121	-4.96076	-4.96029	-4.95982	-4.95935	-4.95886	-4.95837	-4.95788	-4.95739	-4.95689	-4.95639	-4.95589	-4.95539	-4.95489	-4.95439	-4.95389	-4.95339	-4.95289	-4.95239	-4.95199	-4.95256	-4.95313	-4.9537
602	-4.96076	-4.95995	-4.95911	-4.95824	-4.95735	-4.95644	-4.95552	-4.9546	-4.95368	-4.95275	-4.95184	-4.95093	-4.95003	-4.94914	-4.94827	-4.94742	-4.94659	-4.94577	-4.94498	-4.94422	-4.94348	-4.94276	-4.94207	-4.94141	-4.94077	-4.9402	-4.9408	-4.9414	-4.94201	-4.94261	-4.94321	-4.9438	-4.9444	-4.94499	-4.94559	-4.94618	-4.94677	-4.94735	-4.94794	-4.94852	-4.94911	-4.94969	-4.95026	-4.95084	-4.95142	-4.9519	-4.95141	-4.95092	-4.95074
603	-4.92788	-4.92847	-4.92904	-4.92961	-4.93017	-4.93072	-4.93125	-4.93178	-4.93229	-4.93279	-4.93328	-4.93375	-4.9342	-4.93465	-4.93507	-4.93548	-4.93587	-4.93624	-4.93659	-4.93693	-4.93724	-4.93776	-4.93837	-4.93898	-4.93959	-4.94016	-4.93962	-4.93921	-4.93915	-4.93924	-4.93935	-4.93952	-4.94018	-4.94084	-4.9415	-4.94216	-4.94282	-4.94347	-4.94413	-4.94479	-4.94545	-4.94611	-4.94677	-4.94744	-4.9481	-4.94876	-4.94942	-4.95008	-4.95044
604	-4.92788	-4.92728	-4.92668	-4.92647	-4.92711	-4.92775	-4.92839	-4.92902	-4.92965	-4.93029	-4.93092	-4.93154	-4.93217	-4.9328	-4.93342	-4.93405	-4.93467	-4.93529	-4.93591	-4.93652	-4.93714	-4.93753	-4.9378	-4.93805	-4.93827	-4.93847	-4.93862	-4.93863	-4.93829	-4.93821	-4.93887	-4.93945	-4.93955	-4.93964	-4.93972	-4.93981	-4.93989	-4.93998	-4.94008	-4.94019	-4.9403	-4.94044	-4.94058	-4.94074	-4.94092	-4.94111	-4.94132	-4.94155	-4.9418
605	-4.92456	-4.92519	-4.92584	-4.92607	-4.92545	-4.92482	-4.92419	-4.92392	-4.92456	-4.9252	-4.92585	-4.92649	-4.92714	-4.92778	-4.92843	-4.92908	-4.92972	-4.93037	-4.93102	-4.93167	-4.93233	-4.93298	-4.93363	-4.93428	-4.93494	-4.93559	-4.93624	-4.9369	-4.93756	-4.93781	-4.93732	-4.93683	-4.93634	-4.93587	-4.93539	-4.93492	-4.93445	-4.93397	-4.93348	-4.93297	-4.93246	-4.93193	-4.93138	-4.93082	-4.93023	-4.92963	-4.929	-4.92836	-4.9277
606	-4.92455	-4.92391	-4.92328	-4.92265	-4.92222	-4.92267	-4.92329	-4.92355	-4.92291	-4.92226	-4.9216	-4.92094	-4.92027	-4.9196	-4.91893	-4.91825	-4.91756	-4.91687	-4.91618	-4.91549	-4.91479	-4.91409	-4.91339	-4.91269	-4.91199	-4.91128	-4.91058	-4.90987	-4.90917	-4.90848	-4.90778	-4.9071	-4.90643	-4.90578	-4.90516	-4.90459	-4.9041	-4.90373	-4.90355	-4.90362	-4.90393	-4.90444	-4.90508	-4.90581	-4.90659	-4.9074	-4.90824	-4.90909	-4.90994
607	-4.91943	-4.92005	-4.92068	-4.9213	-4.92172	-4.92126	-4.92063	-4.91999	-4.91934	-4.91869	-4.91804	-4.91738	-4.91672	-4.91607	-4.91541	-4.91475	-4.91409	-4.91343	-4.91276	-4.9121	-4.91143	-4.91077	-4.9101	-4.90943	-4.90877	-4.9081	-4.90743	-4.90676	-4.90609	-4.90542	-4.90475	-4.90407	-4.9034	-4.90273	-4.90205	-4.90138	-4.90071	-4.90003	-4.89936	-4.89869	-4.89802	-4.89765	-4.89716	-4.89658	-4.89595	-4.89528	-4.89459	-4.89388	-4.89315
608	-4.9194	-4.91878	-4.91815	-4.91752	-4.91688	-4.91625	-4.91562	-4.91499	-4.91436	-4.91373	-4.9131	-4.91248	-4.91185	-4.91122	-4.9106	-4.90998	-4.90936	-4.90874	-4.90812	-4.9075	-4.90688	-4.90627	-4.90565	-4.90504	-4.90442	-4.90381	-4.9032	-4.90259	-4.90199	-4.90138	-4.90078	-4.90017	-4.89957	-4.89897	-4.89837	-4.89777	-4.89718	-4.89771	-4.89805	-4.89815	-4.89799	-4.89734	-4.89666	-4.89599	-4.89531	-4.89464	-4.89397	-4.8933	-4.89262
609	-4.88031	-4.88068	-4.88104	-4.88139	-4.88171	-4.88202	-4.88231	-4.88258	-4.88283	-4.88306	-4.88326	-4.88343	-4.88359	-4.88371	-4.8838	-4.88387	-4.8839	-4.8839	-4.88387	-4.8838	-4.88375	-4.88462	-4.88549	-4.88637	-4.88724	-4.88812	-4.889	-4.88987	-4.89075	-4.89162	-4.89248	-4.89334	-4.89418	-4.89499	-4.89578	-4.89652	-4.89718	-4.89658	-4.89599	-4.8954	-4.89481	-4.89422	-4.89363	-4.89305	-4.89246	-4.89188	-4.8913	-4.89072	-4.89014
610	-4.88031	-4.87992	-4.87952	-4.87911	-4.87868	-4.87825	-4.87781	-4.87736	-4.87693	-4.87652	-4.87623	-4.8764	-4.87703	-4.8778	-4.87862	-4.87945	-4.8803	-4.88115	-4.88201	-4.88288	-4.88368	-4.88355	-4.88337	-4.88315	-4.88289	-4.88259	-4.88225	-4.88187	-4.88145	-4.88099	-4.88048	-4.87994	-4.87936	-4.87874	-4.87809	-4.87739	-4.87667	-4.87591	-4.87513	-4.87431	-4.87393	-4.87442	-4.87492	-4.87543	-4.87593	-4.87644	-4.87696	-4.87755	-4.87818
611	-4.86703	-4.86781	-4.86859	-4.86938	-4.87017	-4.87097	-4.87177	-4.87257	-4.87336	-4.87411	-4.87474	-4.87491	-4.87461	-4.87417	-4.87369	-4.87318	-4.87266	-4.87212	-4.87158	-4.87104	-4.87049	-4.86993	-4.86937	-4.8688	-4.86823	-4.86765	-4.86751	-4.86793	-4.86836	-4.86879	-4.86923	-4.86968	-4.87013	-4.87059	-4.87105	-4.87152	-4.87199	-4.87247	-4.87295	-4.87344	-4.87349	-4.87389	-4.87449	-4.87509	-4.8757	-4.87631	-4.87693	-4.87747	-4.878
612	-4.86703	-4.86626	-4.86549	-4.86473	-4.86398	-4.86323	-4.8625	-4.86177	-4.8616	-4.86183	-4.86206	-4.86232	-4.86258	-4.86286	-4.86316	-4.86346	-4.86378	-4.86411	-4.86445	-4.8648	-4.86516	-4.86553	-4.86591	-4.8663	-4.8667	-4.8671	-4.86708	-4.8665	-4.86683	-4.86732	-4.86781	-4.86832	-4.86884	-4.86937	-4.8699	-4.87045	-4.871	-4.87157	-4.87214	-4.87272	-4.8733	-4.87266	-4.87204	-4.87233	-4.87303	-4.8738	-4.87458	-4.87536	-4.87615
613	-4.86045	-4.86053	-4.86062	-4.86074	-4.86088	-4.86103	-4.86121	-4.8614	-4.86104	-4.86072	-4.86086	-4.86103	-4.86122	-4.86142	-4.86165	-4.86191	-4.86218	-4.86247	-4.86278	-4.86311	-4.86346	-4.86383	-4.86421	-4.86461	-4.86503	-4.86546	-4.8659	-4.86636	-4.86591	-4.86533	-4.86474	-4.86415	-4.86356	-4.86419	-4.86498	-4.86578	-4.86657	-4.86736	-4.86814	-4.86893	-4.8697	-4.87044	-4.87095	-4.87053	-4.86967	-4.86874	-4.86777	-4.86678	-4.86578
614	-4.86045	-4.86039	-4.86036	-4.86034	-4.86035	-4.86038	-4.86043	-4.86051	-4.8606	-4.86033	-4.85962	-4.85892	-4.85823	-4.85755	-4.85687	-4.85621	-4.85555	-4.85491	-4.85427	-4.85365	-4.85391	-4.8547	-4.85549	-4.85627	-4.85706	-4.85785	-4.85864	-4.85944	-4.86023	-4.86102	-4.86181	-4.86261	-4.8634	-4.86297	-4.86238	-4.86179	-4.86121	-4.86062	-4.86004	-4.85945	-4.85888	-4.85831	-4.85775	-4.85719	-4.85665	-4.85612	-4.85562	-4.85513	-4.85468
615	-4.83855	-4.83928	-4.84003	-4.84078	-4.84153	-4.84229	-4.84305	-4.84381	-4.84457	-4.84534	-4.84611	-4.84688	-4.84766	-4.84843	-4.84921	-4.84999	-4.85077	-4.85155	-4.85234	-4.85311	-4.85302	-4.85241	-4.85181	-4.85123	-4.85065	-4.85008	-4.84952	-4.84897	-4.84843	-4.8479	-4.84739	-4.84688	-4.84638	-4.84589	-4.84542	-4.84495	-4.84449	-4.84405	-4.84361	-4.84318	-4.84277	-4.84236	-4.84196	-4.84157	-4.84119	-4.84082	-4.84046	-4.8401	-4.83976
616	-4.83854	-4.8378	-4.83707	-4.83635	-4.83563	-4.83491	-4.83421	-4.83351	-4.83282	-4.83213	-4.83146	-4.8308	-4.83016	-4.82952	-4.82891	-4.82831	-4.8281	-4.82825	-4.8284	-4.82855	-4.8287	-4.82885	-4.82901	-4.82916	-4.82932	-4.82948	-4.82964	-4.82981	-4.82997	-4.83014	-4.83031	-4.83048	-4.83065	-4.83082	-4.831	-4.83118	-4.83136	-4.83155	-4.83173	-4.83192	-4.83211	-4.83231	-4.83251	-4.83305	-4.83369	-4.83433	-4.83496	-4.83559	-4.8362
617	-4.82574	-4.82589	-4.82603	-4.82618	-4.82633	-4.82648	-4.82663	-4.82677	-4.82692	-4.82706	-4.82721	-4.82736	-4.8275	-4.82765	-4.82779	-4.82794	-4.82771	-4.82716	-4.82662	-4.82612	-4.82564	-4.82519	-4.82479	-4.82443	-4.82411	-4.82385	-4.82365	-4.82351	-4.82345	-4.82365	-4.82434	-4.82502	-4.8257	-4.82638	-4.82706	-4.82774	-4.82841	-4.82908	-4.82975	-4.83042	-4.83108	-4.83174	-4.8324	-4.83271	-4.83291	-4.83334	-4.83429	-4.83525	-4.83619
618	-4.82573	-4.82558	-4.82543	-4.82527	-4.82512	-4.82496	-4.8248	-4.82463	-4.82447	-4.8243	-4.82413	-4.82395	-4.82377	-4.82359	-4.82341	-4.82322	-4.82303	-4.82283	-4.82263	-4.82243	-4.82222	-4.82201	-4.82179	-4.82157	-4.82134	-4.82111	-4.82159	-4.82228	-4.82297	-4.82346	-4.82354	-4.82372	-4.82397	-4.82431	-4.82473	-4.82524	-4.82582	-4.82646	-4.82717	-4.82794	-4.82876	-4.82962	-4.83051	-4.83143	-4.83237	-4.83311	-4.83332	-4.83354	-4.83376
619	-4.81931	-4.81959	-4.81984	-4.82008	-4.8203	-4.82049	-4.82067	-4.82082	-4.82096	-4.82107	-4.82116	-4.82123	-4.82128	-4.82131	-4.82132	-4.82131	-4.82127	-4.82122	-4.82116	-4.82107	-4.82097	-4.82084	-4.82071	-4.82056	-4.82039	-4.8209	-4.82087	-4.82063	-4.82038	-4.82013	-4.81988	-4.81962	-4.81935	-4.81908	-4.8188	-4.81852	-4.81824	-4.81795	-4.81766	-4.81737	-4.81707	-4.81676	-4.81646	-4.81615	-4.81584	-4.81553	-4.81521	-4.8149	-4.81458
620	-4.81931	-4.81901	-4.8187	-4.81837	-4.81802	-4.81766	-4.81728	-4.81688	-4.81647	-4.81605	-4.81561	-4.81516	-4.8147	-4.81423	-4.81375	-4.814	-4.81469	-4.81538	-4.81607	-4.81676	-4.81745	-4.81814	-4.81883	-4.81952	-4.82021	-4.8202	-4.82001	-4.8198	-4.81958	-4.81935	-4.81911	-4.81886	-4.81859	-4.81832	-4.81804	-4.81775	-4.81745	-4.81715	-4.81684	-4.81652	-4.8162	-4.81587	-4.81553	-4.81519	-4.81485	-4.8145	-4.81415	-4.81379	-4.81343
621	-4.80388	-4.80452	-4.80517	-4.80584	-4.8065	-4.80717	-4.80785	-4.80852	-4.8092	-4.80989	-4.81057	-4.81125	-4.81194	-4.81263	-4.81331	-4.81326	-4.81276	-4.81225	-4.81174	-4.81122	-4.81069	-4.81016	-4.80962	-4.80908	-4.80853	-4.80799	-4.80744	-4.8069	-4.80638	-4.80592	-4.8057	-4.80569	-4.80575	-4.80583	-4.80593	-4.80603	-4.80615	-4.80628	-4.80641	-4.80655	-4.8067	-4.80687	-4.80704	-4.80721	-4.8074	-4.8076	-4.8078	-4.80802	-4.80824
622	-4.80386	-4.80373	-4.80381	-4.80388	-4.80395	-4.80402	-4.80409	-4.80415	-4.80421	-4.80427	-4.80433	-4.80439	-4.80444	-4.8045	-4.80455	-4.8046	-4.80465	-4.8047	-4.80475	-4.8048	-4.80486	-4.80491	-4.80496	-4.80501	-4.80507	-4.80512	-4.80518	-4.80523	-4.80527	-4.80524	-4.805	-4.80454	-4.80403	-4.80351	-4.803	-4.80253	-4.80212	-4.80184	-4.80177	-4.80189	-4.80214	-4.80244	-4.80278	-4.80314	-4.80351	-4.80388	-4.80426	-4.80464	-4.80503
623	-4.80365	-4.80357	-4.80349	-4.8034	-4.80331	-4.80322	-4.80313	-4.80304	-4.80294	-4.80284	-4.80274	-4.80263	-4.80253	-4.80242	-4.80231	-4.8022	-4.80208	-4.80197	-4.80185	-4.80173	-4.80161	-4.80148	-4.80136	-4.80123	-4.80111	-4.80098	-4.80085	-4.80071	-4.80058	-4.80045	-4.80031	-4.80017	-4.80003	-4.79989	-4.79975	-4.79961	-4.7997	-4.79981	-4.79971	-4.79941	-4.799	-4.79874	-4.79859	-4.79843	-4.79828	-4.79813	-4.79797	-4.79782	-4.79766
624	-4.80363	-4.80321	-4.80257	-4.80194	-4.80131	-4.8007	-4.8001	-4.79951	-4.79894	-4.79838	-4.79785	-4.79734	-4.79686	-4.79642	-4.79601	-4.79565	-4.79534	-4.7951	-4.79492	-4.79481	-4.79478	-4.79483	-4.79503	-4.79535	-4.79569	-4.79603	-4.79638	-4.79674	-4.79709	-4.79745	-4.79781	-4.79816	-4.79851	-4.79885	-4.79918	-4.79947	-4.79947	-4.79932	-4.79918	-4.79903	-4.79888	-4.79853	-4.79805	-4.79755	-4.79706	-4.79658	-4.79612	-4.79571	-4.79537
625	-4.79045	-4.79061	-4.79078	-4.79095	-4.79112	-4.79129	-4.79146	-4.79162	-4.79179	-4.79196	-4.79213	-4.79231	-4.79248	-4.79267	-4.79286	-4.79307	-4.79329	-4.79353	-4.79379	-4.79407	-4.79437	-4.79467	-4.79492	-4.79511	-4.79535	-4.79563	-4.79593	-4.79625	-4.79655	-4.79684	-4.79709	-4.7973	-4.79745	-4.79755	-4.79758	-4.79755	-4.79745	-4.7973	-4.79709	-4.79683	-4.79651	-4.79616	-4.79576	-4.79533	-4.79487	-4.79438	-4.79397	-4.79386	-4.79372
626	-4.79042	-4.79026	-4.79009	-4.78992	-4.78974	-4.78957	-4.78939	-4.78935	-4.78965	-4.78996	-4.79027	-4.79058	-4.79088	-4.79117	-4.79146	-4.79173	-4.79199	-4.79223	-4.79244	-4.79264	-4.79281	-4.79297	-4.79311	-4.79324	-4.79336	-4.79347	-4.79357	-4.79366	-4.79375	-4.79382	-4.79389	-4.79395	-4.794	-4.79404	-4.79407	-4.7941	-4.79412	-4.79413	-4.79413	-4.79413	-4.79412	-4.79411	-4.79408	-4.79406	-4.79402	-4.79398	-4.79381	-4.7933	-4.79275
627	-4.78727	-4.78755	-4.78784	-4.78813	-4.78843	-4.78873	-4.78904	-4.78921	-4.78904	-4.78886	-4.78869	-4.78851	-4.78834	-4.78816	-4.78799	-4.78782	-4.78766	-4.7875	-4.78734	-4.78719	-4.78704	-4.78691	-4.78687	-4.78711	-4.78735	-4.78759	-4.78783	-4.78807	-4.78831	-4.78854	-4.78878	-4.78902	-4.78925	-4.78949	-4.78972	-4.78994	-4.79017	-4.79039	-4.7906	-4.79081	-4.79101	-4.7912	-4.79138	-4.79154	-4.79169	-4.79183	-4.79194	-4.79202	-4.79207
628	-4.78725	-4.78698	-4.7867	-4.78643	-4.78617	-4.78591	-4.78566	-4.78541	-4.78518	-4.78495	-4.78473	-4.78453	-4.78462	-4.78483	-4.78505	-4.78526	-4.78548	-4.78571	-4.78594	-4.78617	-4.7864	-4.78663	-4.78677	-4.78666	-4.78655	-4.78646	-4.78639	-4.78634	-4.7863	-4.78629	-4.7863	-4.78633	-4.78638	-4.78646	-4.78655	-4.78666	-4.78679	-4.78693	-4.78709	-4.78725	-4.78743	-4.78761	-4.7878	-4.788	-4.7882	-4.78841	-4.78861	-4.78882	-4.78903
629	-4.78252	-4.78266	-4.7828	-4.78296	-4.78312	-4.78329	-4.78346	-4.78364	-4.78383	-4.78402	-4.78421	-4.78441	-4.78432	-4.78414	-4.78396	-4.7838	-4.78366	-4.78353	-4.78341	-4.78331	-4.78323	-4.78317	-4.78312	-4.78308	-4.78306	-4.78305	-4.78305	-4.78305	-4.78306	-4.78307	-4.78308	-4.7831	-4.78312	-4.78315	-4.78318	-4.78323	-4.78328	-4.78335	-4.78344	-4.78354	-4.78366	-4.7838	-4.78396	-4.78413	-4.78433	-4.78454	-4.78477	-4.78502	-4.78529
630	-4.7825	-4.78238	-4.78226	-4.78214	-4.78203	-4.78192	-4.78183	-4.78174	-4.78166	-4.78159	-4.78153	-4.78147	-4.78142	-4.78137	-4.78132	-4.78128	-4.78125	-4.78121	-4.78117	-4.78113	-4.78108	-4.78103	-4.78098	-4.78092	-4.78086	-4.78079	-4.78072	-4.78065	-4.78057	-4.78049	-4.78041	-4.78032	-4.78022	-4.78012	-4.78001	-4.7799	-4.77977	-4.77964	-4.7795	-4.77934	-4.77918	-4.77901	-4.77883	-4.77864	-4.77845	-4.77825	-4.77804	-4.77783	-4.778
631	-4.76217	-4.76223	-4.76236	-4.76251	-4.7627	-4.76304	-4.76395	-4.76509	-4.76625	-4.7674	-4.76852	-4.76961	-4.77067	-4.77168	-4.77264	-4.77354	-4.77436	-4.77511	-4.77577	-4.77633	-4.77678	-4.77712	-4.77736	-4.77748	-4.7775	-4.77742	-4.77726	-4.77702	-4.77671	-4.77635	-4.77594	-4.77548	-4.775	-4.77448	-4.77394	-4.77337	-4.77279	-4.77219	-4.77158	-4.77149	-4.77222	-4.77294	-4.77367	-4.77439	-4.77511	-4.77584	-4.77656	-4.77727	-4.7776
632	-4.76184	-4.76179	-4.76168	-4.76156	-4.76147	-4.76237	-4.76283	-4.76305	-4.76323	-4.76342	-4.7636	-4.76379	-4.76398	-4.76417	-4.76436	-4.76456	-4.76476	-4.76496	-4.76517	-4.76537	-4.76559	-4.7658	-4.76601	-4.76623	-4.76645	-4.76667	-4.7669	-4.76712	-4.76735	-4.76758	-4.76782	-4.76805	-4.76829	-4.76852	-4.76876	-4.769	-4.76932	-4.77004	-4.77077	-4.77095	-4.77032	-4.77047	-4.77072	-4.77097	-4.77122	-4.77147	-4.77172	-4.77197	-4.77223
633	-4.75656	-4.75773	-4.75894	-4.76014	-4.7613	-4.76131	-4.7612	-4.76108	-4.76097	-4.76087	-4.76076	-4.76066	-4.76057	-4.76047	-4.76038	-4.76029	-4.7602	-4.76012	-4.76003	-4.75994	-4.75986	-4.75977	-4.75968	-4.7599	-4.76061	-4.76133	-4.76206	-4.76278	-4.7635	-4.76423	-4.76496	-4.76568	-4.76641	-4.76713	-4.76786	-4.76859	-4.76924	-4.76949	-4.76973	-4.76998	-4.77022	-4.76967	-4.76901	-4.76835	-4.76769	-4.76701	-4.76633	-4.76565	-4.76496
634	-4.75652	-4.75538	-4.75427	-4.75325	-4.75238	-4.75172	-4.75131	-4.75112	-4.75108	-4.75114	-4.75131	-4.75164	-4.75219	-4.75283	-4.75351	-4.7542	-4.7549	-4.7556	-4.75631	-4.75702	-4.75774	-4.75845	-4.75917	-4.75958	-4.75949	-4.7594	-4.7593	-4.7592	-4.75909	-4.75898	-4.75887	-4.75875	-4.75863	-4.7585	-4.75837	-4.75823	-4.75809	-4.75795	-4.7578	-4.75765	-4.75749	-4.75733	-4.75717	-4.757	-4.75683	-4.75665	-4.75647	-4.75629	-4.75611
635	-4.74766	-4.74782	-4.74799	-4.74811	-4.74819	-4.74827	-4.74848	-4.74886	-4.74938	-4.74994	-4.7505	-4.75092	-4.75116	-4.75131	-4.75143	-4.75154	-4.75163	-4.75171	-4.75178	-4.75184	-4.75188	-4.75192	-4.75194	-4.75195	-4.75196	-4.75195	-4.75194	-4.75191	-4.75188	-4.75184	-4.7518	-4.75174	-4.75169	-4.75162	-4.75155	-4.75148	-4.75139	-4.75131	-4.75122	-4.75113	-4.75103	-4.75093	-4.75087	-4.75097	-4.75114	-4.75132	-4.7515	-4.75168	-4.75186
636	-4.74758	-4.74739	-4.74717	-4.74694	-4.74672	-4.74653	-4.74638	-4.74628	-4.74624	-4.74624	-4.74629	-4.74636	-4.74645	-4.74655	-4.74665	-4.74677	-4.74689	-4.74701	-4.74714	-4.74727	-4.74741	-4.74754	-4.74768	-4.74782	-4.74796	-4.7481	-4.74825	-4.74839	-4.74854	-4.74869	-4.74884	-4.74899	-4.74914	-4.7493	-4.74946	-4.74961	-4.74977	-4.74994	-4.7501	-4.75027	-4.75043	-4.7506	-4.75073	-4.75069	-4.75058	-4.75047	-4.75035	-4.75023	-4.7501
637	-4.74481	-4.74482	-4.74483	-4.74486	-4.74526	-4.74549	-4.74534	-4.74481	-4.74452	-4.74432	-4.74411	-4.7439	-4.74378	-4.74375	-4.74374	-4.74375	-4.74377	-4.7438	-4.74385	-4.7439	-4.74396	-4.74403	-4.74412	-4.7442	-4.7443	-4.7444	-4.74451	-4.74462	-4.74473	-4.74485	-4.74497	-4.74508	-4.7452	-4.74531	-4.74542	-4.74552	-4.74562	-4.74572	-4.74581	-4.74589	-4.74597	-4.74604	-4.74611	-4.74622	-4.74656	-4.74719	-4.74789	-4.74861	-4.74932
638	-4.74411	-4.7441	-4.74427	-4.7448	-4.74485	-4.74484	-4.74478	-4.74467	-4.74406	-4.74381	-4.74375	-4.74369	-4.74355	-4.74334	-4.74313	-4.74292	-4.74274	-4.74258	-4.74244	-4.74234	-4.74226	-4.74221	-4.74219	-4.7422	-4.74224	-4.7423	-4.74239	-4.74249	-4.74261	-4.74275	-4.74291	-4.74307	-4.74325	-4.74343	-4.74362	-4.74382	-4.74402	-4.74422	-4.74443	-4.74464	-4.74485	-4.74506	-4.74528	-4.74562	-4.74602	-4.74613	-4.74618	-4.7463	-4.74649
639	-4.74298	-4.7436	-4.74402	-4.74401	-4.74397	-4.74392	-4.74387	-4.74381	-4.74365	-4.74284	-4.74175	-4.7406	-4.73941	-4.73821	-4.737	-4.7358	-4.736	-4.73627	-4.73654	-4.73682	-4.73709	-4.73736	-4.73763	-4.73789	-4.73816	-4.73843	-4.73869	-4.73895	-4.73921	-4.73947	-4.73973	-4.73998	-4.74023	-4.74048	-4.74073	-4.74097	-4.74122	-4.74146	-4.74205	-4.74277	-4.74349	-4.7442	-4.7449	-4.74543	-4.74566	-4.74587	-4.74606	-4.74616	-4.74617
640	-4.74294	-4.7423	-4.74163	-4.74095	-4.74027	-4.73958	-4.73889	-4.7382	-4.73752	-4.73683	-4.73614	-4.73546	-4.73494	-4.73518	-4.73545	-4.73572	-4.7346	-4.73343	-4.73231	-4.73221	-4.73226	-4.73231	-4.73234	-4.73236	-4.73238	-4.73274	-4.73343	-4.73413	-4.73484	-4.73556	-4.73628	-4.737	-4.73772	-4.73844	-4.73916	-4.73988	-4.7406	-4.74133	-4.74169	-4.74192	-4.74215	-4.74238	-4.7426	-4.74282	-4.74303	-4.74324	-4.74344	-4.74364	-4.74383
641	-4.73159	-4.73186	-4.73213	-4.73241	-4.73268	-4.73296	-4.73323	-4.73351	-4.73379	-4.73406	-4.73434	-4.73461	-4.73472	-4.73407	-4.73339	-4.73271	-4.73203	-4.73205	-4.73212	-4.73126	-4.73052	-4.73039	-4.73079	-4.73137	-4.73201	-4.73231	-4.7323	-4.73227	-4.73222	-4.73217	-4.7321	-4.73202	-4.73194	-4.73184	-4.73174	-4.73163	-4.73151	-4.73139	-4.73126	-4.73113	-4.731	-4.73086	-4.73071	-4.73057	-4.73042	-4.73027	-4.73011	-4.72996	-4.7298
642	-4.73159	-4.73132	-4.73107	-4.73083	-4.73063	-4.73052	-4.73054	-4.73066	-4.73081	-4.73097	-4.73113	-4.73129	-4.73144	-4.73159	-4.73172	-4.73184	-4.73195	-4.73135	-4.7307	-4.73028	-4.7301	-4.72991	-4.72969	-4.72943	-4.72914	-4.72881	-4.72846	-4.72807	-4.72766	-4.72723	-4.72678	-4.72632	-4.72588	-4.72555	-4.72549	-4.7255	-4.72554	-4.72558	-4.72564	-4.72571	-4.72578	-4.72586	-4.72594	-4.72603	-4.72613	-4.72623	-4.72634	-4.72645	-4.72656
643	-4.7291	-4.72925	-4.72942	-4.72958	-4.72971	-4.72974	-4.72963	-4.72943	-4.72947	-4.72966	-4.72985	-4.73001	-4.73014	-4.73026	-4.73034	-4.73039	-4.7304	-4.73037	-4.73028	-4.72992	-4.72927	-4.7286	-4.72793	-4.72726	-4.72658	-4.72591	-4.72539	-4.72536	-4.72534	-4.72532	-4.72532	-4.72531	-4.72529	-4.72513	-4.72471	-4.72421	-4.72368	-4.72314	-4.7226	-4.72204	-4.72148	-4.72092	-4.72036	-4.71981	-4.71954	-4.71928	-4.71903	-4.71877	-4.71851
644	-4.72904	-4.7289	-4.72876	-4.72868	-4.72871	-4.72885	-4.72905	-4.72926	-4.72919	-4.72893	-4.72867	-4.7284	-4.72813	-4.72786	-4.72759	-4.72731	-4.72704	-4.72677	-4.72716	-4.72771	-4.728	-4.72768	-4.72685	-4.72585	-4.72546	-4.72542	-4.72524	-4.72457	-4.72391	-4.72351	-4.72324	-4.72297	-4.7227	-4.72243	-4.72217	-4.7219	-4.72164	-4.72137	-4.72111	-4.72085	-4.72058	-4.72032	-4.72006	-4.71979	-4.71923	-4.71867	-4.71811	-4.71756	-4.71701
645	-4.72704	-4.72731	-4.72756	-4.72774	-4.7278	-4.72774	-4.72762	-4.72747	-4.7273	-4.72714	-4.72698	-4.72683	-4.72667	-4.72653	-4.72639	-4.72626	-4.72614	-4.72651	-4.72649	-4.72622	-4.72595	-4.72567	-4.72558	-4.72552	-4.72486	-4.72459	-4.72431	-4.72404	-4.72377	-4.72324	-4.72258	-4.72192	-4.72125	-4.7206	-4.71994	-4.71928	-4.71863	-4.71798	-4.71733	-4.71668	-4.71603	-4.71539	-4.71475	-4.71411	-4.71347	-4.71284	-4.71261	-4.71285	-4.71308
646	-4.72701	-4.72672	-4.7264	-4.72606	-4.72572	-4.72537	-4.72501	-4.72464	-4.72427	-4.7239	-4.72352	-4.72313	-4.72304	-4.72373	-4.72444	-4.72514	-4.72584	-4.72602	-4.72592	-4.72582	-4.72573	-4.72565	-4.7254	-4.72513	-4.7248	-4.72375	-4.72272	-4.72171	-4.72074	-4.7198	-4.7189	-4.71805	-4.71725	-4.71651	-4.71582	-4.71518	-4.71458	-4.71403	-4.71351	-4.71303	-4.71257	-4.71215	-4.71176	-4.71191	-4.71214	-4.71237	-4.7122	-4.71157	-4.71095
647	-4.71435	-4.71508	-4.7158	-4.71652	-4.71725	-4.71797	-4.71869	-4.71941	-4.72013	-4.72085	-4.72157	-4.72228	-4.7227	-4.72233	-4.72193	-4.72152	-4.72111	-4.7207	-4.72028	-4.71986	-4.71943	-4.71899	-4.71855	-4.71811	-4.71765	-4.71719	-4.71672	-4.71624	-4.71575	-4.71524	-4.71471	-4.71417	-4.71361	-4.71303	-4.71244	-4.71184	-4.71124	-4.71064	-4.71076	-4.71098	-4.71121	-4.71144	-4.71167	-4.7114	-4.71108	-4.71079	-4.71055	-4.71034	-4.71019
648	-4.71435	-4.71363	-4.71291	-4.71218	-4.71146	-4.71073	-4.71001	-4.70929	-4.70856	-4.70784	-4.70711	-4.70639	-4.70567	-4.70536	-4.70556	-4.70577	-4.70597	-4.70618	-4.70639	-4.7066	-4.70681	-4.70702	-4.70723	-4.70744	-4.70766	-4.70787	-4.70809	-4.7083	-4.70852	-4.70874	-4.70896	-4.70918	-4.7094	-4.70963	-4.70985	-4.71008	-4.7103	-4.71053	-4.71006	-4.70949	-4.70895	-4.70843	-4.70793	-4.70746	-4.70701	-4.70658	-4.70617	-4.70576	-4.70536
649	-4.7028	-4.70299	-4.70318	-4.70337	-4.70356	-4.70376	-4.70396	-4.70415	-4.70435	-4.70455	-4.70475	-4.70495	-4.70515	-4.70494	-4.70422	-4.70349	-4.70277	-4.70205	-4.70133	-4.70063	-4.70037	-4.70032	-4.70027	-4.70022	-4.70017	-4.70012	-4.70006	-4.7	-4.69994	-4.69988	-4.69982	-4.69976	-4.6997	-4.69963	-4.69957	-4.6995	-4.69944	-4.69937	-4.69931	-4.69925	-4.69918	-4.69912	-4.69906	-4.69901	-4.69895	-4.6989	-4.69885	-4.6988	-4.69876
650	-4.70279	-4.70261	-4.70242	-4.70223	-4.70204	-4.70186	-4.70168	-4.70149	-4.70131	-4.70113	-4.70095	-4.70078	-4.7006	-4.70055	-4.70053	-4.70051	-4.70048	-4.70045	-4.70042	-4.70035	-4.69985	-4.69944	-4.69937	-4.69931	-4.69925	-4.69919	-4.69913	-4.69907	-4.69901	-4.69896	-4.69891	-4.69885	-4.6988	-4.69875	-4.69871	-4.69866	-4.69862	-4.69858	-4.69854	-4.6985	-4.69846	-4.69843	-4.6984	-4.69837	-4.69835	-4.69832	-4.6983	-4.69828	-4.69827
651	-4.70046	-4.70047	-4.7005	-4.70052	-4.70054	-4.70055	-4.70056	-4.70057	-4.70058	-4.70058	-4.70058	-4.70057	-4.70056	-4.70043	-4.70026	-4.7001	-4.69995	-4.69981	-4.69969	-4.69959	-4.69951	-4.69914	-4.69881	-4.69865	-4.69849	-4.69833	-4.69817	-4.69801	-4.69785	-4.69769	-4.69753	-4.69737	-4.69722	-4.69706	-4.69691	-4.69675	-4.6966	-4.69645	-4.6963	-4.69615	-4.69601	-4.69586	-4.69572	-4.69557	-4.69543	-4.69585	-4.69643	-4.697	-4.69758
652	-4.70041	-4.7004	-4.70036	-4.70033	-4.70029	-4.70025	-4.7002	-4.70015	-4.7001	-4.70005	-4.7	-4.69994	-4.69988	-4.69982	-4.69976	-4.69969	-4.69961	-4.69952	-4.69941	-4.69927	-4.69913	-4.69897	-4.69841	-4.69769	-4.69697	-4.69624	-4.69552	-4.69479	-4.69407	-4.69334	-4.69262	-4.69189	-4.69117	-4.69044	-4.69041	-4.69051	-4.69077	-4.69132	-4.69188	-4.69244	-4.693	-4.69357	-4.69414	-4.6947	-4.69528	-4.69529	-4.69515	-4.69502	-4.69488
653	-4.68761	-4.68767	-4.68774	-4.6878	-4.68787	-4.68794	-4.68801	-4.68808	-4.68816	-4.68823	-4.6883	-4.68838	-4.68846	-4.68853	-4.68861	-4.68869	-4.68877	-4.68886	-4.68894	-4.68902	-4.68911	-4.6892	-4.68928	-4.68937	-4.68946	-4.68955	-4.68964	-4.68974	-4.68983	-4.68992	-4.69002	-4.69012	-4.69021	-4.69031	-4.68971	-4.69021	-4.69061	-4.69072	-4.69082	-4.69093	-4.69103	-4.69114	-4.69153	-4.69208	-4.69263	-4.69318	-4.69372	-4.69426	-4.6948
654	-4.6876	-4.68754	-4.68748	-4.68742	-4.68736	-4.6873	-4.68724	-4.68718	-4.68713	-4.68707	-4.68702	-4.68696	-4.68691	-4.68686	-4.68681	-4.68676	-4.68672	-4.68667	-4.68662	-4.68658	-4.68654	-4.68649	-4.68645	-4.68641	-4.68637	-4.68634	-4.6863	-4.68626	-4.68641	-4.68694	-4.68748	-4.68803	-4.68857	-4.68912	-4.68966	-4.68899	-4.68826	-4.6887	-4.68927	-4.68984	-4.6904	-4.69097	-4.69124	-4.69135	-4.69146	-4.69157	-4.69168	-4.69179	-4.6919
655	-4.67234	-4.67281	-4.67328	-4.67376	-4.67424	-4.67472	-4.6752	-4.67568	-4.67617	-4.67666	-4.67715	-4.67765	-4.67814	-4.67864	-4.67914	-4.67965	-4.68015	-4.68066	-4.68117	-4.68168	-4.6822	-4.68272	-4.68324	-4.68376	-4.68428	-4.68481	-4.68534	-4.68587	-4.68623	-4.6862	-4.68616	-4.68613	-4.6861	-4.68637	-4.68696	-4.68754	-4.68812	-4.68753	-4.68681	-4.68608	-4.6859	-4.68588	-4.68586	-4.68584	-4.68583	-4.68581	-4.6858	-4.68578	-4.68577
656	-4.67234	-4.67187	-4.67141	-4.67094	-4.67048	-4.67003	-4.66965	-4.67029	-4.67093	-4.67157	-4.67221	-4.67285	-4.67349	-4.67412	-4.67476	-4.67539	-4.67602	-4.67665	-4.67727	-4.6779	-4.67852	-4.67914	-4.67976	-4.68037	-4.68098	-4.68159	-4.6822	-4.68281	-4.68341	-4.68401	-4.6846	-4.6852	-4.68579	-4.68607	-4.68605	-4.68602	-4.68599	-4.68597	-4.68595	-4.68592	-4.68535	-4.68463	-4.6839	-4.68317	-4.68244	-4.68171	-4.68099	-4.68026	-4.67953
657	-4.66579	-4.66642	-4.66707	-4.66771	-4.66836	-4.669	-4.66957	-4.66911	-4.66866	-4.66821	-4.66777	-4.66732	-4.66688	-4.66644	-4.666	-4.66557	-4.66513	-4.6647	-4.66428	-4.66385	-4.66343	-4.66301	-4.66259	-4.6628	-4.66327	-4.66373	-4.66418	-4.66461	-4.66502	-4.66542	-4.66579	-4.66613	-4.66645	-4.66673	-4.66699	-4.6672	-4.66738	-4.66752	-4.66761	-4.66766	-4.66766	-4.66762	-4.66752	-4.66738	-4.66718	-4.66694	-4.66665	-4.66631	-4.66594
658	-4.66577	-4.66514	-4.6645	-4.66387	-4.66324	-4.66261	-4.662	-4.66139	-4.66081	-4.66025	-4.65974	-4.6593	-4.65899	-4.65885	-4.65892	-4.65916	-4.65951	-4.65993	-4.66039	-4.66086	-4.66134	-4.66183	-4.66231	-4.66217	-4.66176	-4.66136	-4.66095	-4.66055	-4.66015	-4.65976	-4.65938	-4.65901	-4.65865	-4.65831	-4.65802	-4.65777	-4.65759	-4.65747	-4.65739	-4.65737	-4.65774	-4.6584	-4.65911	-4.65983	-4.66055	-4.66128	-4.662	-4.66273	-4.66345
659	-4.6574	-4.6574	-4.6574	-4.6574	-4.6574	-4.6574	-4.6574	-4.6574	-4.6574	-4.6574	-4.65739	-4.65739	-4.65739	-4.6574	-4.65741	-4.65742	-4.65742	-4.65741	-4.65741	-4.6574	-4.6574	-4.65739	-4.65739	-4.65738	-4.65737	-4.65737	-4.65736	-4.65736	-4.65735	-4.65734	-4.65734	-4.65733	-4.65732	-4.65732	-4.65731	-4.65731	-4.65731	-4.65731	-4.65732	-4.65734	-4.6573	-4.65727	-4.65725	-4.65723	-4.65722	-4.65721	-4.65721	-4.6572	-4.6572
660	-4.65738	-4.65738	-4.65737	-4.65737	-4.65737	-4.65736	-4.65735	-4.65735	-4.65734	-4.65733	-4.65732	-4.65732	-4.65731	-4.65731	-4.6573	-4.65729	-4.65728	-4.65727	-4.65726	-4.65725	-4.65724	-4.65723	-4.65721	-4.6572	-4.65719	-4.65717	-4.65715	-4.65713	-4.65711	-4.65709	-4.65706	-4.65702	-4.65697	-4.6569	-4.6568	-4.65664	-4.65642	-4.65615	-4.65614	-4.6568	-4.65715	-4.65721	-4.65722	-4.65722	-4.65721	-4.65721	-4.6572	-4.65719	-4.65718
661	-4.65048	-4.65085	-4.6513	-4.65177	-4.65223	-4.6527	-4.65318	-4.65365	-4.6541	-4.65454	-4.65494	-4.65527	-4.65547	-4.65549	-4.65531	-4.65496	-4.65451	-4.654	-4.65346	-4.6529	-4.65232	-4.65174	-4.65116	-4.65057	-4.64999	-4.64942	-4.64885	-4.64835	-4.64903	-4.64973	-4.65044	-4.65115	-4.65186	-4.65257	-4.65329	-4.654	-4.65472	-4.65543	-4.65583	-4.65549	-4.65514	-4.65478	-4.65442	-4.65406	-4.65369	-4.65333	-4.65297	-4.65262	-4.6524
662	-4.65031	-4.64996	-4.64954	-4.64913	-4.64873	-4.64836	-4.64819	-4.64819	-4.6482	-4.6482	-4.6482	-4.6482	-4.6482	-4.6482	-4.64821	-4.64821	-4.64821	-4.64821	-4.64821	-4.64821	-4.64821	-4.64821	-4.64822	-4.64822	-4.64822	-4.64822	-4.64822	-4.64829	-4.64822	-4.64822	-4.64822	-4.64822	-4.64823	-4.64823	-4.64823	-4.64823	-4.64823	-4.64823	-4.64823	-4.64823	-4.64823	-4.64849	-4.64896	-4.64945	-4.64996	-4.6505	-4.65106	-4.65163	-4.65208
663	-4.64818	-4.64818	-4.64818	-4.64819	-4.64819	-4.64819	-4.64817	-4.64816	-4.64816	-4.64816	-4.64815	-4.64815	-4.64815	-4.64815	-4.64814	-4.64814	-4.64814	-4.64814	-4.64813	-4.64813	-4.64813	-4.64813	-4.64813	-4.64812	-4.64812	-4.64812	-4.64811	-4.6482	-4.64812	-4.64811	-4.64811	-4.64811	-4.64811	-4.6481	-4.6481	-4.6481	-4.6481	-4.6481	-4.6481	-4.6481	-4.64811	-4.64823	-4.64823	-4.64823	-4.64823	-4.64823	-4.64823	-4.64823	-4.64823
664	-4.64817	-4.64817	-4.64817	-4.64817	-4.64817	-4.64816	-4.64799	-4.64766	-4.64745	-4.64742	-4.64742	-4.64743	-4.64744	-4.64745	-4.64745	-4.64746	-4.64747	-4.64748	-4.64748	-4.64749	-4.6475	-4.6475	-4.64751	-4.64752	-4.64752	-4.64753	-4.64763	-4.6481	-4.64771	-4.64756	-4.64756	-4.64757	-4.64757	-4.64758	-4.64758	-4.64759	-4.64759	-4.6476	-4.64761	-4.64768	-4.64803	-4.64809	-4.64809	-4.64809	-4.64808	-4.64808	-4.64808	-4.64808	-4.64808
665	-4.64732	-4.64733	-4.64734	-4.64735	-4.64735	-4.64736	-4.64737	-4.64737	-4.64732	-4.64725	-4.64722	-4.6472	-4.64719	-4.64717	-4.64716	-4.64715	-4.64713	-4.64712	-4.64711	-4.64709	-4.64708	-4.64707	-4.64705	-4.64704	-4.64702	-4.64701	-4.64753	-4.64754	-4.64754	-4.64715	-4.64694	-4.64693	-4.64691	-4.6469	-4.64689	-4.64688	-4.64687	-4.64694	-4.64723	-4.64755	-4.64759	-4.6476	-4.64761	-4.64761	-4.64761	-4.64762	-4.64762	-4.64762	-4.64762
666	-4.64731	-4.6473	-4.64729	-4.64728	-4.64727	-4.64725	-4.64724	-4.64721	-4.64714	-4.64691	-4.64663	-4.64636	-4.6461	-4.64586	-4.64565	-4.64555	-4.64556	-4.64559	-4.64562	-4.64564	-4.64567	-4.64569	-4.64572	-4.64575	-4.64624	-4.64693	-4.647	-4.64698	-4.64697	-4.64695	-4.64661	-4.6461	-4.64598	-4.646	-4.64603	-4.6462	-4.64649	-4.64674	-4.64679	-4.64679	-4.64678	-4.64676	-4.64675	-4.64674	-4.64672	-4.64671	-4.64669	-4.64667	-4.64666
667	-4.64505	-4.64508	-4.64512	-4.64515	-4.64518	-4.64522	-4.64525	-4.64528	-4.64531	-4.64534	-4.64538	-4.64541	-4.64543	-4.64546	-4.64548	-4.6454	-4.64523	-4.64507	-4.64493	-4.64481	-4.64471	-4.64464	-4.64488	-4.64556	-4.64577	-4.6458	-4.64582	-4.64584	-4.64587	-4.64589	-4.64591	-4.6459	-4.64553	-4.64566	-4.6459	-4.64602	-4.64605	-4.64607	-4.64609	-4.64611	-4.64613	-4.64615	-4.64617	-4.64619	-4.64621	-4.64623	-4.64625	-4.64627	-4.64629
668	-4.64504	-4.64501	-4.64497	-4.64494	-4.6449	-4.64486	-4.64483	-4.64479	-4.64475	-4.64471	-4.64467	-4.64463	-4.64459	-4.64455	-4.64451	-4.64447	-4.64443	-4.64439	-4.64435	-4.64431	-4.64426	-4.64422	-4.64459	-4.64456	-4.64456	-4.64458	-4.64462	-4.64469	-4.64479	-4.64491	-4.64506	-4.64523	-4.64543	-4.64501	-4.64451	-4.64402	-4.64359	-4.64354	-4.6435	-4.64346	-4.64341	-4.64337	-4.64333	-4.64328	-4.64331	-4.64363	-4.64395	-4.64428	-4.6446
669	-4.63838	-4.63851	-4.63863	-4.63875	-4.63887	-4.63898	-4.6391	-4.63921	-4.63931	-4.63941	-4.63951	-4.63961	-4.63971	-4.6398	-4.6399	-4.64036	-4.64097	-4.6416	-4.64224	-4.64288	-4.64354	-4.64421	-4.64418	-4.64414	-4.6441	-4.64405	-4.64401	-4.64397	-4.64393	-4.64389	-4.64384	-4.6438	-4.64376	-4.64371	-4.64367	-4.64363	-4.64353	-4.64306	-4.64261	-4.64218	-4.64212	-4.64239	-4.64269	-4.643	-4.64324	-4.64319	-4.64315	-4.64311	-4.64306
670	-4.63837	-4.63824	-4.63811	-4.63797	-4.63782	-4.63768	-4.63752	-4.63736	-4.6372	-4.63704	-4.6375	-4.63804	-4.63859	-4.63916	-4.63974	-4.63997	-4.64006	-4.64015	-4.64023	-4.64031	-4.64039	-4.64046	-4.64054	-4.64061	-4.64069	-4.64076	-4.64083	-4.64089	-4.64096	-4.64103	-4.64109	-4.64116	-4.64122	-4.64129	-4.64136	-4.64142	-4.6415	-4.64158	-4.6417	-4.64186	-4.64177	-4.64166	-4.64171	-4.64177	-4.64183	-4.64188	-4.64194	-4.64199	-4.64204
671	-4.63364	-4.63371	-4.63392	-4.6343	-4.6347	-4.63512	-4.63555	-4.63601	-4.63649	-4.63698	-4.63686	-4.63669	-4.6365	-4.63632	-4.63612	-4.63592	-4.63572	-4.63551	-4.6353	-4.63529	-4.63561	-4.63594	-4.63626	-4.63658	-4.6369	-4.63722	-4.63754	-4.63786	-4.63817	-4.63848	-4.63879	-4.63911	-4.63942	-4.63973	-4.64003	-4.64034	-4.64064	-4.64092	-4.64118	-4.64137	-4.64147	-4.64127	-4.64089	-4.64052	-4.64016	-4.63981	-4.63949	-4.63919	-4.63891
672	-4.63364	-4.63358	-4.63378	-4.63386	-4.63394	-4.63402	-4.6341	-4.63419	-4.63427	-4.63435	-4.63443	-4.63451	-4.63458	-4.63466	-4.63473	-4.6348	-4.63487	-4.63494	-4.63503	-4.63509	-4.63512	-4.63518	-4.63525	-4.63531	-4.63537	-4.63542	-4.63548	-4.63554	-4.6356	-4.63566	-4.63572	-4.63577	-4.63583	-4.63589	-4.63595	-4.636	-4.63606	-4.63611	-4.63617	-4.63622	-4.63627	-4.63632	-4.63637	-4.63642	-4.63647	-4.63652	-4.63656	-4.63661	-4.63665
673	-4.6332	-4.63355	-4.63352	-4.63349	-4.63346	-4.63345	-4.63346	-4.63348	-4.63351	-4.63356	-4.63361	-4.63366	-4.63372	-4.63379	-4.63385	-4.63392	-4.63423	-4.63458	-4.63489	-4.63503	-4.63484	-4.63461	-4.63443	-4.63445	-4.63451	-4.63457	-4.63462	-4.63467	-4.63472	-4.63477	-4.63482	-4.63486	-4.6349	-4.63493	-4.63496	-4.63499	-4.63501	-4.63503	-4.63504	-4.63505	-4.63505	-4.63504	-4.63503	-4.635	-4.63497	-4.63493	-4.63487	-4.6348	-4.63471
674	-4.63319	-4.63286	-4.63253	-4.63222	-4.63192	-4.63164	-4.63156	-4.63148	-4.63139	-4.63159	-4.63197	-4.63237	-4.63276	-4.63314	-4.63351	-4.63387	-4.63399	-4.63405	-4.63412	-4.63419	-4.63425	-4.63431	-4.63432	-4.63411	-4.63386	-4.6336	-4.63333	-4.63306	-4.63278	-4.63249	-4.6322	-4.6319	-4.6316	-4.63128	-4.63097	-4.63065	-4.63033	-4.63003	-4.62977	-4.62962	-4.62961	-4.62966	-4.62975	-4.62986	-4.62999	-4.63012	-4.63027	-4.63043	-4.6306
675	-4.63159	-4.63163	-4.63166	-4.63167	-4.63165	-4.63161	-4.63138	-4.6312	-4.63127	-4.63127	-4.63114	-4.631	-4.63085	-4.63068	-4.6305	-4.63032	-4.63012	-4.63	-4.6299	-4.62981	-4.62972	-4.62963	-4.62955	-4.62947	-4.6294	-4.62934	-4.62928	-4.62923	-4.62919	-4.62915	-4.62912	-4.6291	-4.62909	-4.62909	-4.6291	-4.62911	-4.62913	-4.62914	-4.62911	-4.62897	-4.6287	-4.62837	-4.62801	-4.62764	-4.62725	-4.62686	-4.62645	-4.62605	-4.62563
676	-4.63159	-4.63153	-4.63147	-4.63139	-4.63131	-4.63122	-4.63112	-4.63103	-4.63092	-4.63082	-4.63072	-4.63061	-4.63051	-4.6304	-4.6303	-4.6302	-4.63009	-4.62991	-4.6297	-4.62948	-4.62924	-4.629	-4.62875	-4.62849	-4.62822	-4.62794	-4.62765	-4.62735	-4.62704	-4.62672	-4.62639	-4.62605	-4.6257	-4.62534	-4.62497	-4.62461	-4.62438	-4.62418	-4.62399	-4.6238	-4.62362	-4.62343	-4.62325	-4.62307	-4.62289	-4.62272	-4.62254	-4.62237	-4.62221
677	-4.62717	-4.62766	-4.62816	-4.62865	-4.62913	-4.6296	-4.63003	-4.63039	-4.6305	-4.63034	-4.63011	-4.62987	-4.62962	-4.62937	-4.62913	-4.62889	-4.62865	-4.62841	-4.62818	-4.62795	-4.62772	-4.62749	-4.62727	-4.62705	-4.62683	-4.62661	-4.6264	-4.62619	-4.62598	-4.62577	-4.62556	-4.62536	-4.62516	-4.62496	-4.62476	-4.62455	-4.6242	-4.6238	-4.6234	-4.62299	-4.62257	-4.62215	-4.62173	-4.62132	-4.6211	-4.62107	-4.62104	-4.62099	-4.62092
678	-4.62716	-4.62666	-4.62616	-4.62567	-4.62517	-4.62469	-4.62421	-4.62375	-4.62329	-4.62285	-4.62242	-4.62201	-4.62161	-4.62123	-4.62086	-4.62051	-4.62018	-4.61987	-4.61957	-4.61928	-4.61901	-4.61876	-4.61852	-4.61846	-4.6187	-4.61893	-4.61915	-4.61936	-4.61957	-4.61976	-4.61994	-4.62011	-4.62027	-4.62042	-4.62055	-4.62067	-4.62078	-4.62087	-4.62095	-4.62101	-4.62106	-4.62109	-4.62111	-4.62111	-4.62092	-4.62054	-4.62018	-4.61986	-4.6196
679	-4.61162	-4.61195	-4.61229	-4.61262	-4.61295	-4.61327	-4.61359	-4.61391	-4.61423	-4.61454	-4.61485	-4.61516	-4.61546	-4.61576	-4.61605	-4.61634	-4.61662	-4.6169	-4.61718	-4.61745	-4.61771	-4.61797	-4.61822	-4.6183	-4.61809	-4.61789	-4.61771	-4.61753	-4.61738	-4.61723	-4.6171	-4.61699	-4.6169	-4.61684	-4.6168	-4.61681	-4.61686	-4.61693	-4.61703	-4.61714	-4.61726	-4.61739	-4.61752	-4.61765	-4.61779	-4.61792	-4.61806	-4.6182	-4.61834
680	-4.61161	-4.61128	-4.61095	-4.61117	-4.61139	-4.6116	-4.61181	-4.612	-4.6122	-4.61238	-4.61256	-4.61274	-4.61291	-4.61308	-4.61324	-4.61341	-4.61357	-4.61372	-4.61388	-4.61403	-4.61418	-4.61432	-4.61447	-4.61461	-4.61475	-4.61489	-4.61503	-4.61517	-4.6153	-4.61543	-4.61555	-4.61566	-4.61576	-4.61585	-4.6159	-4.61593	-4.61592	-4.61589	-4.61584	-4.61579	-4.61573	-4.61568	-4.61562	-4.61557	-4.61551	-4.61546	-4.61542	-4.61538	-4.61534
681	-4.61047	-4.61071	-4.61093	-4.61059	-4.61024	-4.60989	-4.60954	-4.60919	-4.60883	-4.60848	-4.60812	-4.60776	-4.6074	-4.60704	-4.60668	-4.60632	-4.60628	-4.60667	-4.60706	-4.60744	-4.60782	-4.60819	-4.60856	-4.60892	-4.60928	-4.60963	-4.60997	-4.61031	-4.61065	-4.61097	-4.61129	-4.61161	-4.61191	-4.61221	-4.61251	-4.61279	-4.61307	-4.61333	-4.61359	-4.61384	-4.61407	-4.61429	-4.61449	-4.61467	-4.61483	-4.61495	-4.61504	-4.61509	-4.61516
682	-4.61046	-4.61021	-4.60994	-4.60966	-4.60937	-4.60906	-4.60874	-4.6084	-4.60805	-4.60768	-4.6073	-4.60689	-4.60647	-4.60603	-4.60558	-4.60585	-4.60593	-4.60558	-4.60522	-4.60487	-4.60452	-4.60419	-4.60388	-4.6036	-4.60338	-4.60327	-4.60331	-4.60353	-4.60388	-4.60432	-4.60481	-4.60533	-4.60587	-4.60641	-4.60697	-4.60753	-4.60809	-4.60865	-4.60921	-4.60977	-4.61033	-4.61088	-4.61144	-4.61199	-4.61253	-4.61307	-4.6136	-4.6141	-4.61451
683	-4.59922	-4.59964	-4.60012	-4.60059	-4.60106	-4.60152	-4.60198	-4.60243	-4.60288	-4.60332	-4.60376	-4.60419	-4.60462	-4.60504	-4.60545	-4.6051	-4.60461	-4.6041	-4.60358	-4.60303	-4.60248	-4.6019	-4.60132	-4.60071	-4.60013	-4.60042	-4.60057	-4.60055	-4.60038	-4.60012	-4.59981	-4.59947	-4.59911	-4.59873	-4.59835	-4.59795	-4.59755	-4.59715	-4.59674	-4.59633	-4.59701	-4.59774	-4.59846	-4.59919	-4.59991	-4.60063	-4.60134	-4.60206	-4.60277
684	-4.59908	-4.59866	-4.59817	-4.59767	-4.59718	-4.59667	-4.59617	-4.59566	-4.59515	-4.59464	-4.59413	-4.59362	-4.59366	-4.59423	-4.5948	-4.59537	-4.59594	-4.59651	-4.59707	-4.59763	-4.59818	-4.59872	-4.59923	-4.59971	-4.60009	-4.59947	-4.59884	-4.59819	-4.59753	-4.59686	-4.59618	-4.5955	-4.5948	-4.5941	-4.5934	-4.59339	-4.59411	-4.59484	-4.59556	-4.59629	-4.59591	-4.59549	-4.59507	-4.59465	-4.59422	-4.59379	-4.59336	-4.59293	-4.5925
685	-4.58708	-4.58756	-4.58809	-4.58863	-4.58917	-4.58972	-4.59028	-4.59083	-4.59139	-4.59196	-4.59252	-4.59309	-4.5931	-4.59259	-4.59208	-4.59158	-4.59107	-4.59057	-4.59008	-4.58959	-4.58911	-4.58863	-4.58816	-4.58771	-4.58726	-4.58684	-4.58707	-4.58774	-4.58843	-4.58912	-4.58982	-4.59053	-4.59124	-4.59195	-4.59267	-4.59268	-4.59196	-4.59124	-4.59051	-4.58978	-4.58904	-4.5883	-4.58755	-4.58681	-4.58606	-4.5853	-4.58455	-4.58379	-4.58304
686	-4.587	-4.58652	-4.58602	-4.58552	-4.58504	-4.58457	-4.58412	-4.5837	-4.58329	-4.58292	-4.58259	-4.5823	-4.58207	-4.58191	-4.58184	-4.58187	-4.582	-4.58223	-4.58255	-4.58296	-4.58344	-4.58396	-4.58453	-4.58513	-4.58575	-4.58639	-4.58639	-4.58598	-4.58558	-4.5852	-4.58483	-4.58447	-4.58413	-4.5838	-4.58348	-4.58318	-4.58289	-4.58262	-4.58235	-4.5821	-4.58186	-4.58162	-4.5814	-4.58119	-4.58111	-4.58148	-4.58191	-4.58234	-4.58278
687	-4.56739	-4.56796	-4.56855	-4.56914	-4.56973	-4.57031	-4.5709	-4.57148	-4.57204	-4.5726	-4.57312	-4.57362	-4.57408	-4.57448	-4.57482	-4.57508	-4.57526	-4.57536	-4.5754	-4.57539	-4.57535	-4.57529	-4.57524	-4.5752	-4.5752	-4.57522	-4.57528	-4.57539	-4.57553	-4.57572	-4.57594	-4.57619	-4.57647	-4.57678	-4.5771	-4.57745	-4.57781	-4.57818	-4.57857	-4.57896	-4.57936	-4.57977	-4.58019	-4.5806	-4.58089	-4.58073	-4.58053	-4.58033	-4.58012
688	-4.56738	-4.56681	-4.56625	-4.56569	-4.56515	-4.56462	-4.56409	-4.56359	-4.56309	-4.56262	-4.56264	-4.56303	-4.56342	-4.56379	-4.56416	-4.56451	-4.56485	-4.56517	-4.56547	-4.56575	-4.56599	-4.56621	-4.56639	-4.56652	-4.56662	-4.56666	-4.56697	-4.56737	-4.56776	-4.56816	-4.56854	-4.56893	-4.56931	-4.56969	-4.57006	-4.57043	-4.57079	-4.57115	-4.57151	-4.57186	-4.57221	-4.57255	-4.57288	-4.57321	-4.57354	-4.57386	-4.57418	-4.57448	-4.57479
689	-4.55841	-4.55885	-4.55929	-4.55972	-4.56015	-4.56058	-4.561	-4.56142	-4.56183	-4.56224	-4.56215	-4.56171	-4.56128	-4.56147	-4.56191	-4.56235	-4.56278	-4.56321	-4.56364	-4.56407	-4.56449	-4.56491	-4.56533	-4.56574	-4.56615	-4.56656	-4.56666	-4.56661	-4.56652	-4.56639	-4.56622	-4.56602	-4.56579	-4.56554	-4.56527	-4.56499	-4.56469	-4.56439	-4.56408	-4.56376	-4.56345	-4.56313	-4.56281	-4.56249	-4.56225	-4.56304	-4.56382	-4.56461	-4.56539
690	-4.5584	-4.55795	-4.5575	-4.55704	-4.55739	-4.55785	-4.55831	-4.55877	-4.55922	-4.55968	-4.56013	-4.56058	-4.56102	-4.56086	-4.56046	-4.56009	-4.55972	-4.55938	-4.55905	-4.55874	-4.55845	-4.55817	-4.55791	-4.55767	-4.55744	-4.55723	-4.55703	-4.55685	-4.55669	-4.55654	-4.5564	-4.55628	-4.55617	-4.55608	-4.556	-4.55594	-4.55593	-4.55671	-4.5575	-4.55829	-4.55909	-4.55988	-4.56067	-4.56146	-4.56217	-4.56186	-4.56155	-4.56125	-4.56095
691	-4.55576	-4.55603	-4.55647	-4.55693	-4.55658	-4.55611	-4.55563	-4.55515	-4.55466	-4.55416	-4.55366	-4.55315	-4.55263	-4.55211	-4.55158	-4.55104	-4.55049	-4.54994	-4.54939	-4.54883	-4.54826	-4.54769	-4.54712	-4.54654	-4.54649	-4.54727	-4.54805	-4.54883	-4.54962	-4.5504	-4.55119	-4.55197	-4.55276	-4.55355	-4.55434	-4.55513	-4.55588	-4.55585	-4.55582	-4.55581	-4.55581	-4.55583	-4.55586	-4.5559	-4.55595	-4.55601	-4.55609	-4.55617	-4.55627
692	-4.55522	-4.55494	-4.55449	-4.55403	-4.55355	-4.55307	-4.55258	-4.5521	-4.55161	-4.55111	-4.55062	-4.55012	-4.54963	-4.54913	-4.54862	-4.54812	-4.54762	-4.54711	-4.5466	-4.5461	-4.5456	-4.5451	-4.54493	-4.54571	-4.54596	-4.54538	-4.54479	-4.54421	-4.54362	-4.54382	-4.544	-4.54414	-4.54424	-4.54429	-4.5443	-4.54426	-4.54418	-4.54405	-4.54387	-4.54365	-4.54338	-4.54308	-4.54273	-4.54235	-4.54193	-4.54148	-4.54099	-4.54047	-4.53993
693	-4.52846	-4.52918	-4.52989	-4.53061	-4.53134	-4.53207	-4.5328	-4.53354	-4.53428	-4.53502	-4.53577	-4.53652	-4.53727	-4.53803	-4.53878	-4.53955	-4.54031	-4.54107	-4.54184	-4.54261	-4.54338	-4.54416	-4.54461	-4.54414	-4.54371	-4.5434	-4.5433	-4.54341	-4.54361	-4.54303	-4.54244	-4.54185	-4.54126	-4.54067	-4.54008	-4.5395	-4.53891	-4.53833	-4.53774	-4.53716	-4.53658	-4.53601	-4.53543	-4.53486	-4.53429	-4.53372	-4.53316	-4.5326	-4.53204
694	-4.52846	-4.52775	-4.52705	-4.52635	-4.52566	-4.52644	-4.52749	-4.52851	-4.52952	-4.5305	-4.53146	-4.5324	-4.53331	-4.53419	-4.53505	-4.53588	-4.53667	-4.53743	-4.53815	-4.53884	-4.53948	-4.54008	-4.54063	-4.54111	-4.54151	-4.54174	-4.54171	-4.54142	-4.541	-4.54051	-4.54001	-4.53948	-4.53895	-4.53841	-4.53786	-4.53731	-4.53675	-4.53619	-4.53562	-4.53505	-4.53448	-4.5339	-4.53331	-4.53273	-4.53213	-4.53153	-4.53093	-4.53032	-4.52971
695	-4.52108	-4.52212	-4.52322	-4.52431	-4.52538	-4.52497	-4.52429	-4.52361	-4.52294	-4.52227	-4.52161	-4.52096	-4.52031	-4.51967	-4.51904	-4.51842	-4.5178	-4.51719	-4.51659	-4.516	-4.51542	-4.51484	-4.51428	-4.51372	-4.51318	-4.51264	-4.51212	-4.51234	-4.5127	-4.51306	-4.51342	-4.51379	-4.51416	-4.51454	-4.51493	-4.51558	-4.51623	-4.51689	-4.51755	-4.51821	-4.51889	-4.51957	-4.52025	-4.52095	-4.52165	-4.52235	-4.52306	-4.52378	-4.5245
696	-4.52092	-4.51988	-4.51875	-4.51761	-4.51648	-4.51534	-4.5142	-4.51308	-4.51197	-4.51088	-4.50983	-4.50883	-4.50791	-4.5078	-4.5081	-4.50841	-4.50871	-4.50902	-4.50934	-4.50966	-4.50998	-4.5103	-4.51063	-4.51096	-4.5113	-4.51164	-4.51199	-4.5116	-4.5112	-4.5118	-4.51242	-4.51304	-4.51366	-4.5143	-4.51493	-4.51532	-4.51571	-4.51611	-4.51651	-4.51692	-4.51734	-4.51776	-4.51818	-4.51861	-4.51904	-4.51948	-4.51993	-4.52038	-4.52084
697	-4.50416	-4.50438	-4.50465	-4.50493	-4.50521	-4.50549	-4.50577	-4.50605	-4.50634	-4.50663	-4.50692	-4.50721	-4.50751	-4.50711	-4.50648	-4.50607	-4.50588	-4.50591	-4.50611	-4.50643	-4.50683	-4.50729	-4.50779	-4.50832	-4.50886	-4.50943	-4.51001	-4.5106	-4.5111	-4.51061	-4.51013	-4.50966	-4.50921	-4.50877	-4.50834	-4.50792	-4.50752	-4.50714	-4.50676	-4.50641	-4.50667	-4.5076	-4.50853	-4.50944	-4.51035	-4.51124	-4.51213	-4.513	-4.51386
698	-4.50403	-4.50381	-4.50354	-4.50326	-4.50299	-4.50271	-4.50243	-4.50215	-4.50187	-4.50159	-4.50131	-4.50103	-4.50074	-4.50046	-4.50017	-4.49987	-4.49958	-4.49928	-4.49898	-4.49867	-4.49836	-4.49805	-4.49774	-4.49742	-4.49709	-4.49676	-4.49643	-4.49609	-4.49607	-4.49677	-4.49755	-4.49838	-4.49925	-4.50014	-4.50106	-4.50198	-4.50292	-4.50386	-4.5048	-4.50574	-4.50606	-4.50574	-4.50542	-4.50513	-4.50485	-4.50459	-4.50434	-4.50411	-4.5039
699	-4.49275	-4.49334	-4.49392	-4.4945	-4.49507	-4.49563	-4.49619	-4.49672	-4.49724	-4.49774	-4.49819	-4.4986	-4.49892	-4.49914	-4.4992	-4.49907	-4.49873	-4.49821	-4.49757	-4.49688	-4.49619	-4.49558	-4.49508	-4.49475	-4.49463	-4.49472	-4.49501	-4.49548	-4.49575	-4.4954	-4.49505	-4.49469	-4.49433	-4.49396	-4.49359	-4.49321	-4.49282	-4.49243	-4.49204	-4.49163	-4.49123	-4.49081	-4.49039	-4.48997	-4.48953	-4.4891	-4.48865	-4.4882	-4.48775
700	-4.49274	-4.49216	-4.49156	-4.49096	-4.49036	-4.48976	-4.48915	-4.48855	-4.48794	-4.48733	-4.48672	-4.48611	-4.4855	-4.48488	-4.48427	-4.48365	-4.48304	-4.48242	-4.4818	-4.48118	-4.48091	-4.48146	-4.48184	-4.48202	-4.48197	-4.48168	-4.48117	-4.48047	-4.47962	-4.47866	-4.47761	-4.47649	-4.47532	-4.47411	-4.47287	-4.47161	-4.47055	-4.46991	-4.47016	-4.47079	-4.47142	-4.47204	-4.47265	-4.47327	-4.47387	-4.47447	-4.47507	-4.47566	-4.47625
701	-4.46068	-4.46177	-4.46288	-4.46398	-4.46508	-4.46618	-4.46728	-4.46837	-4.46945	-4.47053	-4.4716	-4.47266	-4.47371	-4.47474	-4.47575	-4.47673	-4.47768	-4.47859	-4.47944	-4.48022	-4.48056	-4.47994	-4.47932	-4.4787	-4.47807	-4.47745	-4.47682	-4.4762	-4.47557	-4.47495	-4.47432	-4.47369	-4.47306	-4.47243	-4.4718	-4.47116	-4.47031	-4.46952	-4.46927	-4.46864	-4.468	-4.46736	-4.46673	-4.46609	-4.46545	-4.46481	-4.46417	-4.46353	-4.46289
702	-4.46065	-4.45956	-4.45846	-4.45735	-4.45625	-4.45515	-4.45405	-4.45295	-4.45186	-4.45077	-4.45071	-4.45146	-4.4522	-4.45294	-4.45368	-4.45441	-4.45514	-4.45587	-4.45659	-4.45731	-4.45802	-4.45873	-4.45944	-4.46014	-4.46084	-4.46153	-4.46222	-4.46291	-4.46359	-4.46427	-4.46494	-4.46561	-4.46627	-4.46693	-4.46758	-4.46823	-4.46888	-4.46901	-4.4677	-4.46638	-4.46505	-4.46371	-4.46237	-4.46103	-4.45969	-4.45836	-4.45704	-4.45574	-4.45449
703	-4.44333	-4.44388	-4.44463	-4.4454	-4.44617	-4.44693	-4.44769	-4.44845	-4.44921	-4.44996	-4.44968	-4.44859	-4.44751	-4.44643	-4.44535	-4.44428	-4.44322	-4.44215	-4.4411	-4.44004	-4.439	-4.43795	-4.43691	-4.43588	-4.43486	-4.43384	-4.43311	-4.43382	-4.43453	-4.43523	-4.43593	-4.43662	-4.43732	-4.43801	-4.4387	-4.43939	-4.44007	-4.44075	-4.44143	-4.4421	-4.44277	-4.44344	-4.4441	-4.44475	-4.4454	-4.44603	-4.44665	-4.44723	-4.44777
704	-4.44278	-4.44222	-4.44146	-4.44068	-4.43989	-4.4391	-4.4383	-4.43751	-4.4367	-4.4359	-4.43509	-4.43428	-4.43347	-4.43265	-4.43183	-4.43101	-4.43019	-4.42937	-4.42854	-4.42809	-4.42882	-4.42954	-4.43026	-4.43098	-4.43169	-4.43241	-4.43282	-4.43181	-4.43081	-4.42981	-4.42882	-4.42783	-4.42686	-4.42588	-4.42492	-4.42396	-4.42301	-4.42206	-4.42112	-4.42019	-4.41927	-4.41837	-4.41751	-4.41694	-4.41778	-4.41909	-4.42045	-4.42182	-4.42319
705	-4.41368	-4.41447	-4.41526	-4.41604	-4.41682	-4.4176	-4.41837	-4.41914	-4.41991	-4.42067	-4.42142	-4.42218	-4.42293	-4.42368	-4.42442	-4.42516	-4.4259	-4.42663	-4.42736	-4.42771	-4.42688	-4.42604	-4.4252	-4.42437	-4.42352	-4.42268	-4.42184	-4.42099	-4.42014	-4.41929	-4.41843	-4.41758	-4.41672	-4.41586	-4.415	-4.41414	-4.41328	-4.41241	-4.41154	-4.41075	-4.41211	-4.41346	-4.41478	-4.41581	-4.41544	-4.41461	-4.41374	-4.41286	-4.41199
706	-4.41367	-4.41288	-4.41208	-4.41127	-4.41046	-4.40964	-4.40882	-4.408	-4.40716	-4.40633	-4.40549	-4.40464	-4.40379	-4.40293	-4.40207	-4.4012	-4.40033	-4.39945	-4.39856	-4.39767	-4.39677	-4.39587	-4.39497	-4.39406	-4.39316	-4.39244	-4.39325	-4.39454	-4.39587	-4.39721	-4.39855	-4.3999	-4.40125	-4.4026	-4.40395	-4.40531	-4.40667	-4.40803	-4.40939	-4.41067	-4.4098	-4.40893	-4.40805	-4.40718	-4.4063	-4.40542	-4.40454	-4.40366	-4.40278
707	-4.36503	-4.36585	-4.36667	-4.36749	-4.3683	-4.3691	-4.3699	-4.37068	-4.37146	-4.37224	-4.373	-4.37375	-4.37471	-4.37601	-4.37731	-4.37861	-4.37992	-4.38123	-4.38254	-4.38386	-4.38518	-4.3865	-4.38782	-4.38913	-4.39044	-4.39157	-4.39116	-4.39026	-4.38932	-4.38837	-4.38742	-4.38666	-4.38717	-4.38767	-4.38815	-4.38862	-4.38907	-4.38951	-4.38993	-4.39033	-4.39071	-4.39108	-4.39143	-4.39176	-4.39207	-4.39237	-4.39264	-4.39319	-4.39395
708	-4.36501	-4.36418	-4.36334	-4.36316	-4.36443	-4.3657	-4.36698	-4.36826	-4.36954	-4.37083	-4.37212	-4.37341	-4.3745	-4.37524	-4.37597	-4.37668	-4.37739	-4.37809	-4.37878	-4.37946	-4.38012	-4.38078	-4.38143	-4.38206	-4.38268	-4.38329	-4.38388	-4.38447	-4.38504	-4.38559	-4.38613	-4.38645	-4.38548	-4.3845	-4.38351	-4.38422	-4.38495	-4.38568	-4.38642	-4.38716	-4.3879	-4.38864	-4.38939	-4.39014	-4.3909	-4.39166	-4.39242	-4.39289	-4.39313
709	-4.36005	-4.36072	-4.36189	-4.3625	-4.36272	-4.36338	-4.36405	-4.36472	-4.36539	-4.36606	-4.36674	-4.36741	-4.36809	-4.36877	-4.36945	-4.37014	-4.37082	-4.37151	-4.3722	-4.37289	-4.37358	-4.37427	-4.37497	-4.37567	-4.37637	-4.37707	-4.37777	-4.37848	-4.37919	-4.3799	-4.38061	-4.38133	-4.38205	-4.38277	-4.3835	-4.38252	-4.38152	-4.38052	-4.37951	-4.37849	-4.37747	-4.37664	-4.37756	-4.37847	-4.37938	-4.3803	-4.38121	-4.38212	-4.38303
710	-4.36005	-4.36062	-4.36138	-4.36203	-4.36163	-4.36077	-4.3599	-4.35903	-4.35815	-4.35727	-4.35638	-4.35549	-4.35459	-4.35369	-4.35278	-4.35263	-4.35356	-4.35449	-4.35542	-4.35634	-4.35727	-4.3582	-4.35913	-4.36006	-4.36098	-4.36191	-4.36283	-4.36376	-4.36468	-4.36561	-4.36653	-4.36745	-4.36837	-4.3693	-4.37022	-4.37114	-4.37206	-4.37297	-4.37389	-4.37481	-4.37573	-4.37644	-4.3754	-4.37436	-4.37332	-4.37226	-4.37121	-4.37014	-4.36908
711	-4.35936	-4.35939	-4.35873	-4.35807	-4.35742	-4.35676	-4.35611	-4.35545	-4.3548	-4.35415	-4.3535	-4.35285	-4.3522	-4.35156	-4.3517	-4.35187	-4.35096	-4.35004	-4.34911	-4.34819	-4.34726	-4.34643	-4.34579	-4.34515	-4.34451	-4.34388	-4.34324	-4.34261	-4.34198	-4.34135	-4.34072	-4.34009	-4.33946	-4.33883	-4.33821	-4.33758	-4.33696	-4.33633	-4.33571	-4.33509	-4.3352	-4.33637	-4.33754	-4.3387	-4.33986	-4.34103	-4.34218	-4.34334	-4.3445
712	-4.35936	-4.3581	-4.35685	-4.3556	-4.35435	-4.3531	-4.35186	-4.35062	-4.34939	-4.34816	-4.34797	-4.3489	-4.34983	-4.35077	-4.35091	-4.35027	-4.34962	-4.34898	-4.34834	-4.3477	-4.34706	-4.34631	-4.34538	-4.34444	-4.34349	-4.34254	-4.34159	-4.34064	-4.33968	-4.33872	-4.33776	-4.33679	-4.33582	-4.33485	-4.33388	-4.33291	-4.33193	-4.33169	-4.33286	-4.33403	-4.33446	-4.33384	-4.33322	-4.33261	-4.33199	-4.33137	-4.33075	-4.33014	-4.32953
713	-4.33864	-4.33957	-4.34051	-4.34144	-4.34237	-4.34331	-4.34424	-4.34517	-4.34611	-4.34704	-4.34693	-4.3457	-4.34448	-4.34326	-4.34205	-4.34083	-4.33963	-4.33842	-4.33722	-4.33602	-4.33482	-4.33363	-4.33244	-4.33126	-4.33008	-4.3289	-4.32772	-4.32655	-4.32538	-4.32422	-4.32345	-4.32463	-4.32581	-4.32699	-4.32816	-4.32934	-4.33051	-4.33095	-4.32997	-4.32899	-4.328	-4.32702	-4.32603	-4.32505	-4.32406	-4.32307	-4.32209	-4.32111	-4.32014
714	-4.33863	-4.3377	-4.33677	-4.33583	-4.3349	-4.33396	-4.33303	-4.33209	-4.33116	-4.33022	-4.32928	-4.32835	-4.32741	-4.32648	-4.32554	-4.3246	-4.32367	-4.32273	-4.32179	-4.32086	-4.31992	-4.31898	-4.31805	-4.31711	-4.31637	-4.31755	-4.31873	-4.31991	-4.32109	-4.32227	-4.32305	-4.3219	-4.32074	-4.31959	-4.31844	-4.31729	-4.31615	-4.31501	-4.31388	-4.31274	-4.31162	-4.31202	-4.3126	-4.31319	-4.31378	-4.31437	-4.31495	-4.31553	-4.31611
715	-4.28936	-4.29014	-4.29102	-4.29201	-4.29306	-4.29416	-4.29528	-4.29642	-4.29757	-4.29873	-4.29989	-4.30106	-4.30223	-4.3034	-4.30458	-4.30575	-4.30693	-4.30811	-4.30929	-4.31047	-4.31165	-4.31283	-4.31401	-4.31519	-4.31617	-4.31524	-4.3143	-4.31337	-4.31243	-4.31149	-4.31056	-4.30962	-4.30869	-4.30775	-4.30791	-4.3085	-4.30908	-4.30967	-4.31025	-4.31084	-4.31143	-4.31049	-4.30937	-4.30825	-4.30713	-4.30602	-4.30491	-4.3038	-4.3027
716	-4.28936	-4.28867	-4.28916	-4.2899	-4.29057	-4.2912	-4.2918	-4.29239	-4.29298	-4.29355	-4.29413	-4.2947	-4.29527	-4.29584	-4.29641	-4.29698	-4.29754	-4.29811	-4.29869	-4.29926	-4.29983	-4.3004	-4.30097	-4.30155	-4.30212	-4.3027	-4.30327	-4.30385	-4.30443	-4.30501	-4.30559	-4.30617	-4.30675	-4.30733	-4.30681	-4.30588	-4.30494	-4.30401	-4.30307	-4.30214	-4.3012	-4.30027	-4.29933	-4.2984	-4.29747	-4.29653	-4.29614	-4.29712	-4.29811
717	-4.28739	-4.28833	-4.28803	-4.28743	-4.28685	-4.28628	-4.28572	-4.28517	-4.28463	-4.28409	-4.28356	-4.28303	-4.2825	-4.28198	-4.28146	-4.28095	-4.28044	-4.27994	-4.27945	-4.27897	-4.2785	-4.27806	-4.27767	-4.27737	-4.27725	-4.27742	-4.27791	-4.27859	-4.27936	-4.28019	-4.28105	-4.28193	-4.28283	-4.28374	-4.28466	-4.28558	-4.28652	-4.28746	-4.28841	-4.28936	-4.29032	-4.29128	-4.29224	-4.29321	-4.29419	-4.29516	-4.2956	-4.29466	-4.29373
718	-4.28739	-4.28636	-4.28529	-4.28418	-4.28305	-4.28192	-4.28077	-4.27962	-4.27847	-4.27732	-4.27616	-4.27501	-4.27385	-4.2727	-4.27155	-4.2704	-4.26929	-4.26946	-4.27021	-4.27099	-4.27176	-4.27252	-4.27324	-4.27389	-4.27437	-4.27456	-4.27446	-4.27417	-4.2738	-4.27338	-4.27294	-4.27249	-4.27203	-4.27157	-4.27111	-4.27064	-4.27018	-4.26972	-4.26926	-4.27003	-4.27104	-4.27205	-4.27307	-4.27408	-4.2751	-4.27613	-4.27715	-4.27818	-4.27921
719	-4.2583	-4.25881	-4.25934	-4.2599	-4.26047	-4.26107	-4.26168	-4.26231	-4.26295	-4.26362	-4.2643	-4.26499	-4.2657	-4.26642	-4.26715	-4.26789	-4.26861	-4.26805	-4.26691	-4.26577	-4.26462	-4.26347	-4.26232	-4.26117	-4.26002	-4.25888	-4.25773	-4.25817	-4.25914	-4.26012	-4.26109	-4.26208	-4.26306	-4.26405	-4.26504	-4.26603	-4.26703	-4.26803	-4.26903	-4.2688	-4.26834	-4.26789	-4.26772	-4.26865	-4.26957	-4.2705	-4.27142	-4.27235	-4.27327
720	-4.25829	-4.2578	-4.25733	-4.25688	-4.25645	-4.25604	-4.25565	-4.25529	-4.25495	-4.25463	-4.25433	-4.25406	-4.25381	-4.25358	-4.25337	-4.25318	-4.25302	-4.25288	-4.25275	-4.25265	-4.25257	-4.25251	-4.25335	-4.25431	-4.25527	-4.25623	-4.2572	-4.25659	-4.25545	-4.25575	-4.25667	-4.25759	-4.25851	-4.25943	-4.26035	-4.26127	-4.26219	-4.26311	-4.26403	-4.26495	-4.26588	-4.2668	-4.26744	-4.26699	-4.26655	-4.26611	-4.26567	-4.26523	-4.2648
721	-4.23305	-4.23394	-4.23483	-4.23573	-4.23663	-4.23753	-4.23844	-4.23935	-4.24026	-4.24118	-4.24209	-4.24302	-4.24394	-4.24487	-4.2458	-4.24673	-4.24767	-4.24861	-4.24955	-4.2505	-4.25144	-4.2524	-4.25246	-4.25244	-4.25243	-4.25244	-4.253	-4.25392	-4.25483	-4.25431	-4.25317	-4.25286	-4.25298	-4.25312	-4.25327	-4.25343	-4.25361	-4.2538	-4.254	-4.25421	-4.25444	-4.25467	-4.25491	-4.25517	-4.25543	-4.25571	-4.25599	-4.25628	-4.25658
722	-4.23305	-4.23216	-4.23128	-4.23208	-4.23298	-4.23389	-4.23479	-4.2357	-4.2366	-4.23751	-4.23841	-4.23932	-4.24023	-4.24114	-4.24205	-4.24296	-4.24387	-4.24478	-4.24569	-4.2466	-4.24751	-4.24843	-4.24934	-4.25025	-4.25117	-4.25208	-4.25247	-4.25252	-4.25258	-4.25266	-4.25275	-4.25203	-4.25089	-4.24975	-4.24862	-4.24748	-4.24635	-4.24522	-4.24409	-4.24296	-4.24183	-4.2407	-4.23958	-4.23845	-4.23733	-4.23621	-4.23509	-4.23397	-4.23286
723	-4.22938	-4.23028	-4.23118	-4.2304	-4.22952	-4.22865	-4.22778	-4.22691	-4.22604	-4.22518	-4.22433	-4.22347	-4.22262	-4.22177	-4.22093	-4.22009	-4.21926	-4.21843	-4.2176	-4.21678	-4.21596	-4.21514	-4.21434	-4.21353	-4.21274	-4.21195	-4.21117	-4.21101	-4.21102	-4.21102	-4.21102	-4.21101	-4.211	-4.21098	-4.21096	-4.21094	-4.21091	-4.21088	-4.21084	-4.2108	-4.21075	-4.2107	-4.21065	-4.21059	-4.21053	-4.21047	-4.2104	-4.21032	-4.21025
724	-4.22938	-4.22848	-4.22758	-4.22668	-4.22578	-4.22489	-4.22399	-4.22309	-4.2222	-4.22131	-4.22041	-4.21952	-4.21863	-4.21774	-4.21685	-4.21596	-4.21507	-4.21418	-4.21329	-4.21241	-4.21152	-4.21089	-4.21092	-4.21095	-4.21097	-4.21099	-4.211	-4.21039	-4.20964	-4.2089	-4.2082	-4.20756	-4.20702	-4.20666	-4.20648	-4.20642	-4.20643	-4.20649	-4.20657	-4.20667	-4.20679	-4.20691	-4.20705	-4.20721	-4.20738	-4.20758	-4.20785	-4.20829	-4.209
725	-4.20936	-4.20941	-4.20951	-4.20961	-4.20972	-4.20982	-4.20992	-4.21001	-4.2101	-4.21019	-4.21027	-4.21034	-4.21042	-4.21049	-4.21055	-4.21061	-4.21067	-4.21072	-4.21077	-4.21082	-4.21086	-4.21064	-4.20975	-4.20887	-4.20799	-4.20711	-4.20623	-4.20568	-4.20561	-4.20554	-4.20547	-4.20535	-4.20516	-4.20481	-4.20431	-4.20371	-4.20306	-4.20239	-4.20172	-4.20107	-4.20047	-4.20094	-4.20197	-4.20302	-4.20406	-4.20507	-4.20602	-4.20681	-4.20732
726	-4.20916	-4.2091	-4.20899	-4.20887	-4.20874	-4.20861	-4.20847	-4.20833	-4.20819	-4.20805	-4.2079	-4.20775	-4.2076	-4.20745	-4.2073	-4.20715	-4.207	-4.20685	-4.2067	-4.20656	-4.20642	-4.20629	-4.20617	-4.20605	-4.20594	-4.20585	-4.20576	-4.20535	-4.20447	-4.20359	-4.20271	-4.20184	-4.20096	-4.20009	-4.19921	-4.19834	-4.19805	-4.19786	-4.19796	-4.1988	-4.19977	-4.19971	-4.19912	-4.19854	-4.19799	-4.19746	-4.19697	-4.19649	-4.19604
727	-4.19209	-4.19245	-4.19281	-4.19317	-4.19352	-4.19386	-4.1942	-4.19453	-4.19485	-4.19517	-4.19548	-4.19578	-4.19607	-4.19635	-4.19663	-4.19689	-4.19714	-4.19738	-4.19761	-4.19783	-4.19803	-4.19821	-4.19838	-4.19852	-4.19865	-4.19875	-4.19882	-4.19887	-4.19889	-4.19889	-4.19885	-4.19879	-4.19869	-4.19857	-4.19842	-4.19824	-4.19747	-4.1966	-4.19717	-4.19709	-4.1968	-4.19645	-4.19606	-4.19562	-4.19515	-4.19463	-4.19407	-4.19349	-4.19288
728	-4.19208	-4.19171	-4.19143	-4.19163	-4.19181	-4.19197	-4.19212	-4.19225	-4.19235	-4.19245	-4.19252	-4.19258	-4.19262	-4.19265	-4.19266	-4.19266	-4.19265	-4.19262	-4.19258	-4.19253	-4.19246	-4.19239	-4.19231	-4.19221	-4.19211	-4.192	-4.19188	-4.19175	-4.19161	-4.19147	-4.19131	-4.19116	-4.19123	-4.1923	-4.19336	-4.19441	-4.19546	-4.19647	-4.19573	-4.19486	-4.19399	-4.19312	-4.19226	-4.19139	-4.19053	-4.18966	-4.1888	-4.18801	-4.1878
729	-4.19096	-4.1912	-4.19133	-4.19095	-4.19056	-4.19017	-4.18977	-4.18936	-4.18895	-4.18854	-4.18812	-4.1877	-4.18727	-4.18684	-4.1864	-4.18596	-4.18551	-4.18506	-4.1846	-4.18414	-4.18368	-4.18321	-4.18274	-4.18226	-4.18277	-4.18382	-4.18488	-4.18593	-4.18699	-4.18805	-4.18911	-4.19017	-4.19099	-4.19082	-4.19065	-4.19047	-4.19028	-4.19009	-4.1899	-4.1897	-4.1895	-4.18929	-4.18908	-4.18887	-4.18866	-4.18845	-4.18823	-4.18794	-4.18708
730	-4.19096	-4.1907	-4.19041	-4.19011	-4.18978	-4.18943	-4.18906	-4.18866	-4.18825	-4.18781	-4.18735	-4.18686	-4.18636	-4.18583	-4.18529	-4.18472	-4.18413	-4.18352	-4.18289	-4.18225	-4.18159	-4.18094	-4.18077	-4.18173	-4.18178	-4.18129	-4.1808	-4.18031	-4.17981	-4.17931	-4.17881	-4.17832	-4.17835	-4.17856	-4.17879	-4.17932	-4.17987	-4.18043	-4.18098	-4.18152	-4.18206	-4.1826	-4.18313	-4.18365	-4.18417	-4.18468	-4.18519	-4.1857	-4.18619
731	-4.17171	-4.17188	-4.17205	-4.17222	-4.1724	-4.17258	-4.17276	-4.17295	-4.17313	-4.17332	-4.17351	-4.17371	-4.1739	-4.1741	-4.17429	-4.1745	-4.17471	-4.17541	-4.17644	-4.17748	-4.17852	-4.17954	-4.18007	-4.17947	-4.1788	-4.17817	-4.1777	-4.17754	-4.1776	-4.17774	-4.17793	-4.17813	-4.17793	-4.17822	-4.17876	-4.17901	-4.17924	-4.17947	-4.17971	-4.17994	-4.18018	-4.18041	-4.18065	-4.18088	-4.18112	-4.18136	-4.18159	-4.18183	-4.18206
732	-4.1717	-4.17154	-4.17137	-4.17121	-4.17105	-4.17089	-4.17073	-4.17058	-4.17043	-4.17028	-4.17013	-4.16999	-4.17018	-4.17122	-4.17225	-4.17329	-4.17432	-4.17487	-4.17508	-4.17529	-4.17549	-4.17569	-4.17588	-4.17606	-4.17621	-4.1763	-4.17621	-4.17579	-4.1752	-4.17579	-4.17638	-4.17695	-4.1774	-4.17717	-4.17667	-4.17615	-4.17562	-4.17509	-4.17455	-4.174	-4.17345	-4.17382	-4.17444	-4.17507	-4.1757	-4.17633	-4.17697	-4.17761	-4.17826
733	-4.15782	-4.15884	-4.15987	-4.16089	-4.16192	-4.16294	-4.16397	-4.165	-4.16603	-4.16707	-4.1681	-4.16914	-4.16985	-4.16971	-4.16958	-4.16944	-4.16931	-4.16919	-4.16906	-4.16959	-4.17023	-4.17087	-4.17151	-4.17214	-4.17276	-4.17338	-4.17399	-4.1746	-4.17514	-4.17439	-4.17358	-4.17275	-4.17189	-4.17102	-4.17014	-4.17015	-4.17075	-4.17135	-4.17196	-4.17258	-4.17319	-4.1729	-4.17234	-4.17178	-4.17121	-4.17064	-4.17006	-4.16948	-4.1689
734	-4.15782	-4.15726	-4.15797	-4.15869	-4.1594	-4.1601	-4.16081	-4.16151	-4.16221	-4.1629	-4.16359	-4.16427	-4.16495	-4.16563	-4.1663	-4.16697	-4.16763	-4.16829	-4.16894	-4.16894	-4.16882	-4.1687	-4.16859	-4.16848	-4.16837	-4.16826	-4.16816	-4.16806	-4.16796	-4.16787	-4.16777	-4.16778	-4.16836	-4.16895	-4.16955	-4.16927	-4.16843	-4.16775	-4.16741	-4.16726	-4.16716	-4.16708	-4.16702	-4.16696	-4.1669	-4.16686	-4.16681	-4.16757	-4.1684
735	-4.15654	-4.1568	-4.15579	-4.15477	-4.15376	-4.1539	-4.15439	-4.15488	-4.15537	-4.15587	-4.15637	-4.15687	-4.15738	-4.15789	-4.15841	-4.15893	-4.15945	-4.15998	-4.16051	-4.16104	-4.16158	-4.16213	-4.16267	-4.16322	-4.16378	-4.16434	-4.1649	-4.16547	-4.16604	-4.16662	-4.16719	-4.16768	-4.16759	-4.16749	-4.1674	-4.16728	-4.16713	-4.16679	-4.16611	-4.16523	-4.1643	-4.16333	-4.1634	-4.16423	-4.16506	-4.1659	-4.16673	-4.16677	-4.16673
736	-4.15654	-4.15582	-4.1551	-4.15439	-4.15367	-4.15296	-4.15225	-4.15155	-4.15086	-4.15018	-4.14953	-4.1489	-4.1483	-4.14773	-4.14719	-4.14669	-4.14621	-4.14577	-4.14534	-4.14494	-4.14541	-4.14622	-4.14703	-4.14783	-4.14864	-4.14945	-4.15026	-4.15107	-4.15189	-4.1527	-4.15352	-4.15434	-4.15515	-4.15597	-4.15679	-4.15762	-4.15844	-4.15926	-4.16009	-4.16092	-4.16174	-4.16257	-4.16234	-4.16134	-4.16033	-4.15931	-4.15828	-4.15725	-4.15622
737	-4.15152	-4.15199	-4.15246	-4.15294	-4.15342	-4.15275	-4.15174	-4.15073	-4.14973	-4.14872	-4.14772	-4.14672	-4.14573	-4.14497	-4.14434	-4.14368	-4.14299	-4.14301	-4.14381	-4.14461	-4.14456	-4.1442	-4.14385	-4.14351	-4.14319	-4.14289	-4.1426	-4.14232	-4.14205	-4.1418	-4.14247	-4.14319	-4.14392	-4.14464	-4.14536	-4.14608	-4.14679	-4.1475	-4.14821	-4.14891	-4.14961	-4.1503	-4.15099	-4.15168	-4.15237	-4.15305	-4.15373	-4.1544	-4.15505
738	-4.15152	-4.15105	-4.15058	-4.15011	-4.14964	-4.14917	-4.14869	-4.14821	-4.14772	-4.14721	-4.14669	-4.14615	-4.14557	-4.14473	-4.14374	-4.14276	-4.14221	-4.14228	-4.14155	-4.14081	-4.14005	-4.13929	-4.13853	-4.13779	-4.13803	-4.13877	-4.13952	-4.14026	-4.141	-4.14173	-4.14156	-4.14134	-4.14112	-4.14092	-4.14074	-4.14056	-4.1404	-4.14025	-4.14011	-4.13998	-4.13986	-4.13974	-4.13964	-4.13954	-4.13944	-4.13935	-4.13927	-4.13919	-4.13911
739	-4.1362	-4.13621	-4.13622	-4.13624	-4.13626	-4.13627	-4.13629	-4.1363	-4.13631	-4.13664	-4.13743	-4.13823	-4.13902	-4.13981	-4.14061	-4.14141	-4.14177	-4.14079	-4.13981	-4.13884	-4.13787	-4.1369	-4.13652	-4.13728	-4.13711	-4.13661	-4.13634	-4.13634	-4.13638	-4.13642	-4.13646	-4.13651	-4.13656	-4.13662	-4.13667	-4.13673	-4.13678	-4.13684	-4.13691	-4.13697	-4.13703	-4.1371	-4.13717	-4.13723	-4.1373	-4.13737	-4.13744	-4.13751	-4.13758
740	-4.13617	-4.13616	-4.13615	-4.13614	-4.13612	-4.13611	-4.1361	-4.13609	-4.13608	-4.13633	-4.13634	-4.13635	-4.13635	-4.13636	-4.13636	-4.13635	-4.13635	-4.13633	-4.13632	-4.13629	-4.13626	-4.13622	-4.13618	-4.1362	-4.13623	-4.13626	-4.13629	-4.13618	-4.13607	-4.13596	-4.13585	-4.13574	-4.13562	-4.13549	-4.13536	-4.13521	-4.13506	-4.1349	-4.13473	-4.13456	-4.13438	-4.13419	-4.134	-4.13381	-4.13361	-4.13341	-4.13321	-4.133	-4.1328
741	-4.12958	-4.13036	-4.13114	-4.13192	-4.13271	-4.13349	-4.13428	-4.13506	-4.13585	-4.13607	-4.13606	-4.13606	-4.13606	-4.13606	-4.13606	-4.13607	-4.13607	-4.13608	-4.1361	-4.13611	-4.13613	-4.13615	-4.13615	-4.13606	-4.13589	-4.13553	-4.13492	-4.13418	-4.13339	-4.13258	-4.13175	-4.13092	-4.13007	-4.12922	-4.12837	-4.12751	-4.12665	-4.1265	-4.12668	-4.12687	-4.12705	-4.12723	-4.12741	-4.12759	-4.12777	-4.12877	-4.12981	-4.13088	-4.13197
742	-4.12958	-4.1288	-4.12803	-4.12725	-4.12648	-4.12571	-4.12494	-4.1249	-4.1257	-4.12649	-4.12727	-4.12806	-4.12884	-4.12962	-4.1304	-4.13117	-4.13195	-4.13272	-4.13348	-4.13425	-4.13501	-4.13577	-4.13594	-4.13498	-4.13403	-4.13309	-4.13216	-4.13124	-4.13033	-4.12943	-4.12855	-4.1277	-4.12688	-4.12611	-4.12594	-4.12613	-4.12631	-4.12578	-4.12491	-4.12406	-4.12449	-4.12512	-4.12591	-4.1268	-4.12776	-4.12795	-4.12813	-4.12831	-4.12849
743	-4.1195	-4.12011	-4.12091	-4.12171	-4.12251	-4.12331	-4.12411	-4.12417	-4.1234	-4.12263	-4.12186	-4.12112	-4.12131	-4.12152	-4.12173	-4.12195	-4.12217	-4.12239	-4.12261	-4.12283	-4.12305	-4.12327	-4.12349	-4.12371	-4.12392	-4.12414	-4.12435	-4.12456	-4.12476	-4.12496	-4.12516	-4.12536	-4.12556	-4.12575	-4.1254	-4.12477	-4.12428	-4.12397	-4.12388	-4.12404	-4.12317	-4.12229	-4.12142	-4.12055	-4.11971	-4.11904	-4.11883	-4.11879	-4.1188
744	-4.11944	-4.11957	-4.11968	-4.1198	-4.11993	-4.12007	-4.12022	-4.12038	-4.12055	-4.12073	-4.12092	-4.12109	-4.12034	-4.11958	-4.11882	-4.11866	-4.11863	-4.11861	-4.1186	-4.11858	-4.11857	-4.11856	-4.11855	-4.11854	-4.11854	-4.11854	-4.11853	-4.11853	-4.11853	-4.11854	-4.11854	-4.11854	-4.11855	-4.11856	-4.11856	-4.11857	-4.11858	-4.11859	-4.1186	-4.11861	-4.11863	-4.11866	-4.11868	-4.11871	-4.11873	-4.11875	-4.11877	-4.11878	-4.11878
745	-4.1193	-4.11937	-4.11928	-4.1192	-4.11913	-4.11907	-4.11901	-4.11895	-4.1189	-4.11885	-4.11881	-4.11877	-4.11874	-4.11871	-4.11868	-4.11806	-4.1173	-4.11725	-4.11735	-4.11745	-4.11754	-4.11763	-4.11771	-4.11778	-4.11786	-4.11793	-4.11799	-4.11805	-4.11811	-4.11817	-4.11822	-4.11827	-4.11832	-4.11837	-4.11841	-4.11845	-4.11849	-4.11853	-4.11856	-4.11859	-4.11861	-4.11862	-4.11862	-4.11861	-4.11857	-4.11836	-4.1177	-4.11685	-4.11597
746	-4.11929	-4.11849	-4.11768	-4.11687	-4.11605	-4.11524	-4.1154	-4.11563	-4.11586	-4.11606	-4.11625	-4.11643	-4.11659	-4.11674	-4.11688	-4.11701	-4.11713	-4.11654	-4.11579	-4.11504	-4.11429	-4.11354	-4.11279	-4.11204	-4.11129	-4.11055	-4.10981	-4.10907	-4.10833	-4.10765	-4.10873	-4.1098	-4.11083	-4.11183	-4.11276	-4.11361	-4.11433	-4.11488	-4.11519	-4.11525	-4.11505	-4.11466	-4.11411	-4.11346	-4.11274	-4.11197	-4.11117	-4.11035	-4.1095
747	-4.11385	-4.11402	-4.11431	-4.1146	-4.11488	-4.11515	-4.11442	-4.1136	-4.11278	-4.11196	-4.11113	-4.11031	-4.10948	-4.10866	-4.10783	-4.10718	-4.10667	-4.10616	-4.10564	-4.10511	-4.10457	-4.10403	-4.10348	-4.10292	-4.10236	-4.10327	-4.10436	-4.10546	-4.10656	-4.10759	-4.10685	-4.10611	-4.10538	-4.10465	-4.10392	-4.10319	-4.10246	-4.10173	-4.10101	-4.10028	-4.09956	-4.09884	-4.09812	-4.0974	-4.09669	-4.09597	-4.09526	-4.09483	-4.09576
748	-4.11338	-4.1132	-4.11287	-4.11251	-4.11213	-4.11173	-4.11132	-4.1109	-4.11047	-4.11003	-4.10958	-4.10911	-4.10864	-4.10816	-4.10768	-4.107	-4.10618	-4.10535	-4.10453	-4.10372	-4.10292	-4.10215	-4.10152	-4.10147	-4.10225	-4.10179	-4.10121	-4.10063	-4.10003	-4.09944	-4.09883	-4.09822	-4.09761	-4.09699	-4.09636	-4.09572	-4.09508	-4.09444	-4.09379	-4.09313	-4.09247	-4.0918	-4.09113	-4.09109	-4.09203	-4.09296	-4.0939	-4.09455	-4.09384
749	-4.07702	-4.07783	-4.07869	-4.07957	-4.08048	-4.08142	-4.08238	-4.08336	-4.08437	-4.08539	-4.08642	-4.08747	-4.08854	-4.08961	-4.0907	-4.09179	-4.09289	-4.09399	-4.0951	-4.0962	-4.0973	-4.09835	-4.09928	-4.09962	-4.09914	-4.09841	-4.09761	-4.0968	-4.09597	-4.09514	-4.0943	-4.09347	-4.09263	-4.09178	-4.09094	-4.0901	-4.08926	-4.08842	-4.08757	-4.08735	-4.08828	-4.08922	-4.09016	-4.09045	-4.08977	-4.08908	-4.08877	-4.0896	-4.09043
750	-4.07702	-4.07624	-4.07549	-4.0748	-4.07415	-4.07355	-4.073	-4.07251	-4.07208	-4.07171	-4.0714	-4.07116	-4.07098	-4.07087	-4.07082	-4.07084	-4.07092	-4.07105	-4.07124	-4.07149	-4.07178	-4.07213	-4.07251	-4.07294	-4.0734	-4.07426	-4.07519	-4.07612	-4.07705	-4.07799	-4.07892	-4.07986	-4.08079	-4.08173	-4.08266	-4.0836	-4.08454	-4.08547	-4.08641	-4.08673	-4.08589	-4.08505	-4.08553	-4.08633	-4.08714	-4.08795	-4.08839	-4.08769	-4.08698
751	-4.05139	-4.05228	-4.05317	-4.05407	-4.05497	-4.05587	-4.05678	-4.05768	-4.05859	-4.0595	-4.06041	-4.06132	-4.06224	-4.06316	-4.06407	-4.06499	-4.06591	-4.06684	-4.06776	-4.06868	-4.06961	-4.07054	-4.07147	-4.07239	-4.07332	-4.07389	-4.07442	-4.07498	-4.07556	-4.07616	-4.07679	-4.07744	-4.07811	-4.07879	-4.07949	-4.0802	-4.08093	-4.08167	-4.08242	-4.08319	-4.08396	-4.08474	-4.08421	-4.08337	-4.08253	-4.08169	-4.08085	-4.08001	-4.07918
752	-4.05139	-4.0505	-4.04962	-4.04997	-4.05057	-4.05117	-4.05177	-4.05238	-4.05298	-4.05359	-4.0542	-4.05481	-4.05542	-4.05604	-4.05665	-4.05727	-4.05789	-4.05851	-4.05914	-4.05976	-4.06039	-4.06102	-4.06165	-4.06228	-4.06291	-4.06355	-4.06418	-4.06482	-4.06546	-4.0661	-4.06675	-4.06739	-4.06804	-4.06869	-4.06934	-4.06999	-4.07064	-4.0713	-4.07196	-4.07261	-4.07328	-4.07394	-4.0746	-4.07527	-4.07593	-4.0766	-4.07727	-4.07794	-4.07862
753	-4.04819	-4.04878	-4.04937	-4.04872	-4.04784	-4.04696	-4.04608	-4.0452	-4.04433	-4.04346	-4.04259	-4.04255	-4.04282	-4.04308	-4.04333	-4.04358	-4.04383	-4.04414	-4.04502	-4.04591	-4.04679	-4.04767	-4.04854	-4.04941	-4.05029	-4.05116	-4.05202	-4.05289	-4.05375	-4.05461	-4.05546	-4.05632	-4.05717	-4.05802	-4.05886	-4.05971	-4.06055	-4.06138	-4.06222	-4.06305	-4.06388	-4.0647	-4.06552	-4.06634	-4.06715	-4.06797	-4.06877	-4.06958	-4.07038
754	-4.04819	-4.0476	-4.04701	-4.04642	-4.04583	-4.04525	-4.04467	-4.04408	-4.04351	-4.04293	-4.04238	-4.04177	-4.0412	-4.04063	-4.04148	-4.04237	-4.04325	-4.04408	-4.04435	-4.04463	-4.04492	-4.04524	-4.04558	-4.04594	-4.04633	-4.04674	-4.04718	-4.04765	-4.04814	-4.04865	-4.04919	-4.04974	-4.05032	-4.05092	-4.05153	-4.05216	-4.0528	-4.05346	-4.05413	-4.05482	-4.05551	-4.05622	-4.05693	-4.05766	-4.05839	-4.05913	-4.05988	-4.06063	-4.0614
755	-4.0382	-4.0387	-4.03919	-4.03965	-4.04009	-4.04051	-4.0409	-4.04128	-4.04162	-4.04195	-4.04223	-4.04173	-4.04086	-4.04058	-4.04007	-4.0395	-4.03894	-4.03837	-4.03781	-4.03725	-4.0367	-4.03614	-4.03559	-4.03504	-4.03449	-4.03394	-4.03339	-4.03285	-4.0323	-4.03176	-4.03123	-4.03069	-4.03015	-4.02962	-4.02909	-4.02856	-4.02803	-4.02751	-4.02698	-4.02646	-4.02594	-4.02542	-4.0249	-4.02439	-4.02388	-4.02337	-4.02286	-4.02235	-4.02185
756	-4.0382	-4.03768	-4.03714	-4.03658	-4.03601	-4.03543	-4.03483	-4.0352	-4.0361	-4.037	-4.0379	-4.0388	-4.03969	-4.04	-4.03915	-4.0383	-4.03745	-4.0366	-4.03576	-4.03492	-4.03408	-4.03325	-4.03242	-4.03159	-4.03077	-4.02995	-4.02913	-4.02832	-4.02751	-4.0267	-4.0259	-4.02511	-4.02431	-4.02352	-4.02274	-4.02196	-4.02118	-4.02041	-4.01964	-4.01887	-4.01811	-4.01735	-4.0166	-4.01585	-4.01511	-4.01437	-4.01364	-4.01291	-4.01218
757	-4.02886	-4.02976	-4.03067	-4.03158	-4.03248	-4.03339	-4.03429	-4.03423	-4.03361	-4.03299	-4.03235	-4.03171	-4.03107	-4.03042	-4.02976	-4.0291	-4.02843	-4.02776	-4.02709	-4.02641	-4.02573	-4.02505	-4.02437	-4.02369	-4.02301	-4.02232	-4.02164	-4.02095	-4.02026	-4.01958	-4.01889	-4.01821	-4.01752	-4.01684	-4.01616	-4.01548	-4.01479	-4.01411	-4.01344	-4.01276	-4.01208	-4.01141	-4.01074	-4.01006	-4.0094	-4.00984	-4.01029	-4.01075	-4.01121
758	-4.02884	-4.02793	-4.02702	-4.02611	-4.02519	-4.02428	-4.02336	-4.02244	-4.02152	-4.0206	-4.01968	-4.01876	-4.01792	-4.01806	-4.01815	-4.01818	-4.01816	-4.01808	-4.01794	-4.01774	-4.01747	-4.01715	-4.01677	-4.01633	-4.01583	-4.01528	-4.01469	-4.01405	-4.01336	-4.01264	-4.01188	-4.01109	-4.01027	-4.00943	-4.00856	-4.00768	-4.00678	-4.00625	-4.00669	-4.00714	-4.00758	-4.00803	-4.00848	-4.00893	-4.00937	-4.00873	-4.00806	-4.0074	-4.00674
759	-4.01346	-4.01396	-4.01445	-4.01492	-4.01537	-4.0158	-4.0162	-4.01658	-4.01692	-4.01723	-4.0175	-4.01773	-4.01784	-4.01692	-4.016	-4.01508	-4.01415	-4.01323	-4.01231	-4.01138	-4.01046	-4.00953	-4.00861	-4.00768	-4.00676	-4.00584	-4.00491	-4.00399	-4.00306	-4.00279	-4.00321	-4.00364	-4.00407	-4.0045	-4.00494	-4.00537	-4.00581	-4.00587	-4.00495	-4.00403	-4.0031	-4.00217	-4.00124	-4.00032	-3.99941	-3.99851	-3.99763	-3.99685	-3.99746
760	-4.01346	-4.01294	-4.01241	-4.01187	-4.01132	-4.01076	-4.0102	-4.00962	-4.00905	-4.00847	-4.00788	-4.0073	-4.00671	-4.00612	-4.00552	-4.00493	-4.00434	-4.00375	-4.00316	-4.00258	-4.00199	-4.00141	-4.00083	-4.00029	-4.00069	-4.0011	-4.00152	-4.00194	-4.00236	-4.00214	-4.00122	-4.00029	-3.99937	-3.99845	-3.99753	-3.99661	-3.99569	-3.99477	-3.99385	-3.99293	-3.99275	-3.99332	-3.99389	-3.99447	-3.99506	-3.99565	-3.99625	-3.99677	-3.99594
761	-3.9913	-3.99167	-3.99204	-3.99241	-3.99278	-3.99316	-3.99354	-3.99392	-3.9943	-3.99469	-3.99507	-3.99546	-3.99585	-3.99624	-3.99664	-3.99703	-3.99743	-3.99783	-3.99823	-3.99864	-3.99904	-3.99945	-3.99986	-4.00024	-3.99968	-3.99911	-3.99855	-3.99799	-3.99744	-3.9969	-3.99636	-3.99583	-3.99531	-3.99479	-3.99429	-3.9938	-3.99331	-3.99285	-3.99239	-3.99219	-3.99201	-3.99111	-3.99072	-3.99035	-3.99035	-3.99094	-3.99153	-3.99212	-3.99271
762	-3.9913	-3.99093	-3.99057	-3.99021	-3.98985	-3.98949	-3.98913	-3.98878	-3.98843	-3.98808	-3.98773	-3.98738	-3.98704	-3.9867	-3.98636	-3.98602	-3.98568	-3.98535	-3.98502	-3.98469	-3.98436	-3.98403	-3.98371	-3.98412	-3.98456	-3.98502	-3.98548	-3.98595	-3.98643	-3.98692	-3.98742	-3.98792	-3.98843	-3.98895	-3.98947	-3.99	-3.99054	-3.99108	-3.99163	-3.99195	-3.99152	-3.9911	-3.99018	-3.98976	-3.99	-3.98968	-3.98938	-3.98911	-3.98887
763	-3.97771	-3.97782	-3.97794	-3.97808	-3.97822	-3.97838	-3.97856	-3.97875	-3.97896	-3.97919	-3.97944	-3.97971	-3.97999	-3.98029	-3.98061	-3.98095	-3.9813	-3.98166	-3.98204	-3.98243	-3.98284	-3.98325	-3.98368	-3.98339	-3.98307	-3.98275	-3.98244	-3.98212	-3.98181	-3.98179	-3.98234	-3.98289	-3.98345	-3.984	-3.98457	-3.98513	-3.9857	-3.98627	-3.98684	-3.98742	-3.988	-3.98858	-3.98916	-3.98926	-3.98835	-3.98744	-3.98653	-3.98562	-3.98471
764	-3.97771	-3.97761	-3.97751	-3.97742	-3.97734	-3.97727	-3.97719	-3.97713	-3.97706	-3.97701	-3.97695	-3.9769	-3.97685	-3.9768	-3.97675	-3.97671	-3.97667	-3.97663	-3.97659	-3.97658	-3.97705	-3.97755	-3.97806	-3.97858	-3.97911	-3.97963	-3.98017	-3.98071	-3.98125	-3.9815	-3.98119	-3.98089	-3.98058	-3.98028	-3.97998	-3.97969	-3.97939	-3.9791	-3.97881	-3.97852	-3.97823	-3.97795	-3.97766	-3.97738	-3.9771	-3.97683	-3.97655	-3.9763	-3.9763
765	-3.97235	-3.97262	-3.97289	-3.97315	-3.9734	-3.97365	-3.97388	-3.9741	-3.97431	-3.97451	-3.97469	-3.97486	-3.97502	-3.97517	-3.97531	-3.97546	-3.97561	-3.97583	-3.97615	-3.97656	-3.97652	-3.97649	-3.97646	-3.97643	-3.9764	-3.97638	-3.97635	-3.97633	-3.97631	-3.97629	-3.97627	-3.97626	-3.97624	-3.97623	-3.97625	-3.97626	-3.97627	-3.97628	-3.97629	-3.9763	-3.9763	-3.9763	-3.97631	-3.97631	-3.97631	-3.9763	-3.9763	-3.97628	-3.97616
766	-3.97235	-3.97207	-3.97179	-3.97151	-3.97123	-3.97094	-3.97066	-3.97047	-3.97094	-3.97142	-3.9719	-3.97238	-3.97286	-3.97335	-3.97383	-3.9743	-3.97475	-3.97514	-3.97541	-3.97558	-3.97569	-3.97577	-3.97584	-3.9759	-3.97596	-3.976	-3.97605	-3.97608	-3.97612	-3.97614	-3.97617	-3.97619	-3.97621	-3.97623	-3.97621	-3.9762	-3.97619	-3.97618	-3.97618	-3.97617	-3.97617	-3.97616	-3.97616	-3.97616	-3.97616	-3.97616	-3.97616	-3.97616	-3.97601
767	-3.96723	-3.96768	-3.96814	-3.9686	-3.96906	-3.96953	-3.96999	-3.97038	-3.97009	-3.96981	-3.96953	-3.96925	-3.96898	-3.9687	-3.96843	-3.96816	-3.96789	-3.96763	-3.96737	-3.96711	-3.96685	-3.9666	-3.96635	-3.9661	-3.96585	-3.96598	-3.96615	-3.96633	-3.96651	-3.9667	-3.96688	-3.96707	-3.96726	-3.96745	-3.96765	-3.96784	-3.96804	-3.96824	-3.96844	-3.96865	-3.96885	-3.96906	-3.96927	-3.96949	-3.9697	-3.96992	-3.97014	-3.97036	-3.97058
768	-3.96723	-3.96678	-3.96634	-3.9659	-3.96546	-3.96502	-3.96459	-3.96417	-3.96374	-3.96342	-3.96357	-3.96371	-3.96386	-3.96401	-3.96416	-3.96432	-3.96448	-3.96463	-3.96479	-3.96496	-3.96512	-3.96529	-3.96546	-3.96563	-3.9658	-3.96561	-3.96537	-3.96513	-3.9649	-3.96466	-3.96443	-3.9642	-3.96398	-3.96376	-3.96354	-3.96332	-3.9631	-3.96289	-3.96268	-3.96247	-3.96227	-3.96207	-3.96187	-3.96167	-3.96169	-3.96254	-3.9634	-3.96426	-3.96512
769	-3.96223	-3.96235	-3.96248	-3.96261	-3.96274	-3.96287	-3.96301	-3.96314	-3.96328	-3.96332	-3.9629	-3.96249	-3.96208	-3.96168	-3.96128	-3.96088	-3.96051	-3.96042	-3.96033	-3.96025	-3.96016	-3.96008	-3.96	-3.95993	-3.95985	-3.95978	-3.95971	-3.95964	-3.95958	-3.95951	-3.95945	-3.95939	-3.95933	-3.95928	-3.95922	-3.95917	-3.95912	-3.95907	-3.95903	-3.95899	-3.95923	-3.95951	-3.95999	-3.96083	-3.96147	-3.96129	-3.9611	-3.96092	-3.96101
770	-3.96222	-3.9621	-3.96198	-3.96186	-3.96175	-3.96163	-3.96152	-3.96141	-3.9613	-3.96119	-3.96109	-3.96099	-3.96089	-3.96079	-3.96069	-3.9606	-3.96048	-3.9601	-3.95971	-3.95933	-3.95895	-3.95858	-3.95821	-3.95784	-3.95749	-3.95713	-3.95678	-3.95645	-3.95644	-3.95648	-3.95653	-3.95659	-3.95671	-3.95697	-3.9573	-3.95764	-3.95797	-3.9583	-3.95862	-3.95893	-3.95894	-3.95915	-3.95979	-3.96004	-3.96028	-3.9605	-3.9607	-3.96087	-3.96074
771	-3.95548	-3.95552	-3.95556	-3.9556	-3.95564	-3.95567	-3.95571	-3.95574	-3.95577	-3.95581	-3.95584	-3.95587	-3.9559	-3.95593	-3.95596	-3.95599	-3.95602	-3.95605	-3.95608	-3.95611	-3.95615	-3.95618	-3.95621	-3.95625	-3.95628	-3.95632	-3.95636	-3.9564	-3.95612	-3.95583	-3.95588	-3.95619	-3.95648	-3.95661	-3.95668	-3.95675	-3.95681	-3.95687	-3.95694	-3.95749	-3.95831	-3.95891	-3.95887	-3.95883	-3.9588	-3.95877	-3.95874	-3.95872	-3.95869
772	-3.95548	-3.95544	-3.95539	-3.95535	-3.9553	-3.95525	-3.9552	-3.95514	-3.95508	-3.95502	-3.95496	-3.9549	-3.95483	-3.95476	-3.95469	-3.95461	-3.95454	-3.95446	-3.95437	-3.95428	-3.95419	-3.9541	-3.954	-3.9539	-3.9538	-3.95399	-3.95435	-3.95472	-3.95508	-3.95541	-3.9554	-3.95512	-3.95485	-3.95462	-3.9545	-3.95467	-3.95519	-3.9559	-3.95667	-3.95699	-3.95706	-3.95713	-3.9572	-3.95728	-3.95736	-3.95744	-3.95753	-3.95762	-3.95771
773	-3.94516	-3.94547	-3.94578	-3.94611	-3.94643	-3.94677	-3.9471	-3.94744	-3.94779	-3.94813	-3.94848	-3.94884	-3.94919	-3.94955	-3.94991	-3.95028	-3.95064	-3.95101	-3.95138	-3.95175	-3.95212	-3.9525	-3.95287	-3.95324	-3.95361	-3.95369	-3.95358	-3.95347	-3.95335	-3.95323	-3.9531	-3.95297	-3.95285	-3.95274	-3.95282	-3.95309	-3.95309	-3.95292	-3.9527	-3.95246	-3.95223	-3.95199	-3.95176	-3.95154	-3.95132	-3.95111	-3.95132	-3.95213	-3.95294
774	-3.94515	-3.94485	-3.94455	-3.94425	-3.94397	-3.94369	-3.94341	-3.94315	-3.9429	-3.94265	-3.94241	-3.94219	-3.94197	-3.94177	-3.94159	-3.94141	-3.94125	-3.94112	-3.941	-3.94108	-3.9418	-3.94258	-3.94337	-3.94416	-3.94495	-3.94574	-3.94654	-3.94734	-3.94814	-3.94894	-3.94973	-3.95052	-3.95129	-3.952	-3.9524	-3.95233	-3.95219	-3.95203	-3.95185	-3.95167	-3.95147	-3.95127	-3.95105	-3.95083	-3.95061	-3.9505	-3.95089	-3.95068	-3.95047
775	-3.9349	-3.93501	-3.93513	-3.93524	-3.93536	-3.93548	-3.9356	-3.93572	-3.93584	-3.93597	-3.93609	-3.93622	-3.93635	-3.93648	-3.93717	-3.93793	-3.93869	-3.93946	-3.94022	-3.94082	-3.94078	-3.94073	-3.94069	-3.94069	-3.9407	-3.94075	-3.94083	-3.94094	-3.94109	-3.94127	-3.94151	-3.94178	-3.94211	-3.94249	-3.94292	-3.94341	-3.94394	-3.94453	-3.94517	-3.94585	-3.94656	-3.94731	-3.94808	-3.94887	-3.94968	-3.95037	-3.95014	-3.94992	-3.9497
776	-3.9349	-3.93479	-3.93468	-3.93458	-3.93447	-3.93437	-3.93427	-3.93417	-3.93408	-3.93402	-3.93425	-3.93493	-3.93567	-3.93642	-3.93661	-3.93674	-3.93688	-3.93701	-3.93715	-3.93729	-3.93743	-3.93758	-3.93773	-3.93788	-3.93803	-3.9382	-3.93836	-3.93854	-3.93872	-3.93892	-3.93912	-3.93932	-3.93954	-3.93976	-3.93998	-3.94022	-3.94046	-3.94071	-3.94099	-3.94128	-3.94159	-3.94192	-3.94226	-3.9426	-3.94295	-3.94329	-3.94364	-3.94398	-3.94431
777	-3.92692	-3.92763	-3.92833	-3.92904	-3.92976	-3.93048	-3.9312	-3.93192	-3.93265	-3.93335	-3.93376	-3.93373	-3.93365	-3.93357	-3.93348	-3.9334	-3.93332	-3.93323	-3.93316	-3.93308	-3.93301	-3.93295	-3.93314	-3.93362	-3.93411	-3.93458	-3.93506	-3.93552	-3.93598	-3.93644	-3.93688	-3.93732	-3.93775	-3.93817	-3.93858	-3.93897	-3.93935	-3.9397	-3.94003	-3.94034	-3.94061	-3.94086	-3.9411	-3.94132	-3.94153	-3.94173	-3.94192	-3.94211	-3.94229
778	-3.92692	-3.92623	-3.92553	-3.92485	-3.92416	-3.92402	-3.92459	-3.92516	-3.92573	-3.92628	-3.92684	-3.92739	-3.92794	-3.92848	-3.92901	-3.92955	-3.93007	-3.93059	-3.93111	-3.93162	-3.93213	-3.93262	-3.93286	-3.93281	-3.93275	-3.9327	-3.93265	-3.93261	-3.93257	-3.93253	-3.9325	-3.93247	-3.93245	-3.93243	-3.93242	-3.9324	-3.93239	-3.93238	-3.93237	-3.93236	-3.93235	-3.93234	-3.93234	-3.93233	-3.93232	-3.93231	-3.9323	-3.9323	-3.93229
779	-3.92126	-3.9217	-3.92228	-3.92286	-3.92344	-3.92348	-3.92281	-3.92214	-3.92147	-3.92081	-3.92016	-3.91951	-3.91886	-3.91822	-3.91759	-3.91696	-3.91633	-3.91571	-3.9151	-3.9145	-3.91391	-3.91334	-3.91279	-3.91233	-3.91206	-3.91205	-3.9123	-3.91305	-3.9139	-3.91471	-3.91547	-3.91618	-3.91683	-3.91742	-3.91795	-3.91842	-3.91884	-3.91919	-3.9195	-3.91975	-3.91995	-3.92011	-3.92023	-3.92032	-3.92037	-3.9204	-3.92039	-3.92037	-3.92032
780	-3.92091	-3.92046	-3.91987	-3.91927	-3.91866	-3.91805	-3.91743	-3.91681	-3.91619	-3.91556	-3.91493	-3.9143	-3.91366	-3.91302	-3.91238	-3.91174	-3.9111	-3.91049	-3.91029	-3.91045	-3.91063	-3.9108	-3.91095	-3.91103	-3.91093	-3.91113	-3.91193	-3.91225	-3.91245	-3.91265	-3.91286	-3.91306	-3.91327	-3.91348	-3.91369	-3.9139	-3.91411	-3.91432	-3.91453	-3.91474	-3.91495	-3.91516	-3.91537	-3.91558	-3.91579	-3.916	-3.91621	-3.91641	-3.91662
781	-3.90675	-3.90693	-3.90712	-3.90731	-3.9075	-3.90769	-3.90788	-3.90807	-3.90826	-3.90846	-3.90865	-3.90885	-3.90904	-3.90924	-3.90943	-3.90963	-3.90981	-3.90996	-3.9097	-3.90908	-3.90842	-3.90777	-3.90822	-3.9092	-3.91017	-3.91056	-3.91008	-3.90955	-3.909	-3.90845	-3.9079	-3.90735	-3.9068	-3.90626	-3.90572	-3.90519	-3.90466	-3.90413	-3.90361	-3.9031	-3.90259	-3.90208	-3.90158	-3.90108	-3.90059	-3.90011	-3.89963	-3.89915	-3.89868
782	-3.90675	-3.90657	-3.90639	-3.90621	-3.90603	-3.90586	-3.90569	-3.90552	-3.90536	-3.90521	-3.90506	-3.90492	-3.9048	-3.90469	-3.90462	-3.90459	-3.90463	-3.90478	-3.90511	-3.90566	-3.9064	-3.90727	-3.90709	-3.90643	-3.90576	-3.90508	-3.9044	-3.90372	-3.90304	-3.90236	-3.90167	-3.90098	-3.90063	-3.90048	-3.90034	-3.90019	-3.90004	-3.89989	-3.89974	-3.8996	-3.89945	-3.89931	-3.89916	-3.89902	-3.89888	-3.89874	-3.89861	-3.89847	-3.89834
783	-3.89397	-3.894	-3.89404	-3.89407	-3.89411	-3.89414	-3.89417	-3.89421	-3.89424	-3.89427	-3.8943	-3.89433	-3.89447	-3.89573	-3.89694	-3.8981	-3.89917	-3.9001	-3.90085	-3.90135	-3.90164	-3.90176	-3.90179	-3.90175	-3.90167	-3.90157	-3.90146	-3.90133	-3.9012	-3.90106	-3.90092	-3.90077	-3.90028	-3.89959	-3.89889	-3.89819	-3.89749	-3.89679	-3.89608	-3.89538	-3.89493	-3.89494	-3.89495	-3.89496	-3.89497	-3.89498	-3.89499	-3.895	-3.89501
784	-3.89396	-3.89393	-3.89389	-3.89386	-3.89382	-3.89378	-3.89374	-3.8937	-3.89366	-3.89362	-3.89358	-3.89353	-3.89436	-3.89439	-3.89441	-3.89444	-3.89447	-3.8945	-3.89452	-3.89455	-3.89457	-3.89459	-3.89462	-3.89464	-3.89466	-3.89468	-3.8947	-3.89472	-3.89474	-3.89476	-3.89478	-3.8948	-3.89482	-3.89483	-3.89485	-3.89486	-3.89488	-3.89489	-3.89491	-3.89492	-3.89467	-3.89396	-3.89393	-3.89404	-3.89416	-3.89428	-3.89439	-3.8945	-3.89461
785	-3.88967	-3.88974	-3.88982	-3.8899	-3.88998	-3.89007	-3.89016	-3.89025	-3.89036	-3.89075	-3.89193	-3.8932	-3.89349	-3.89345	-3.8934	-3.89336	-3.89331	-3.89327	-3.89322	-3.89318	-3.89313	-3.89308	-3.89303	-3.89298	-3.89293	-3.89288	-3.89283	-3.89278	-3.89273	-3.89268	-3.89263	-3.89266	-3.89277	-3.89289	-3.893	-3.89311	-3.89323	-3.89335	-3.89346	-3.89358	-3.89369	-3.89381	-3.89324	-3.89253	-3.89183	-3.89177	-3.89171	-3.89165	-3.89159
786	-3.88965	-3.88958	-3.88951	-3.88944	-3.88938	-3.88932	-3.88929	-3.88932	-3.88963	-3.89032	-3.89048	-3.89058	-3.89068	-3.89078	-3.89087	-3.89097	-3.89107	-3.89117	-3.89127	-3.89137	-3.89147	-3.89158	-3.89168	-3.89179	-3.89189	-3.892	-3.89211	-3.89222	-3.89233	-3.89244	-3.89255	-3.89257	-3.89252	-3.89246	-3.89241	-3.89235	-3.8923	-3.89224	-3.89218	-3.89213	-3.89207	-3.89201	-3.89195	-3.89189	-3.89181	-3.89109	-3.89037	-3.89002	-3.89009
787	-3.88618	-3.88626	-3.88635	-3.88644	-3.88653	-3.88661	-3.8867	-3.88745	-3.88842	-3.88873	-3.88875	-3.88873	-3.88868	-3.88863	-3.88857	-3.88852	-3.88846	-3.8884	-3.88835	-3.88829	-3.88824	-3.88819	-3.88814	-3.88815	-3.88823	-3.88831	-3.8884	-3.88848	-3.88856	-3.88864	-3.88872	-3.8888	-3.88888	-3.88896	-3.88904	-3.88911	-3.88919	-3.88927	-3.88935	-3.88942	-3.8895	-3.88957	-3.88965	-3.88972	-3.8898	-3.88987	-3.88995	-3.88965	-3.88961
788	-3.88617	-3.88608	-3.88599	-3.88591	-3.88582	-3.88573	-3.88618	-3.88679	-3.88688	-3.88696	-3.88705	-3.88714	-3.88722	-3.88731	-3.88739	-3.88748	-3.88756	-3.88765	-3.88773	-3.88782	-3.8879	-3.88798	-3.88807	-3.88809	-3.88804	-3.88799	-3.88794	-3.8879	-3.88785	-3.88781	-3.88777	-3.88773	-3.88769	-3.88765	-3.88761	-3.88758	-3.88755	-3.88751	-3.88748	-3.88745	-3.88743	-3.8874	-3.88758	-3.8879	-3.88824	-3.88857	-3.88891	-3.88926	-3.88892
789	-3.87858	-3.87922	-3.88059	-3.882	-3.88341	-3.88479	-3.88562	-3.88554	-3.88545	-3.88536	-3.88527	-3.88518	-3.88509	-3.885	-3.88491	-3.88481	-3.88472	-3.88463	-3.88454	-3.88445	-3.88436	-3.88426	-3.88417	-3.88408	-3.88399	-3.8839	-3.88382	-3.88374	-3.88371	-3.88384	-3.88407	-3.88432	-3.88459	-3.88486	-3.88514	-3.88543	-3.88572	-3.88602	-3.88632	-3.88663	-3.88694	-3.88725	-3.88737	-3.88735	-3.88733	-3.88731	-3.88729	-3.88727	-3.88725
790	-3.87857	-3.87851	-3.87868	-3.8788	-3.87892	-3.87905	-3.87918	-3.87932	-3.87946	-3.87961	-3.87977	-3.87993	-3.8801	-3.88027	-3.88045	-3.88063	-3.88082	-3.88102	-3.88122	-3.88142	-3.88163	-3.88185	-3.88207	-3.88229	-3.88252	-3.88276	-3.88299	-3.88322	-3.88341	-3.88345	-3.88339	-3.88331	-3.88322	-3.88313	-3.88304	-3.88295	-3.88285	-3.88276	-3.88267	-3.88258	-3.88248	-3.88239	-3.8823	-3.88221	-3.88212	-3.88202	-3.88193	-3.88184	-3.88175
791	-3.87762	-3.87845	-3.87836	-3.87828	-3.87821	-3.87814	-3.87809	-3.87804	-3.878	-3.87797	-3.87795	-3.87793	-3.87791	-3.87791	-3.87791	-3.87791	-3.87792	-3.87794	-3.87796	-3.87798	-3.87801	-3.87805	-3.87808	-3.87812	-3.87817	-3.87821	-3.87826	-3.87832	-3.87837	-3.87843	-3.87849	-3.87855	-3.87861	-3.87868	-3.87874	-3.87881	-3.87888	-3.87895	-3.87903	-3.8791	-3.87917	-3.87925	-3.87933	-3.87941	-3.87949	-3.87957	-3.87965	-3.87973	-3.87981
792	-3.87762	-3.8762	-3.87476	-3.87361	-3.87356	-3.87355	-3.87354	-3.87353	-3.87351	-3.87349	-3.87347	-3.87344	-3.87341	-3.87338	-3.87335	-3.87332	-3.87328	-3.87324	-3.87321	-3.87317	-3.87313	-3.87308	-3.87304	-3.873	-3.87296	-3.87292	-3.87287	-3.87283	-3.87279	-3.87275	-3.87271	-3.87267	-3.87264	-3.8726	-3.87257	-3.87253	-3.8725	-3.87247	-3.87245	-3.87242	-3.8724	-3.87237	-3.87235	-3.87233	-3.87231	-3.87229	-3.87228	-3.87229	-3.87268
793	-3.87354	-3.87355	-3.87354	-3.87351	-3.87349	-3.87347	-3.87345	-3.87343	-3.87341	-3.87338	-3.87335	-3.87332	-3.87329	-3.87326	-3.87323	-3.8732	-3.87316	-3.87313	-3.87309	-3.87306	-3.87302	-3.87299	-3.87295	-3.87292	-3.87288	-3.87285	-3.87282	-3.87278	-3.87275	-3.87271	-3.87268	-3.87265	-3.87262	-3.87259	-3.87256	-3.87253	-3.8725	-3.87247	-3.87244	-3.87241	-3.87238	-3.87235	-3.87233	-3.8723	-3.87228	-3.87226	-3.87224	-3.87223	-3.87221
794	-3.87354	-3.87353	-3.87352	-3.87323	-3.8718	-3.87033	-3.86884	-3.86735	-3.86586	-3.86435	-3.86285	-3.86134	-3.85982	-3.85831	-3.85678	-3.85526	-3.85373	-3.85219	-3.85066	-3.85075	-3.85151	-3.85226	-3.85301	-3.85377	-3.85452	-3.85528	-3.85603	-3.85679	-3.85754	-3.8583	-3.85906	-3.85981	-3.86057	-3.86133	-3.86208	-3.86284	-3.86359	-3.86435	-3.8651	-3.86586	-3.86661	-3.86737	-3.86812	-3.86888	-3.86963	-3.87038	-3.87113	-3.87185	-3.87219
795	-3.83662	-3.83733	-3.83807	-3.8388	-3.83955	-3.84029	-3.84103	-3.84177	-3.84252	-3.84326	-3.84401	-3.84475	-3.8455	-3.84625	-3.847	-3.84775	-3.8485	-3.84925	-3.85	-3.84912	-3.84758	-3.84603	-3.84448	-3.84293	-3.84138	-3.83982	-3.83826	-3.8367	-3.83513	-3.83357	-3.832	-3.83043	-3.82885	-3.82728	-3.8257	-3.82412	-3.82254	-3.82096	-3.81937	-3.81778	-3.8162	-3.8146	-3.81301	-3.81142	-3.80982	-3.80822	-3.80662	-3.80502	-3.80342
796	-3.83656	-3.83585	-3.83512	-3.83439	-3.83365	-3.83292	-3.83219	-3.83147	-3.83074	-3.83001	-3.82929	-3.82857	-3.82784	-3.82712	-3.82641	-3.82569	-3.82497	-3.82426	-3.82355	-3.82283	-3.82212	-3.82142	-3.82071	-3.82	-3.8193	-3.8186	-3.8179	-3.8172	-3.8165	-3.81581	-3.81511	-3.81442	-3.81373	-3.81304	-3.81236	-3.81167	-3.81099	-3.8103	-3.80962	-3.80895	-3.80827	-3.80759	-3.80692	-3.80625	-3.80558	-3.80491	-3.80424	-3.80357	-3.80291
797	-3.7593	-3.75991	-3.76051	-3.76112	-3.76172	-3.76233	-3.76293	-3.76353	-3.76414	-3.76474	-3.76535	-3.76595	-3.76656	-3.76716	-3.76777	-3.76837	-3.76898	-3.76958	-3.77019	-3.7708	-3.7714	-3.77201	-3.77262	-3.77323	-3.77384	-3.77445	-3.77506	-3.77567	-3.77628	-3.77689	-3.7775	-3.77812	-3.77873	-3.77934	-3.77996	-3.78058	-3.7812	-3.78181	-3.78243	-3.78305	-3.78367	-3.7843	-3.78492	-3.78555	-3.78617	-3.7868	-3.78743	-3.78806	-3.78869
798	-3.7593	-3.75869	-3.75809	-3.75748	-3.75688	-3.75627	-3.75566	-3.75505	-3.75445	-3.75384	-3.75323	-3.75262	-3.75201	-3.7514	-3.75079	-3.75017	-3.74956	-3.74895	-3.74833	-3.74772	-3.7471	-3.74649	-3.74587	-3.74525	-3.74463	-3.74401	-3.74339	-3.74277	-3.74215	-3.74152	-3.7409	-3.74027	-3.74161	-3.74325	-3.7449	-3.74654	-3.74818	-3.74982	-3.75146	-3.7531	-3.75474	-3.75638	-3.75802	-3.75965	-3.76129	-3.76292	-3.76456	-3.76619	-3.76782
799	-3.68878	-3.69043	-3.69209	-3.69374	-3.69539	-3.69705	-3.6987	-3.70035	-3.70201	-3.70366	-3.70531	-3.70697	-3.70862	-3.71027	-3.71192	-3.71358	-3.71523	-3.71688	-3.71853	-3.72018	-3.72183	-3.72348	-3.72514	-3.72678	-3.72843	-3.73008	-3.73173	-3.73338	-3.73503	-3.73667	-3.73832	-3.73996	-3.73964	-3.73902	-3.73839	-3.73776	-3.73713	-3.7365	-3.73586	-3.73523	-3.73459	-3.73396	-3.73332	-3.73268	-3.73204	-3.7314	-3.73076	-3.73012	-3.72948
800	-3.68878	-3.68713	-3.68548	-3.68461	-3.68489	-3.68558	-3.68628	-3.68697	-3.68767	-3.68836	-3.68905	-3.68975	-3.69044	-3.69113	-3.69183	-3.69252	-3.69321	-3.6939	-3.69459	-3.69528	-3.69597	-3.69666	-3.69735	-3.69804	-3.69873	-3.69942	-3.7001	-3.70079	-3.70148	-3.70216	-3.70285	-3.70353	-3.70421	-3.70489	-3.70558	-3.70626	-3.70694	-3.70762	-3.70829	-3.70897	-3.70965	-3.71032	-3.711	-3.71167	-3.71234	-3.71302	-3.71369	-3.71436	-3.71503
801	-3.68385	-3.68411	-3.68436	-3.68419	-3.68485	-3.6851	-3.68533	-3.68556	-3.68579	-3.68601	-3.68623	-3.68645	-3.68666	-3.68686	-3.68707	-3.68726	-3.68746	-3.68764	-3.68783	-3.68801	-3.68818	-3.68836	-3.68852	-3.68868	-3.68884	-3.689	-3.68915	-3.68929	-3.68943	-3.68957	-3.6897	-3.68982	-3.68995	-3.69007	-3.69018	-3.69029	-3.69039	-3.69049	-3.69059	-3.69068	-3.69077	-3.69085	-3.69093	-3.691	-3.69107	-3.69114	-3.6912	-3.69125	-3.6913
802	-3.68385	-3.68359	-3.6835	-3.68383	-3.68278	-3.6825	-3.68222	-3.68193	-3.68164	-3.68134	-3.68104	-3.68074	-3.68043	-3.68012	-3.6798	-3.67948	-3.67916	-3.67883	-3.6785	-3.67816	-3.67782	-3.67748	-3.67713	-3.67678	-3.67642	-3.67606	-3.6757	-3.67533	-3.67496	-3.67458	-3.6742	-3.67382	-3.67343	-3.67304	-3.67265	-3.67226	-3.67186	-3.67145	-3.67105	-3.67064	-3.67023	-3.66981	-3.6694	-3.66898	-3.66856	-3.66814	-3.66772	-3.6673	-3.66688
803	-3.68211	-3.68281	-3.68332	-3.68305	-3.68217	-3.68052	-3.67887	-3.67725	-3.67655	-3.67586	-3.67517	-3.67447	-3.67378	-3.67309	-3.67239	-3.6717	-3.67101	-3.67032	-3.66963	-3.66894	-3.66825	-3.66756	-3.66687	-3.66618	-3.66549	-3.6648	-3.66412	-3.66343	-3.66274	-3.66206	-3.66137	-3.66069	-3.66001	-3.65932	-3.65864	-3.65796	-3.65728	-3.6566	-3.65592	-3.65524	-3.65457	-3.65389	-3.65322	-3.65254	-3.65277	-3.6533	-3.65382	-3.65434	-3.65484
804	-3.68211	-3.68142	-3.68072	-3.68003	-3.67933	-3.67864	-3.67794	-3.67722	-3.67558	-3.67393	-3.67228	-3.67063	-3.66898	-3.66734	-3.66569	-3.66405	-3.66241	-3.66077	-3.65912	-3.65749	-3.65585	-3.65421	-3.65257	-3.65094	-3.64931	-3.64767	-3.64605	-3.64442	-3.64359	-3.6442	-3.6448	-3.6454	-3.64599	-3.64658	-3.64717	-3.64775	-3.64832	-3.6489	-3.64947	-3.65003	-3.65059	-3.65114	-3.65169	-3.65223	-3.65187	-3.6512	-3.65052	-3.64985	-3.64918
805	-3.62521	-3.62591	-3.6266	-3.6273	-3.62799	-3.62868	-3.62936	-3.63005	-3.63072	-3.6314	-3.63207	-3.63274	-3.63341	-3.63407	-3.63473	-3.63538	-3.63604	-3.63669	-3.63733	-3.63797	-3.63861	-3.63925	-3.63988	-3.64051	-3.64113	-3.64175	-3.64237	-3.64298	-3.64279	-3.64117	-3.63954	-3.63792	-3.63631	-3.63469	-3.63308	-3.63147	-3.62986	-3.62825	-3.62838	-3.62901	-3.62964	-3.63028	-3.63091	-3.63154	-3.63218	-3.63282	-3.63346	-3.6341	-3.63474
806	-3.6252	-3.6245	-3.62379	-3.62308	-3.62237	-3.62165	-3.62093	-3.62021	-3.61948	-3.61876	-3.61802	-3.61729	-3.61655	-3.61581	-3.61507	-3.61433	-3.61493	-3.61552	-3.61612	-3.61672	-3.61732	-3.61792	-3.61852	-3.61912	-3.61973	-3.62034	-3.62095	-3.62156	-3.62217	-3.62279	-3.6234	-3.62402	-3.62464	-3.62526	-3.62588	-3.6265	-3.62713	-3.62775	-3.62665	-3.62505	-3.62345	-3.62186	-3.62026	-3.61868	-3.61709	-3.61551	-3.61394	-3.61236	-3.61079
807	-3.60564	-3.60621	-3.60678	-3.60735	-3.60792	-3.6085	-3.60907	-3.60965	-3.61023	-3.61081	-3.61139	-3.61198	-3.61256	-3.61315	-3.61374	-3.61432	-3.61357	-3.61282	-3.61207	-3.61131	-3.61055	-3.60979	-3.60902	-3.60825	-3.60748	-3.6067	-3.60593	-3.60515	-3.60437	-3.60358	-3.60279	-3.602	-3.60121	-3.60041	-3.59961	-3.59881	-3.59801	-3.5972	-3.59639	-3.59558	-3.59477	-3.59395	-3.59313	-3.59231	-3.59149	-3.59066	-3.58983	-3.589	-3.58817
808	-3.60564	-3.60508	-3.60451	-3.60395	-3.60339	-3.60283	-3.60228	-3.60172	-3.60117	-3.60062	-3.60007	-3.59952	-3.59898	-3.59844	-3.59789	-3.59735	-3.59682	-3.59628	-3.59575	-3.59521	-3.59468	-3.59415	-3.59363	-3.5931	-3.59258	-3.59206	-3.59154	-3.59102	-3.59051	-3.58999	-3.58948	-3.58897	-3.58846	-3.58796	-3.58745	-3.58695	-3.58645	-3.58595	-3.58546	-3.58496	-3.58447	-3.58398	-3.58349	-3.58301	-3.58252	-3.58204	-3.58156	-3.58108	-3.5806
809	-3.57217	-3.57219	-3.57221	-3.57224	-3.57226	-3.57229	-3.57232	-3.57235	-3.57238	-3.57241	-3.57245	-3.57248	-3.57251	-3.57255	-3.57258	-3.57262	-3.57265	-3.57269	-3.57273	-3.57276	-3.5728	-3.57283	-3.57287	-3.5729	-3.57294	-3.57297	-3.573	-3.57303	-3.57307	-3.57309	-3.57312	-3.57315	-3.57318	-3.5732	-3.57323	-3.57325	-3.57327	-3.57329	-3.57331	-3.57333	-3.57334	-3.57336	-3.57337	-3.57338	-3.57339	-3.57351	-3.57488	-3.57629	-3.57771
810	-3.57217	-3.57215	-3.57213	-3.57211	-3.5721	-3.57208	-3.57207	-3.57206	-3.57206	-3.57205	-3.57205	-3.57205	-3.57205	-3.57205	-3.57206	-3.57207	-3.57208	-3.57209	-3.5721	-3.57212	-3.57214	-3.57216	-3.57218	-3.5722	-3.57223	-3.57225	-3.57228	-3.57231	-3.57234	-3.57237	-3.5724	-3.57244	-3.57247	-3.5725	-3.57254	-3.57258	-3.57261	-3.57265	-3.57269	-3.57272	-3.57276	-3.57279	-3.57283	-3.57287	-3.57291	-3.57337	-3.5734	-3.5734	-3.57341
811	-3.55212	-3.55245	-3.55279	-3.55314	-3.55348	-3.55383	-3.55418	-3.55453	-3.55488	-3.55524	-3.55559	-3.55595	-3.55631	-3.55667	-3.55704	-3.55741	-3.55777	-3.55814	-3.55852	-3.55889	-3.55927	-3.55965	-3.56003	-3.56041	-3.56079	-3.56118	-3.56157	-3.56196	-3.56235	-3.56274	-3.56314	-3.56354	-3.56394	-3.56434	-3.56474	-3.56515	-3.56556	-3.56597	-3.56638	-3.56679	-3.56721	-3.56799	-3.56934	-3.57071	-3.57208	-3.57292	-3.57297	-3.573	-3.57303
812	-3.55211	-3.55178	-3.55144	-3.55111	-3.55078	-3.55045	-3.55012	-3.5498	-3.54947	-3.54915	-3.54883	-3.54852	-3.5482	-3.54789	-3.54758	-3.54727	-3.54696	-3.54665	-3.54635	-3.54605	-3.54575	-3.54545	-3.54581	-3.54675	-3.5477	-3.54866	-3.54964	-3.55066	-3.55173	-3.55285	-3.554	-3.55519	-3.5564	-3.55762	-3.55887	-3.56013	-3.5614	-3.56269	-3.564	-3.56532	-3.56665	-3.56763	-3.56805	-3.56847	-3.56889	-3.56932	-3.56975	-3.57018	-3.57061
813	-3.54142	-3.54161	-3.5418	-3.54198	-3.54214	-3.5423	-3.54244	-3.54258	-3.54271	-3.54282	-3.54293	-3.54303	-3.54311	-3.54319	-3.54326	-3.54332	-3.54337	-3.54341	-3.54344	-3.54348	-3.54394	-3.54487	-3.54516	-3.54579	-3.54685	-3.54792	-3.54898	-3.55003	-3.55104	-3.55201	-3.55297	-3.55391	-3.55483	-3.55576	-3.55667	-3.55759	-3.5585	-3.55941	-3.56031	-3.56122	-3.56212	-3.56302	-3.56392	-3.56481	-3.5657	-3.56659	-3.56748	-3.56837	-3.56925
814	-3.54142	-3.54122	-3.541	-3.54078	-3.54055	-3.54031	-3.54005	-3.53979	-3.53953	-3.53925	-3.53896	-3.53867	-3.53836	-3.53805	-3.53834	-3.53927	-3.5402	-3.54113	-3.54207	-3.543	-3.5435	-3.54379	-3.54474	-3.54486	-3.54457	-3.54428	-3.54399	-3.54371	-3.54343	-3.54318	-3.54309	-3.54301	-3.54292	-3.54282	-3.54272	-3.54261	-3.54249	-3.54236	-3.54223	-3.5421	-3.54196	-3.54181	-3.54165	-3.54149	-3.54133	-3.54116	-3.54098	-3.54081	-3.54062
815	-3.52636	-3.52701	-3.52772	-3.52847	-3.52927	-3.53011	-3.53098	-3.53187	-3.53278	-3.53369	-3.53462	-3.53554	-3.53647	-3.5374	-3.53773	-3.53774	-3.53868	-3.53964	-3.54061	-3.5416	-3.54259	-3.54333	-3.54342	-3.54342	-3.5434	-3.54337	-3.54333	-3.54328	-3.54322	-3.54311	-3.54285	-3.54258	-3.5423	-3.54203	-3.54176	-3.54148	-3.54122	-3.54095	-3.54069	-3.54042	-3.54016	-3.5399	-3.53965	-3.53939	-3.53914	-3.53889	-3.53864	-3.53839	-3.53815
816	-3.52632	-3.52585	-3.52666	-3.52753	-3.52837	-3.5292	-3.53001	-3.53082	-3.53163	-3.53246	-3.5333	-3.53415	-3.53502	-3.53591	-3.53681	-3.5374	-3.53706	-3.53672	-3.53637	-3.53601	-3.53564	-3.53527	-3.53489	-3.5345	-3.53411	-3.53371	-3.53331	-3.53291	-3.53252	-3.53215	-3.53185	-3.53173	-3.53181	-3.53199	-3.53221	-3.53245	-3.53269	-3.53294	-3.53319	-3.53345	-3.5337	-3.53395	-3.53421	-3.53446	-3.53471	-3.53496	-3.53521	-3.53546	-3.53571
817	-3.52573	-3.52577	-3.52595	-3.52607	-3.52619	-3.52631	-3.52643	-3.52655	-3.52668	-3.5268	-3.52693	-3.52706	-3.5272	-3.52733	-3.52747	-3.52761	-3.52775	-3.5279	-3.52805	-3.52824	-3.52847	-3.52871	-3.52896	-3.52921	-3.52946	-3.5297	-3.52995	-3.53019	-3.53041	-3.5306	-3.53072	-3.53065	-3.53038	-3.53042	-3.53059	-3.53077	-3.53094	-3.53112	-3.53131	-3.53149	-3.53168	-3.53186	-3.53205	-3.53224	-3.53244	-3.53263	-3.53283	-3.53303	-3.53323
818	-3.52572	-3.5257	-3.52551	-3.5254	-3.5253	-3.5252	-3.5251	-3.52527	-3.5255	-3.52574	-3.52598	-3.52622	-3.52646	-3.52671	-3.52695	-3.5272	-3.52744	-3.52769	-3.52793	-3.52814	-3.5283	-3.52846	-3.52862	-3.52877	-3.52893	-3.52909	-3.52924	-3.52941	-3.52957	-3.52973	-3.5299	-3.53007	-3.53024	-3.53	-3.52957	-3.52912	-3.52866	-3.52819	-3.52771	-3.52722	-3.52672	-3.52622	-3.52572	-3.5252	-3.52469	-3.52417	-3.52364	-3.52311	-3.52258
819	-3.52487	-3.52561	-3.52512	-3.52469	-3.52466	-3.52483	-3.52504	-3.525	-3.5249	-3.5248	-3.52471	-3.52462	-3.52453	-3.52444	-3.52436	-3.52427	-3.52419	-3.52411	-3.52404	-3.52396	-3.52389	-3.52381	-3.52374	-3.52367	-3.52361	-3.52354	-3.52348	-3.52342	-3.52336	-3.5233	-3.52325	-3.52319	-3.52314	-3.52309	-3.52304	-3.523	-3.52295	-3.52291	-3.52287	-3.52283	-3.5228	-3.52276	-3.52273	-3.5227	-3.52267	-3.52264	-3.52262	-3.52259	-3.52257
820	-3.52486	-3.52399	-3.52397	-3.52403	-3.52372	-3.52324	-3.52275	-3.52231	-3.52196	-3.52169	-3.52145	-3.52123	-3.52102	-3.52081	-3.5206	-3.5204	-3.5202	-3.52	-3.5198	-3.51961	-3.51941	-3.51922	-3.51904	-3.51885	-3.51867	-3.51849	-3.51831	-3.51814	-3.51796	-3.51779	-3.51762	-3.51746	-3.51729	-3.51713	-3.51698	-3.51682	-3.51667	-3.51652	-3.51638	-3.51623	-3.51609	-3.51596	-3.51583	-3.5157	-3.51558	-3.51546	-3.51535	-3.51525	-3.51516
821	-3.52361	-3.52372	-3.52312	-3.52288	-3.52265	-3.52241	-3.52217	-3.52188	-3.52152	-3.52109	-3.52065	-3.52021	-3.51978	-3.51937	-3.51897	-3.51858	-3.51821	-3.51786	-3.51751	-3.51718	-3.51687	-3.51657	-3.51628	-3.516	-3.51574	-3.51549	-3.51525	-3.51503	-3.51482	-3.51462	-3.51443	-3.51426	-3.5141	-3.51395	-3.51381	-3.51368	-3.51357	-3.51346	-3.51337	-3.51329	-3.51322	-3.51316	-3.5131	-3.51306	-3.51303	-3.51301	-3.51299	-3.51299	-3.51299
822	-3.52347	-3.52331	-3.52297	-3.52207	-3.52114	-3.5202	-3.51926	-3.51832	-3.51738	-3.51644	-3.5155	-3.51456	-3.51362	-3.51268	-3.51174	-3.5108	-3.50987	-3.50895	-3.50806	-3.5074	-3.50727	-3.50727	-3.50729	-3.50731	-3.50733	-3.50735	-3.50737	-3.50739	-3.50741	-3.50743	-3.50744	-3.50745	-3.50746	-3.50747	-3.50748	-3.50748	-3.50748	-3.50747	-3.50747	-3.50746	-3.50744	-3.50743	-3.50741	-3.50739	-3.50736	-3.50736	-3.50789	-3.50849	-3.50909
823	-3.50674	-3.50675	-3.50675	-3.50676	-3.50677	-3.50679	-3.50681	-3.50683	-3.50685	-3.50687	-3.5069	-3.50692	-3.50695	-3.50698	-3.507	-3.50703	-3.50705	-3.50706	-3.50705	-3.5068	-3.50613	-3.5061	-3.50609	-3.50609	-3.50609	-3.50609	-3.50609	-3.50609	-3.50609	-3.50609	-3.5061	-3.50611	-3.50611	-3.50612	-3.50613	-3.50615	-3.50616	-3.50617	-3.50619	-3.50621	-3.50623	-3.50625	-3.50627	-3.50632	-3.50666	-3.50724	-3.5073	-3.50727	-3.50723
824	-3.50628	-3.50628	-3.50627	-3.50627	-3.50626	-3.50625	-3.50624	-3.50623	-3.50622	-3.50621	-3.50619	-3.50618	-3.50617	-3.50616	-3.50615	-3.50614	-3.50613	-3.50612	-3.50611	-3.5061	-3.50599	-3.50512	-3.5042	-3.50328	-3.50236	-3.50144	-3.50053	-3.49961	-3.4987	-3.4978	-3.49761	-3.49826	-3.49892	-3.49958	-3.50023	-3.50088	-3.50153	-3.50218	-3.50283	-3.50347	-3.50411	-3.50474	-3.50537	-3.50598	-3.50628	-3.50633	-3.50636	-3.50638	-3.50641
825	-3.47791	-3.47854	-3.47918	-3.47982	-3.48047	-3.48111	-3.48176	-3.48241	-3.48306	-3.48371	-3.48437	-3.48503	-3.48568	-3.48634	-3.487	-3.48766	-3.48833	-3.48899	-3.48965	-3.49032	-3.49098	-3.49164	-3.49231	-3.49297	-3.49364	-3.4943	-3.49496	-3.49562	-3.49629	-3.49695	-3.4969	-3.496	-3.49512	-3.49423	-3.49336	-3.49249	-3.49164	-3.49079	-3.48995	-3.48913	-3.48832	-3.48753	-3.48675	-3.48599	-3.48525	-3.48454	-3.48385	-3.4832	-3.48257
826	-3.47791	-3.47728	-3.47665	-3.47603	-3.4754	-3.47479	-3.47418	-3.47357	-3.47329	-3.47332	-3.47335	-3.47338	-3.47342	-3.47346	-3.47351	-3.47356	-3.4736	-3.47366	-3.47371	-3.47377	-3.47383	-3.47389	-3.47395	-3.47402	-3.47409	-3.47416	-3.47423	-3.4743	-3.47438	-3.47445	-3.47453	-3.47461	-3.47469	-3.47477	-3.47486	-3.47494	-3.47503	-3.47511	-3.4752	-3.47529	-3.47538	-3.47547	-3.47557	-3.47566	-3.47576	-3.47586	-3.47596	-3.47607	-3.47618
827	-3.47314	-3.47314	-3.47316	-3.47317	-3.47319	-3.47321	-3.47323	-3.47326	-3.47314	-3.47313	-3.47313	-3.47313	-3.47314	-3.47314	-3.47315	-3.47316	-3.47317	-3.47317	-3.47318	-3.47318	-3.47319	-3.47319	-3.4732	-3.4732	-3.47319	-3.47319	-3.47319	-3.47318	-3.47317	-3.47315	-3.47313	-3.47311	-3.47308	-3.47305	-3.47301	-3.47296	-3.47291	-3.47284	-3.47277	-3.47269	-3.47259	-3.47249	-3.47237	-3.47223	-3.47207	-3.47189	-3.47169	-3.47147	-3.47121
828	-3.47313	-3.47312	-3.47312	-3.47311	-3.47311	-3.47311	-3.47311	-3.4731	-3.47293	-3.47235	-3.47176	-3.47117	-3.47058	-3.47	-3.46943	-3.46886	-3.4683	-3.46775	-3.4672	-3.46666	-3.46612	-3.46559	-3.46508	-3.46456	-3.46406	-3.46356	-3.46308	-3.4626	-3.46213	-3.46167	-3.46122	-3.46078	-3.46034	-3.45992	-3.45951	-3.4591	-3.45871	-3.45833	-3.45795	-3.45759	-3.45723	-3.45689	-3.45656	-3.45673	-3.45731	-3.4579	-3.4585	-3.4591	-3.45971
829	-3.45085	-3.45093	-3.45101	-3.45109	-3.45116	-3.45123	-3.45129	-3.45135	-3.4514	-3.45145	-3.4515	-3.45154	-3.45158	-3.45161	-3.45164	-3.45166	-3.45168	-3.4517	-3.45172	-3.45173	-3.45173	-3.45174	-3.45174	-3.45174	-3.45174	-3.45173	-3.45173	-3.45172	-3.45171	-3.4517	-3.4517	-3.4517	-3.45172	-3.45178	-3.45196	-3.45234	-3.45283	-3.45335	-3.45389	-3.45444	-3.455	-3.45556	-3.45613	-3.45622	-3.45591	-3.4556	-3.45531	-3.45503	-3.45476
830	-3.45083	-3.45074	-3.45065	-3.45054	-3.45043	-3.45032	-3.4502	-3.45007	-3.44994	-3.4498	-3.44965	-3.4495	-3.44934	-3.44918	-3.44901	-3.44883	-3.44865	-3.44846	-3.44827	-3.44806	-3.44786	-3.44764	-3.44742	-3.44719	-3.44697	-3.4468	-3.44724	-3.44778	-3.44833	-3.44887	-3.4494	-3.44993	-3.45044	-3.45091	-3.45125	-3.45139	-3.45144	-3.45145	-3.45145	-3.45145	-3.45145	-3.45145	-3.45145	-3.45145	-3.45146	-3.45147	-3.45149	-3.45151	-3.45154
831	-3.42879	-3.42963	-3.43049	-3.43134	-3.43218	-3.433	-3.43382	-3.43462	-3.43541	-3.43618	-3.43694	-3.43768	-3.43841	-3.43912	-3.43982	-3.4405	-3.44117	-3.44183	-3.44247	-3.4431	-3.44372	-3.44432	-3.44492	-3.4455	-3.44607	-3.44657	-3.44645	-3.4462	-3.44595	-3.44569	-3.44542	-3.44515	-3.44487	-3.4446	-3.44432	-3.44403	-3.44375	-3.44347	-3.44319	-3.44291	-3.44264	-3.44237	-3.4421	-3.44185	-3.4416	-3.44137	-3.44114	-3.44093	-3.44073
832	-3.42874	-3.4279	-3.42703	-3.42617	-3.42532	-3.42448	-3.4238	-3.42417	-3.42456	-3.42494	-3.42532	-3.42571	-3.42609	-3.42647	-3.42685	-3.42723	-3.42761	-3.42798	-3.42836	-3.42873	-3.4291	-3.42946	-3.42983	-3.43019	-3.43054	-3.4309	-3.43125	-3.4316	-3.43194	-3.43228	-3.43261	-3.43294	-3.43327	-3.43359	-3.4339	-3.43421	-3.43451	-3.4348	-3.43509	-3.43537	-3.43565	-3.43591	-3.43617	-3.43642	-3.43666	-3.43689	-3.43712	-3.43733	-3.43753
833	-3.4215	-3.42187	-3.42225	-3.42263	-3.42302	-3.4234	-3.42365	-3.42288	-3.42215	-3.4215	-3.42095	-3.42057	-3.42045	-3.42058	-3.42089	-3.42128	-3.42172	-3.42217	-3.42263	-3.42309	-3.42355	-3.424	-3.42444	-3.42488	-3.42531	-3.42573	-3.42614	-3.42653	-3.42692	-3.42729	-3.42766	-3.428	-3.42834	-3.42866	-3.42896	-3.42925	-3.42952	-3.42977	-3.43	-3.43021	-3.4304	-3.43057	-3.43071	-3.43083	-3.43092	-3.43098	-3.43101	-3.43102	-3.43099
834	-3.42147	-3.42111	-3.42073	-3.42036	-3.42	-3.41964	-3.41929	-3.41897	-3.41869	-3.41848	-3.41841	-3.41843	-3.41843	-3.4183	-3.41812	-3.41795	-3.41782	-3.41775	-3.41772	-3.41774	-3.4178	-3.41789	-3.41801	-3.41816	-3.41832	-3.4185	-3.41869	-3.41889	-3.41909	-3.41931	-3.41952	-3.41974	-3.41996	-3.42017	-3.42039	-3.42061	-3.42082	-3.42103	-3.42124	-3.42145	-3.42167	-3.422	-3.42238	-3.42278	-3.42318	-3.42358	-3.42397	-3.42437	-3.42477
835	-3.41179	-3.41241	-3.41303	-3.41363	-3.41422	-3.41479	-3.41534	-3.41584	-3.41629	-3.41662	-3.41676	-3.41669	-3.41648	-3.4162	-3.41588	-3.41554	-3.4152	-3.41485	-3.41451	-3.41437	-3.41464	-3.41493	-3.41523	-3.41554	-3.41585	-3.41616	-3.41649	-3.41682	-3.41715	-3.41749	-3.41784	-3.41819	-3.41855	-3.41891	-3.41928	-3.41965	-3.42003	-3.42041	-3.42079	-3.42117	-3.42153	-3.42179	-3.42198	-3.42216	-3.42233	-3.42249	-3.42264	-3.42279	-3.42292
836	-3.41178	-3.41115	-3.41059	-3.41063	-3.41081	-3.41101	-3.41121	-3.41142	-3.41163	-3.41185	-3.41207	-3.4123	-3.41254	-3.41278	-3.41302	-3.41328	-3.41354	-3.4138	-3.41407	-3.41414	-3.4138	-3.41345	-3.4131	-3.41276	-3.41313	-3.4136	-3.41407	-3.41454	-3.41501	-3.41549	-3.41596	-3.41642	-3.41688	-3.41733	-3.41778	-3.41821	-3.41863	-3.41903	-3.41942	-3.4198	-3.42016	-3.42051	-3.42084	-3.42115	-3.42144	-3.42171	-3.42197	-3.4222	-3.42242
837	-3.41014	-3.41023	-3.41032	-3.40981	-3.40934	-3.40918	-3.40902	-3.40886	-3.40871	-3.40856	-3.40844	-3.40859	-3.40879	-3.40902	-3.40928	-3.40957	-3.40988	-3.41022	-3.41059	-3.41097	-3.41137	-3.41179	-3.41223	-3.41267	-3.41241	-3.41207	-3.41173	-3.41139	-3.41105	-3.41072	-3.41038	-3.41005	-3.40972	-3.4094	-3.40907	-3.40875	-3.40843	-3.40812	-3.4078	-3.40749	-3.40718	-3.40688	-3.40658	-3.40628	-3.40598	-3.40569	-3.4054	-3.40512	-3.40484
838	-3.40993	-3.40983	-3.40967	-3.4095	-3.40917	-3.40855	-3.4082	-3.40816	-3.40818	-3.40828	-3.40839	-3.40826	-3.40811	-3.40797	-3.40783	-3.40769	-3.40755	-3.40742	-3.40728	-3.40715	-3.40702	-3.40689	-3.40676	-3.40663	-3.4065	-3.40638	-3.40625	-3.40612	-3.406	-3.40588	-3.40575	-3.40563	-3.40551	-3.40538	-3.40526	-3.40514	-3.40502	-3.40489	-3.40477	-3.40465	-3.40452	-3.4044	-3.40427	-3.40415	-3.40402	-3.40389	-3.40375	-3.40361	-3.40347
839	-3.40801	-3.40805	-3.4081	-3.40815	-3.40818	-3.4082	-3.40816	-3.40812	-3.40807	-3.40793	-3.40773	-3.40745	-3.40708	-3.40661	-3.40605	-3.40539	-3.40463	-3.40379	-3.40287	-3.40189	-3.40085	-3.39976	-3.39862	-3.39775	-3.3979	-3.39804	-3.39819	-3.39834	-3.39848	-3.39863	-3.39877	-3.39892	-3.39906	-3.3992	-3.39934	-3.39948	-3.39962	-3.39976	-3.3999	-3.40003	-3.40017	-3.4003	-3.40043	-3.40056	-3.40069	-3.40082	-3.40095	-3.40108	-3.40121
840	-3.408	-3.40796	-3.40792	-3.4079	-3.40787	-3.40783	-3.40757	-3.40698	-3.4063	-3.4056	-3.40489	-3.40417	-3.40344	-3.4027	-3.40195	-3.4012	-3.40044	-3.39967	-3.39891	-3.39816	-3.39756	-3.3975	-3.39761	-3.39745	-3.39624	-3.39501	-3.39375	-3.39247	-3.39122	-3.39129	-3.39163	-3.39199	-3.39236	-3.39273	-3.3931	-3.39346	-3.39381	-3.39417	-3.39452	-3.39486	-3.3952	-3.39554	-3.39587	-3.3962	-3.39653	-3.39685	-3.39717	-3.39749	-3.39781
841	-3.39444	-3.39448	-3.39458	-3.39471	-3.39485	-3.39499	-3.39513	-3.39528	-3.39543	-3.39558	-3.39573	-3.39588	-3.39603	-3.39618	-3.39633	-3.39648	-3.39663	-3.39678	-3.39692	-3.39704	-3.397	-3.39642	-3.39565	-3.39486	-3.39405	-3.39324	-3.39243	-3.39166	-3.3911	-3.39039	-3.39026	-3.39014	-3.39001	-3.38988	-3.38976	-3.38963	-3.3895	-3.38937	-3.38924	-3.3891	-3.38897	-3.38884	-3.3887	-3.38857	-3.38843	-3.38829	-3.38815	-3.38801	-3.38787
842	-3.39401	-3.39397	-3.39387	-3.39375	-3.39362	-3.39349	-3.39335	-3.39322	-3.39309	-3.39295	-3.39282	-3.39269	-3.39256	-3.39243	-3.3923	-3.39217	-3.39204	-3.39191	-3.39178	-3.39166	-3.39153	-3.3914	-3.39128	-3.39115	-3.39102	-3.3909	-3.39077	-3.39065	-3.39052	-3.38987	-3.38892	-3.38807	-3.38721	-3.38634	-3.38547	-3.38458	-3.38369	-3.3828	-3.38225	-3.38246	-3.38267	-3.38288	-3.38309	-3.38329	-3.3835	-3.38369	-3.38389	-3.38408	-3.38427
843	-3.37678	-3.37736	-3.37793	-3.37847	-3.37904	-3.37961	-3.38018	-3.38074	-3.3813	-3.38184	-3.38238	-3.38291	-3.38343	-3.38394	-3.38445	-3.38495	-3.38544	-3.38592	-3.38639	-3.38686	-3.38732	-3.38777	-3.38821	-3.38864	-3.38907	-3.38948	-3.38987	-3.39021	-3.39028	-3.38967	-3.38848	-3.38713	-3.38577	-3.38439	-3.383	-3.38161	-3.38178	-3.38201	-3.38188	-3.38098	-3.38007	-3.37915	-3.37823	-3.3773	-3.37636	-3.37542	-3.37448	-3.37353	-3.37258
844	-3.37677	-3.37727	-3.37786	-3.37845	-3.37896	-3.37943	-3.37987	-3.38027	-3.38063	-3.38095	-3.38122	-3.38146	-3.38165	-3.3818	-3.38191	-3.38198	-3.38201	-3.38199	-3.38194	-3.38186	-3.38174	-3.38159	-3.3814	-3.38119	-3.38095	-3.38069	-3.3804	-3.38009	-3.37983	-3.38009	-3.38034	-3.38059	-3.38084	-3.38108	-3.38132	-3.38155	-3.3802	-3.37879	-3.37737	-3.37595	-3.3747	-3.37422	-3.37372	-3.37322	-3.37272	-3.37221	-3.3717	-3.37118	-3.37066
845	-3.37671	-3.37615	-3.37551	-3.37486	-3.37419	-3.37355	-3.37291	-3.37306	-3.37345	-3.37383	-3.3742	-3.37457	-3.37493	-3.37528	-3.37562	-3.37596	-3.37629	-3.37662	-3.37694	-3.37725	-3.37756	-3.37786	-3.37816	-3.37845	-3.37874	-3.37902	-3.37929	-3.37956	-3.37977	-3.37942	-3.37905	-3.37867	-3.37828	-3.37787	-3.37745	-3.37701	-3.37657	-3.37612	-3.37565	-3.37518	-3.37453	-3.37311	-3.37169	-3.37028	-3.36889	-3.36753	-3.36621	-3.36496	-3.36384
846	-3.37659	-3.37605	-3.37543	-3.37481	-3.37417	-3.37348	-3.37277	-3.37227	-3.37162	-3.37097	-3.37032	-3.36966	-3.369	-3.36834	-3.36768	-3.36702	-3.36636	-3.3657	-3.36504	-3.36439	-3.36373	-3.36307	-3.36242	-3.36177	-3.36112	-3.36046	-3.35981	-3.35916	-3.35851	-3.35786	-3.35723	-3.35691	-3.35666	-3.35646	-3.35632	-3.35623	-3.3562	-3.35621	-3.35627	-3.35637	-3.35651	-3.35669	-3.3569	-3.35713	-3.35738	-3.35764	-3.35789	-3.3581	-3.35824
847	-3.37022	-3.37058	-3.37101	-3.37143	-3.37185	-3.37226	-3.37266	-3.37205	-3.37132	-3.37059	-3.36984	-3.36909	-3.36834	-3.36759	-3.36684	-3.3661	-3.36536	-3.36463	-3.36391	-3.3632	-3.36251	-3.36184	-3.36119	-3.36057	-3.35998	-3.35941	-3.35889	-3.3584	-3.35796	-3.35756	-3.35718	-3.35655	-3.3559	-3.35524	-3.35458	-3.35392	-3.35325	-3.35259	-3.35192	-3.35124	-3.35056	-3.34988	-3.3492	-3.34851	-3.34782	-3.34713	-3.3474	-3.34837	-3.34929
848	-3.37003	-3.36966	-3.3692	-3.36873	-3.36825	-3.36776	-3.36725	-3.36674	-3.36621	-3.36568	-3.36513	-3.36456	-3.36399	-3.3634	-3.36279	-3.36217	-3.36153	-3.36088	-3.36022	-3.35953	-3.35883	-3.35812	-3.35739	-3.35664	-3.35588	-3.3551	-3.35431	-3.3535	-3.35268	-3.35184	-3.35099	-3.35013	-3.34926	-3.34837	-3.34747	-3.34656	-3.34564	-3.34471	-3.34378	-3.34283	-3.34193	-3.34232	-3.34334	-3.34437	-3.34539	-3.3464	-3.34642	-3.34572	-3.34501
849	-3.31502	-3.31569	-3.31635	-3.31701	-3.31766	-3.3183	-3.31894	-3.31957	-3.32019	-3.3208	-3.3214	-3.32199	-3.32256	-3.32313	-3.32367	-3.32421	-3.32472	-3.32522	-3.32569	-3.32615	-3.32657	-3.32697	-3.32734	-3.32768	-3.32799	-3.32826	-3.3285	-3.32873	-3.32903	-3.32965	-3.33059	-3.33162	-3.33268	-3.33375	-3.33482	-3.33589	-3.33696	-3.33803	-3.33909	-3.34015	-3.34115	-3.34084	-3.33988	-3.3389	-3.3379	-3.33689	-3.33588	-3.33485	-3.33382
850	-3.31502	-3.31435	-3.31367	-3.31299	-3.3123	-3.31161	-3.31092	-3.31022	-3.30952	-3.30882	-3.30873	-3.30979	-3.31085	-3.31192	-3.31299	-3.31407	-3.31514	-3.31623	-3.31731	-3.31839	-3.31948	-3.32057	-3.32165	-3.32274	-3.32382	-3.3249	-3.32596	-3.32699	-3.3279	-3.32844	-3.3286	-3.3286	-3.32852	-3.32837	-3.32815	-3.32787	-3.32753	-3.32713	-3.32668	-3.32618	-3.32562	-3.32502	-3.32438	-3.32424	-3.32507	-3.32589	-3.3267	-3.32752	-3.32832
851	-3.29866	-3.29957	-3.30054	-3.30153	-3.30253	-3.30354	-3.30456	-3.30559	-3.30663	-3.30767	-3.30812	-3.30741	-3.3067	-3.30599	-3.30528	-3.30456	-3.30385	-3.30313	-3.30242	-3.30329	-3.3042	-3.30511	-3.30602	-3.30693	-3.30783	-3.30873	-3.30962	-3.31051	-3.3114	-3.31228	-3.31316	-3.31404	-3.31491	-3.31578	-3.31664	-3.3175	-3.31836	-3.31921	-3.32006	-3.3209	-3.32174	-3.32258	-3.32341	-3.3237	-3.32298	-3.32324	-3.32475	-3.32625	-3.32776
852	-3.29856	-3.29767	-3.29675	-3.29586	-3.29499	-3.29416	-3.29336	-3.2926	-3.29302	-3.29397	-3.29491	-3.29586	-3.2968	-3.29773	-3.29867	-3.2996	-3.30052	-3.30145	-3.30236	-3.30169	-3.30097	-3.30025	-3.29952	-3.2988	-3.29808	-3.29736	-3.29685	-3.29796	-3.29919	-3.30045	-3.30175	-3.30307	-3.30442	-3.30579	-3.30718	-3.30858	-3.31	-3.31144	-3.31288	-3.31434	-3.3158	-3.31728	-3.31876	-3.32025	-3.32174	-3.32223	-3.32145	-3.32065	-3.31981
853	-3.28532	-3.28629	-3.28726	-3.28823	-3.28919	-3.29015	-3.29111	-3.29206	-3.29189	-3.29123	-3.29064	-3.29013	-3.28972	-3.2894	-3.28921	-3.28914	-3.28922	-3.28944	-3.28981	-3.29032	-3.29096	-3.29171	-3.29257	-3.29352	-3.29453	-3.29562	-3.29654	-3.29588	-3.29516	-3.29443	-3.29371	-3.29298	-3.29225	-3.29152	-3.29226	-3.29351	-3.29474	-3.29598	-3.29721	-3.29844	-3.29966	-3.30088	-3.30209	-3.3033	-3.30451	-3.30571	-3.30691	-3.3081	-3.30928
854	-3.28532	-3.28435	-3.28337	-3.28239	-3.28141	-3.28043	-3.27944	-3.27846	-3.27746	-3.27647	-3.27548	-3.27448	-3.27348	-3.27248	-3.27147	-3.27131	-3.27172	-3.27206	-3.27238	-3.27331	-3.27457	-3.27584	-3.27712	-3.27839	-3.27967	-3.28094	-3.28221	-3.28347	-3.28474	-3.286	-3.28726	-3.28851	-3.28977	-3.29102	-3.29079	-3.29007	-3.28934	-3.28861	-3.28789	-3.28857	-3.28963	-3.2907	-3.29177	-3.29283	-3.2939	-3.29496	-3.29603	-3.29709	-3.29815
855	-3.25972	-3.26049	-3.26134	-3.2622	-3.26307	-3.26394	-3.26481	-3.26567	-3.26652	-3.26734	-3.26814	-3.26889	-3.2696	-3.27024	-3.27082	-3.27047	-3.26948	-3.27068	-3.2719	-3.27247	-3.27271	-3.27296	-3.27328	-3.2737	-3.27424	-3.27488	-3.27563	-3.27645	-3.27733	-3.27826	-3.27923	-3.28022	-3.28123	-3.28225	-3.28329	-3.28433	-3.28539	-3.28644	-3.2875	-3.28715	-3.28643	-3.2857	-3.28497	-3.28425	-3.28352	-3.2828	-3.28207	-3.28135	-3.28063
856	-3.25958	-3.25882	-3.25802	-3.25723	-3.25647	-3.25573	-3.25654	-3.25782	-3.25911	-3.2604	-3.26168	-3.26297	-3.26426	-3.26555	-3.26683	-3.26812	-3.26938	-3.26845	-3.26744	-3.26643	-3.26541	-3.26464	-3.26508	-3.26535	-3.26545	-3.26541	-3.26524	-3.26497	-3.26462	-3.26422	-3.26377	-3.2633	-3.2628	-3.26229	-3.26178	-3.26126	-3.26074	-3.26022	-3.2597	-3.25919	-3.25944	-3.26013	-3.26082	-3.2615	-3.26219	-3.26288	-3.26358	-3.26427	-3.26497
857	-3.24889	-3.25015	-3.25142	-3.25269	-3.25397	-3.25525	-3.25501	-3.25432	-3.25366	-3.25404	-3.25502	-3.256	-3.25699	-3.25797	-3.25895	-3.2599	-3.26084	-3.26174	-3.26259	-3.26337	-3.26407	-3.26439	-3.26338	-3.26236	-3.26133	-3.26031	-3.25928	-3.25826	-3.25723	-3.2562	-3.25517	-3.25414	-3.25403	-3.2547	-3.25537	-3.25605	-3.25672	-3.2574	-3.25808	-3.25876	-3.25869	-3.2582	-3.25771	-3.25723	-3.25677	-3.25631	-3.25586	-3.25543	-3.25501
858	-3.24888	-3.24763	-3.24756	-3.24842	-3.24931	-3.25022	-3.25115	-3.2521	-3.25306	-3.25302	-3.25242	-3.25184	-3.2513	-3.25079	-3.25031	-3.24986	-3.24945	-3.24907	-3.24872	-3.2484	-3.24811	-3.24785	-3.24763	-3.2481	-3.24875	-3.2494	-3.25005	-3.25071	-3.25137	-3.25203	-3.2527	-3.25336	-3.2531	-3.25207	-3.25103	-3.24999	-3.24895	-3.24791	-3.24687	-3.24696	-3.24707	-3.24718	-3.24731	-3.24745	-3.2476	-3.24776	-3.24794	-3.24812	-3.24831
859	-3.24602	-3.24672	-3.2464	-3.2452	-3.24408	-3.24315	-3.24246	-3.24195	-3.24154	-3.24121	-3.24095	-3.24074	-3.24108	-3.24171	-3.24234	-3.24297	-3.2436	-3.24423	-3.24487	-3.24551	-3.24615	-3.2468	-3.24743	-3.24741	-3.24723	-3.24708	-3.24695	-3.24684	-3.24675	-3.24669	-3.24664	-3.24661	-3.2466	-3.24661	-3.24663	-3.24667	-3.24672	-3.24679	-3.24687	-3.24583	-3.24479	-3.24374	-3.2427	-3.24165	-3.2406	-3.23968	-3.23964	-3.2396	-3.23956
860	-3.2458	-3.24513	-3.24439	-3.24367	-3.24293	-3.24207	-3.24104	-3.23993	-3.23883	-3.23922	-3.23984	-3.24046	-3.24057	-3.24044	-3.24034	-3.24027	-3.24021	-3.24016	-3.24013	-3.2401	-3.24008	-3.24006	-3.24005	-3.24004	-3.24003	-3.24003	-3.24002	-3.24001	-3.24001	-3.24	-3.23999	-3.23998	-3.23997	-3.23996	-3.23995	-3.23994	-3.23992	-3.2399	-3.23988	-3.23986	-3.23983	-3.23981	-3.23978	-3.23975	-3.23971	-3.23955	-3.23851	-3.23812	-3.2382
861	-3.23713	-3.23713	-3.23713	-3.23711	-3.23709	-3.23706	-3.23739	-3.238	-3.23861	-3.23778	-3.23687	-3.2368	-3.23676	-3.23672	-3.23668	-3.23665	-3.23662	-3.23659	-3.23658	-3.23657	-3.23656	-3.23656	-3.23657	-3.23659	-3.23662	-3.23665	-3.23668	-3.23672	-3.23677	-3.23682	-3.23688	-3.23694	-3.237	-3.23706	-3.23713	-3.2372	-3.23728	-3.23735	-3.23743	-3.2375	-3.23758	-3.23766	-3.23773	-3.23781	-3.23789	-3.23797	-3.23805	-3.23746	-3.23641
862	-3.2371	-3.23708	-3.23703	-3.23695	-3.23684	-3.23678	-3.23702	-3.23698	-3.23694	-3.23689	-3.23684	-3.23612	-3.23551	-3.23497	-3.23446	-3.23397	-3.23349	-3.23302	-3.23254	-3.23207	-3.23161	-3.23115	-3.23069	-3.23024	-3.22979	-3.22936	-3.22903	-3.22886	-3.2287	-3.22852	-3.22833	-3.22814	-3.22793	-3.22772	-3.2275	-3.22728	-3.22705	-3.22682	-3.22658	-3.22635	-3.22611	-3.22588	-3.22565	-3.22542	-3.22519	-3.22497	-3.22475	-3.22454	-3.22434
863	-3.23379	-3.23438	-3.23497	-3.23557	-3.23617	-3.23668	-3.23648	-3.23621	-3.23585	-3.23537	-3.23473	-3.23388	-3.23288	-3.23179	-3.23065	-3.22965	-3.22968	-3.22969	-3.22969	-3.22966	-3.22962	-3.22956	-3.22948	-3.22939	-3.22928	-3.22915	-3.22891	-3.2285	-3.22809	-3.22769	-3.2273	-3.22693	-3.22657	-3.22623	-3.22589	-3.22558	-3.22528	-3.22499	-3.22472	-3.22447	-3.22423	-3.22401	-3.2238	-3.22361	-3.22344	-3.22328	-3.22314	-3.22301	-3.2229
864	-3.23378	-3.23319	-3.23261	-3.23202	-3.23144	-3.23086	-3.23029	-3.22971	-3.22914	-3.22908	-3.22922	-3.22934	-3.22944	-3.22953	-3.2296	-3.2295	-3.22834	-3.22719	-3.22605	-3.22495	-3.22391	-3.22296	-3.22216	-3.22155	-3.2211	-3.22074	-3.22045	-3.22019	-3.21995	-3.21973	-3.21951	-3.2193	-3.21909	-3.21889	-3.21869	-3.21849	-3.2183	-3.2181	-3.21792	-3.21773	-3.21755	-3.21737	-3.21719	-3.21701	-3.21684	-3.21668	-3.21651	-3.21635	-3.21619
865	-3.22707	-3.22734	-3.22762	-3.22787	-3.22812	-3.22834	-3.22855	-3.22874	-3.22892	-3.22858	-3.22801	-3.22745	-3.2269	-3.22634	-3.22579	-3.22525	-3.2247	-3.22416	-3.22363	-3.22309	-3.22256	-3.22204	-3.22152	-3.221	-3.22049	-3.21998	-3.21948	-3.21898	-3.21848	-3.21799	-3.2175	-3.21702	-3.21654	-3.21607	-3.21561	-3.21515	-3.2147	-3.21425	-3.21381	-3.21338	-3.21295	-3.21254	-3.21213	-3.21221	-3.21236	-3.2125	-3.21265	-3.2128	-3.21319
866	-3.22704	-3.22675	-3.22644	-3.22612	-3.22579	-3.22546	-3.22512	-3.22479	-3.22445	-3.22412	-3.2238	-3.22348	-3.22317	-3.22287	-3.22258	-3.22229	-3.222	-3.22172	-3.22142	-3.22111	-3.22075	-3.22031	-3.21974	-3.21899	-3.2181	-3.21712	-3.21611	-3.21508	-3.21405	-3.21304	-3.21205	-3.21107	-3.21089	-3.21097	-3.21107	-3.21117	-3.21128	-3.2114	-3.21153	-3.21166	-3.21179	-3.21193	-3.21207	-3.21173	-3.21135	-3.21097	-3.21108	-3.21213	-3.21294
867	-3.21311	-3.21313	-3.21316	-3.21318	-3.21318	-3.21316	-3.21313	-3.21308	-3.21301	-3.21292	-3.21282	-3.21271	-3.21259	-3.21246	-3.21232	-3.21217	-3.21201	-3.21185	-3.2117	-3.21154	-3.21138	-3.21124	-3.21111	-3.21099	-3.21089	-3.21081	-3.21075	-3.21072	-3.21071	-3.21073	-3.21076	-3.21082	-3.21013	-3.20921	-3.20833	-3.20748	-3.20668	-3.20591	-3.20518	-3.20449	-3.20474	-3.20579	-3.20685	-3.2079	-3.20896	-3.21002	-3.21061	-3.21026	-3.20993
868	-3.21286	-3.21281	-3.2127	-3.21253	-3.21234	-3.2121	-3.21182	-3.21151	-3.21116	-3.21077	-3.21034	-3.20988	-3.20939	-3.20886	-3.2083	-3.20772	-3.20712	-3.20651	-3.2061	-3.20617	-3.20623	-3.20626	-3.20627	-3.20625	-3.2062	-3.20612	-3.206	-3.20584	-3.20565	-3.20542	-3.20516	-3.20486	-3.20454	-3.2042	-3.20383	-3.20343	-3.20302	-3.20259	-3.20263	-3.20368	-3.20385	-3.20324	-3.20266	-3.20213	-3.20162	-3.20114	-3.20069	-3.20026	-3.19985
869	-3.20343	-3.20361	-3.20379	-3.20396	-3.20414	-3.20431	-3.20447	-3.20464	-3.2048	-3.20496	-3.20511	-3.20526	-3.2054	-3.20554	-3.20567	-3.20579	-3.2059	-3.206	-3.20586	-3.20523	-3.20458	-3.20393	-3.20328	-3.20264	-3.20201	-3.20138	-3.20076	-3.20016	-3.19957	-3.199	-3.19844	-3.1979	-3.19737	-3.19736	-3.19841	-3.19946	-3.20052	-3.20157	-3.20214	-3.20168	-3.2012	-3.20071	-3.20021	-3.1997	-3.19918	-3.19865	-3.19812	-3.19759	-3.19707
870	-3.20342	-3.20324	-3.20305	-3.20286	-3.20267	-3.20248	-3.20228	-3.20207	-3.20187	-3.20166	-3.20145	-3.20123	-3.20101	-3.20078	-3.20055	-3.20031	-3.20007	-3.19982	-3.19956	-3.19929	-3.19901	-3.19873	-3.19843	-3.19812	-3.1978	-3.19747	-3.19711	-3.19674	-3.19636	-3.19595	-3.19552	-3.19525	-3.1963	-3.19685	-3.19635	-3.19587	-3.19539	-3.19493	-3.19449	-3.19407	-3.19393	-3.19421	-3.1945	-3.19479	-3.19507	-3.19535	-3.19562	-3.19588	-3.19614
871	-3.18328	-3.18348	-3.1837	-3.18392	-3.18414	-3.18436	-3.18459	-3.18482	-3.18506	-3.1853	-3.18554	-3.18578	-3.18603	-3.18628	-3.18653	-3.18679	-3.18705	-3.18731	-3.18757	-3.18784	-3.18811	-3.18838	-3.18866	-3.18894	-3.18922	-3.1895	-3.19	-3.19105	-3.1921	-3.19315	-3.1942	-3.19506	-3.19458	-3.19407	-3.19354	-3.19296	-3.19272	-3.19302	-3.19331	-3.19361	-3.19362	-3.19323	-3.19284	-3.19246	-3.19209	-3.19205	-3.1923	-3.19254	-3.19276
872	-3.18327	-3.18306	-3.18286	-3.18266	-3.18246	-3.18232	-3.18238	-3.18243	-3.18248	-3.18253	-3.18258	-3.18262	-3.18266	-3.18276	-3.18308	-3.1834	-3.18372	-3.18404	-3.18436	-3.18467	-3.18499	-3.1853	-3.18585	-3.18687	-3.18791	-3.18896	-3.18978	-3.19007	-3.19036	-3.19065	-3.19094	-3.19124	-3.19153	-3.19183	-3.19212	-3.19242	-3.19236	-3.19171	-3.19103	-3.19048	-3.19075	-3.19102	-3.19128	-3.19154	-3.1918	-3.19172	-3.19136	-3.19102	-3.19067
873	-3.18202	-3.18208	-3.18214	-3.1822	-3.18226	-3.18226	-3.18207	-3.18189	-3.18171	-3.18161	-3.1818	-3.18211	-3.18243	-3.18269	-3.18272	-3.18274	-3.18276	-3.18277	-3.18278	-3.18278	-3.18372	-3.18475	-3.18556	-3.18589	-3.1862	-3.1865	-3.1868	-3.18709	-3.18739	-3.18768	-3.18797	-3.18826	-3.18854	-3.18882	-3.18911	-3.18939	-3.18966	-3.18994	-3.19021	-3.19031	-3.18955	-3.18875	-3.18791	-3.18705	-3.18615	-3.18525	-3.18452	-3.18466	-3.18498
874	-3.18201	-3.18195	-3.18189	-3.18183	-3.18177	-3.18172	-3.18166	-3.18161	-3.18158	-3.18151	-3.18141	-3.18139	-3.18136	-3.18133	-3.1813	-3.18128	-3.18126	-3.18125	-3.18164	-3.18268	-3.18277	-3.18276	-3.18275	-3.18273	-3.1827	-3.18267	-3.18264	-3.18261	-3.18258	-3.18255	-3.18252	-3.1825	-3.18249	-3.18249	-3.1825	-3.18253	-3.18257	-3.18263	-3.18271	-3.18282	-3.18295	-3.1831	-3.18328	-3.18349	-3.18372	-3.18396	-3.18403	-3.18413	-3.18435
875	-3.17825	-3.17861	-3.17897	-3.17932	-3.17967	-3.18002	-3.18037	-3.1807	-3.18103	-3.1813	-3.18133	-3.18116	-3.18099	-3.18083	-3.18066	-3.1805	-3.18035	-3.1806	-3.18124	-3.18124	-3.18124	-3.18125	-3.18127	-3.18129	-3.18132	-3.18135	-3.1814	-3.18145	-3.18151	-3.18157	-3.18164	-3.18173	-3.18181	-3.18191	-3.18202	-3.18213	-3.18225	-3.18238	-3.18252	-3.18266	-3.18282	-3.18298	-3.18315	-3.18333	-3.18352	-3.18371	-3.18391	-3.18323	-3.18225
876	-3.17825	-3.17789	-3.17752	-3.17715	-3.17678	-3.1764	-3.17602	-3.17564	-3.17526	-3.17487	-3.17448	-3.17438	-3.17541	-3.17645	-3.17748	-3.17852	-3.17956	-3.18019	-3.18004	-3.1799	-3.17976	-3.17962	-3.17948	-3.17935	-3.17922	-3.1791	-3.17898	-3.17886	-3.17874	-3.17863	-3.17853	-3.17842	-3.17832	-3.17823	-3.17813	-3.17805	-3.17796	-3.17788	-3.1778	-3.17773	-3.17766	-3.17759	-3.17752	-3.17746	-3.17741	-3.17736	-3.17731	-3.17726	-3.17722
877	-3.16307	-3.16409	-3.16512	-3.16614	-3.16717	-3.16819	-3.16922	-3.17025	-3.17128	-3.17231	-3.17334	-3.17408	-3.17369	-3.17329	-3.17289	-3.17249	-3.17208	-3.17167	-3.17125	-3.17084	-3.17042	-3.16999	-3.16957	-3.16914	-3.1687	-3.16827	-3.16783	-3.16738	-3.16694	-3.16649	-3.16603	-3.16558	-3.16512	-3.16466	-3.16419	-3.16372	-3.16325	-3.16277	-3.16229	-3.1618	-3.16132	-3.16082	-3.16033	-3.15983	-3.15933	-3.15882	-3.15831	-3.15779	-3.15869
878	-3.16307	-3.16205	-3.16104	-3.16002	-3.159	-3.15799	-3.15698	-3.15597	-3.15496	-3.15395	-3.15294	-3.15194	-3.15094	-3.14994	-3.14894	-3.14794	-3.14694	-3.14595	-3.14496	-3.14397	-3.14298	-3.14199	-3.141	-3.14002	-3.13904	-3.13806	-3.13708	-3.13753	-3.13845	-3.13938	-3.14033	-3.14128	-3.14224	-3.14321	-3.14419	-3.14518	-3.14618	-3.14719	-3.1482	-3.14922	-3.15025	-3.15129	-3.15233	-3.15338	-3.15443	-3.15549	-3.15656	-3.15762	-3.15727
879	-3.11482	-3.11564	-3.11646	-3.11728	-3.1181	-3.11892	-3.11974	-3.12056	-3.12138	-3.1222	-3.12302	-3.12384	-3.12466	-3.12548	-3.1263	-3.12713	-3.12796	-3.1288	-3.12964	-3.13049	-3.13134	-3.1322	-3.13307	-3.13394	-3.13482	-3.13572	-3.13662	-3.1361	-3.13513	-3.13416	-3.13319	-3.1326	-3.1334	-3.13418	-3.13495	-3.13571	-3.13646	-3.1372	-3.13793	-3.13864	-3.13935	-3.14004	-3.14073	-3.14141	-3.14208	-3.14274	-3.14339	-3.14403	-3.14467
880	-3.11481	-3.11399	-3.11316	-3.11232	-3.11149	-3.11066	-3.10982	-3.10987	-3.11091	-3.11195	-3.11299	-3.11402	-3.11504	-3.11606	-3.11707	-3.11807	-3.11906	-3.12004	-3.12102	-3.12198	-3.12293	-3.12388	-3.12481	-3.12572	-3.12663	-3.12752	-3.1284	-3.12927	-3.13012	-3.13096	-3.13179	-3.13222	-3.13125	-3.13029	-3.12932	-3.12836	-3.1274	-3.12645	-3.12549	-3.12454	-3.12359	-3.12264	-3.1217	-3.12075	-3.11981	-3.11887	-3.11793	-3.117	-3.11607
881	-3.10249	-3.10348	-3.10456	-3.10563	-3.1067	-3.10776	-3.10881	-3.10897	-3.10813	-3.10729	-3.10644	-3.1061	-3.1068	-3.1075	-3.1082	-3.10889	-3.10957	-3.11024	-3.1109	-3.11155	-3.11218	-3.11279	-3.11338	-3.11395	-3.11449	-3.11501	-3.11549	-3.11595	-3.11637	-3.11676	-3.11711	-3.11742	-3.11769	-3.11791	-3.11809	-3.11822	-3.1183	-3.11834	-3.11832	-3.11826	-3.11814	-3.11798	-3.11776	-3.11749	-3.11718	-3.11682	-3.11641	-3.11595	-3.11546
882	-3.10231	-3.10131	-3.10023	-3.1005	-3.10118	-3.10187	-3.10256	-3.10326	-3.10397	-3.10467	-3.10537	-3.10557	-3.10472	-3.10386	-3.103	-3.10214	-3.10127	-3.1004	-3.09953	-3.09865	-3.09778	-3.09689	-3.09601	-3.09512	-3.09423	-3.09334	-3.09245	-3.09155	-3.09065	-3.08975	-3.08885	-3.08795	-3.08746	-3.08772	-3.08808	-3.08853	-3.08904	-3.08962	-3.09024	-3.09091	-3.09162	-3.09236	-3.09312	-3.09392	-3.09473	-3.09556	-3.09641	-3.09727	-3.09814
883	-3.09853	-3.09917	-3.09983	-3.09913	-3.09803	-3.09693	-3.09583	-3.09472	-3.09386	-3.09335	-3.09286	-3.09239	-3.09194	-3.0915	-3.09109	-3.0907	-3.09032	-3.08997	-3.08963	-3.08931	-3.08901	-3.08873	-3.08847	-3.08823	-3.08801	-3.0878	-3.08762	-3.08747	-3.08735	-3.08727	-3.08725	-3.08731	-3.08705	-3.08614	-3.08525	-3.0852	-3.08572	-3.08658	-3.08743	-3.08829	-3.08915	-3.09001	-3.09087	-3.09174	-3.09261	-3.09348	-3.09436	-3.09524	-3.09612
884	-3.09852	-3.09789	-3.09727	-3.09666	-3.09607	-3.09549	-3.09493	-3.09438	-3.0936	-3.09248	-3.09136	-3.09024	-3.08911	-3.08797	-3.08684	-3.0857	-3.08457	-3.08345	-3.08338	-3.08343	-3.0835	-3.08357	-3.08366	-3.08376	-3.08388	-3.08402	-3.08417	-3.08434	-3.08453	-3.08472	-3.0849	-3.08506	-3.08517	-3.08523	-3.08523	-3.08487	-3.08514	-3.08506	-3.08498	-3.08488	-3.08478	-3.08468	-3.08457	-3.08446	-3.08435	-3.08424	-3.08412	-3.08401	-3.08388
885	-3.08279	-3.08283	-3.08287	-3.0829	-3.08294	-3.08297	-3.083	-3.08303	-3.08306	-3.08308	-3.08311	-3.08313	-3.08316	-3.08319	-3.08322	-3.08325	-3.08329	-3.08333	-3.08241	-3.08175	-3.08152	-3.08138	-3.08126	-3.08115	-3.08105	-3.08094	-3.08084	-3.08073	-3.08063	-3.08053	-3.08066	-3.0815	-3.08234	-3.08318	-3.08403	-3.08435	-3.08347	-3.08261	-3.0818	-3.08111	-3.08063	-3.08039	-3.0803	-3.08029	-3.08032	-3.08038	-3.08046	-3.08057	-3.08069
886	-3.08278	-3.08274	-3.0827	-3.08265	-3.0826	-3.08254	-3.08248	-3.08242	-3.08236	-3.08229	-3.08222	-3.08215	-3.08207	-3.08199	-3.0819	-3.08181	-3.0817	-3.08158	-3.08137	-3.08077	-3.07974	-3.07861	-3.07745	-3.07627	-3.07569	-3.07652	-3.07734	-3.07817	-3.079	-3.07983	-3.08043	-3.08033	-3.08024	-3.08014	-3.08005	-3.07996	-3.07987	-3.07976	-3.07962	-3.07937	-3.07893	-3.07828	-3.07753	-3.0768	-3.07651	-3.07651	-3.07651	-3.0765	-3.07648
887	-3.06669	-3.06674	-3.06683	-3.06693	-3.06704	-3.06718	-3.06733	-3.06751	-3.0677	-3.0679	-3.06813	-3.06837	-3.06863	-3.06891	-3.0692	-3.06951	-3.06983	-3.07017	-3.07082	-3.07163	-3.07243	-3.07325	-3.07406	-3.07488	-3.07509	-3.0739	-3.07347	-3.07382	-3.07416	-3.07447	-3.07477	-3.07504	-3.07529	-3.07551	-3.0757	-3.07587	-3.07602	-3.07614	-3.07624	-3.07632	-3.07639	-3.07643	-3.07647	-3.07649	-3.07631	-3.07616	-3.07614	-3.07614	-3.07615
888	-3.06667	-3.06663	-3.0666	-3.06659	-3.0666	-3.06663	-3.06667	-3.06674	-3.06682	-3.06693	-3.06705	-3.0672	-3.06737	-3.06756	-3.06778	-3.06842	-3.06922	-3.07002	-3.07051	-3.07087	-3.07124	-3.07161	-3.07198	-3.07236	-3.07274	-3.07311	-3.07271	-3.07181	-3.07212	-3.07245	-3.07276	-3.07308	-3.07338	-3.07367	-3.07395	-3.07421	-3.07446	-3.07469	-3.0749	-3.07509	-3.07526	-3.07539	-3.07547	-3.07544	-3.07512	-3.07444	-3.07359	-3.0727	-3.07178
889	-3.05677	-3.05752	-3.05829	-3.05905	-3.05981	-3.06058	-3.06136	-3.06213	-3.06291	-3.06369	-3.06447	-3.06525	-3.06604	-3.06683	-3.06762	-3.06801	-3.06827	-3.06854	-3.06883	-3.06913	-3.06945	-3.06977	-3.0701	-3.07044	-3.07077	-3.07111	-3.07145	-3.07148	-3.0703	-3.0691	-3.06792	-3.06693	-3.06672	-3.0668	-3.0669	-3.06701	-3.06711	-3.06721	-3.06731	-3.0674	-3.06748	-3.06755	-3.06761	-3.06766	-3.06771	-3.06774	-3.06775	-3.06776	-3.06775
890	-3.05677	-3.05685	-3.05741	-3.05796	-3.0585	-3.05902	-3.05953	-3.06002	-3.0605	-3.06095	-3.06139	-3.0618	-3.0622	-3.06257	-3.06292	-3.06324	-3.06354	-3.06383	-3.06409	-3.06434	-3.06457	-3.06478	-3.06499	-3.06518	-3.06536	-3.06553	-3.0657	-3.06586	-3.066	-3.06614	-3.06624	-3.06614	-3.06524	-3.06405	-3.06282	-3.06158	-3.06032	-3.06013	-3.06052	-3.0609	-3.06128	-3.06165	-3.06202	-3.06237	-3.06272	-3.06306	-3.0634	-3.06372	-3.06404
891	-3.05627	-3.05601	-3.05526	-3.05451	-3.05385	-3.05321	-3.05258	-3.05193	-3.05128	-3.05063	-3.05	-3.04949	-3.0494	-3.04971	-3.05013	-3.05057	-3.05102	-3.05147	-3.05193	-3.05238	-3.05283	-3.05329	-3.05374	-3.05418	-3.05463	-3.05507	-3.05552	-3.05595	-3.05639	-3.05682	-3.05725	-3.05768	-3.0581	-3.05851	-3.05892	-3.05933	-3.05973	-3.05906	-3.05778	-3.05651	-3.05522	-3.05393	-3.05263	-3.05132	-3.05001	-3.04869	-3.0485	-3.04949	-3.05048
892	-3.05626	-3.05568	-3.05508	-3.05447	-3.05376	-3.05302	-3.05228	-3.05154	-3.0508	-3.05007	-3.04934	-3.04862	-3.04815	-3.04759	-3.04693	-3.04623	-3.04551	-3.04478	-3.04404	-3.04329	-3.04254	-3.04178	-3.04101	-3.04024	-3.03946	-3.03869	-3.03801	-3.03732	-3.03664	-3.03596	-3.03528	-3.03461	-3.03453	-3.03554	-3.03654	-3.03754	-3.03855	-3.03955	-3.04055	-3.04154	-3.04254	-3.04354	-3.04453	-3.04553	-3.04652	-3.04751	-3.04736	-3.04603	-3.04469
893	-3.04324	-3.04373	-3.04423	-3.04472	-3.04521	-3.04569	-3.04617	-3.04665	-3.04711	-3.04756	-3.04798	-3.04826	-3.04787	-3.04715	-3.04643	-3.04572	-3.045	-3.04429	-3.04358	-3.04288	-3.04217	-3.04147	-3.04077	-3.04008	-3.03938	-3.03867	-3.03789	-3.03709	-3.0363	-3.0355	-3.0347	-3.03389	-3.03394	-3.03327	-3.03261	-3.03194	-3.03128	-3.03063	-3.02997	-3.02932	-3.02867	-3.02802	-3.02738	-3.02674	-3.0261	-3.02547	-3.02483	-3.0242	-3.02358
894	-3.04323	-3.04273	-3.04223	-3.04172	-3.04121	-3.0407	-3.04018	-3.03966	-3.03914	-3.03862	-3.03809	-3.03756	-3.03703	-3.0365	-3.03596	-3.03542	-3.03488	-3.03433	-3.03379	-3.03324	-3.03269	-3.03214	-3.03158	-3.03103	-3.03047	-3.02991	-3.02935	-3.02949	-3.0305	-3.03151	-3.03252	-3.03353	-3.03308	-3.03227	-3.03146	-3.03064	-3.02982	-3.029	-3.02818	-3.02736	-3.02654	-3.02571	-3.02488	-3.02405	-3.02323	-3.0224	-3.02157	-3.02074	-3.01991
895	-3.01003	-3.01003	-3.01001	-3.00998	-3.00994	-3.00989	-3.00983	-3.00975	-3.01009	-3.01112	-3.01215	-3.01318	-3.01421	-3.01523	-3.01626	-3.01728	-3.01831	-3.01933	-3.02035	-3.02137	-3.02239	-3.02341	-3.02442	-3.02544	-3.02645	-3.02747	-3.02848	-3.02879	-3.02822	-3.02765	-3.02709	-3.02652	-3.02594	-3.02537	-3.0248	-3.02422	-3.02364	-3.02306	-3.02248	-3.0219	-3.02132	-3.02073	-3.02014	-3.01956	-3.01897	-3.01837	-3.01778	-3.01719	-3.01659
896	-3.00995	-3.00994	-3.00992	-3.00989	-3.00985	-3.0098	-3.00974	-3.00966	-3.00967	-3.00958	-3.00949	-3.00939	-3.00928	-3.00917	-3.00905	-3.00893	-3.0088	-3.00868	-3.00855	-3.00842	-3.00828	-3.00815	-3.00802	-3.00788	-3.00775	-3.00762	-3.00749	-3.00736	-3.00724	-3.00712	-3.007	-3.00689	-3.00678	-3.00668	-3.00658	-3.00649	-3.00641	-3.00633	-3.00626	-3.0062	-3.00615	-3.00657	-3.00712	-3.00767	-3.00879	-3.01005	-3.01137	-3.01271	-3.01408
897	-3.00182	-3.00284	-3.00388	-3.00492	-3.00596	-3.00699	-3.00802	-3.00906	-3.00958	-3.00948	-3.00937	-3.00925	-3.00911	-3.00897	-3.00882	-3.00866	-3.00849	-3.00832	-3.00814	-3.00796	-3.00779	-3.00761	-3.00743	-3.00726	-3.00709	-3.00693	-3.00677	-3.00663	-3.0065	-3.00637	-3.00626	-3.00615	-3.00606	-3.00598	-3.00591	-3.00585	-3.00581	-3.00577	-3.00575	-3.00576	-3.00602	-3.00611	-3.00661	-3.0076	-3.00822	-3.00878	-3.00934	-3.0099	-3.01046
898	-3.00178	-3.00076	-2.99972	-2.99868	-2.99763	-2.99659	-2.99554	-2.99449	-2.99344	-2.99239	-2.99134	-2.99137	-2.99184	-2.99231	-2.99278	-2.99326	-2.99373	-2.99422	-2.9947	-2.99519	-2.99568	-2.99617	-2.99666	-2.99716	-2.99766	-2.99816	-2.99867	-2.99917	-2.99969	-3.0002	-3.00071	-3.00123	-3.00175	-3.00228	-3.00281	-3.00334	-3.00387	-3.0044	-3.00494	-3.00548	-3.00582	-3.00602	-3.00606	-3.00604	-3.00603	-3.00603	-3.00605	-3.00609	-3.00616
899	-2.9864	-2.98683	-2.98727	-2.98772	-2.98817	-2.98862	-2.98907	-2.98952	-2.98998	-2.99044	-2.9909	-2.99028	-2.98923	-2.98818	-2.98712	-2.98606	-2.98509	-2.98572	-2.98634	-2.98697	-2.9876	-2.98825	-2.9889	-2.98956	-2.99023	-2.99091	-2.99161	-2.99231	-2.99303	-2.99376	-2.9945	-2.99527	-2.99605	-2.99686	-2.99769	-2.99856	-2.99947	-3.00041	-3.00139	-3.0024	-3.00341	-3.00434	-3.00494	-3.00518	-3.00527	-3.00531	-3.00534	-3.00537	-3.00542
900	-2.98639	-2.98596	-2.98552	-2.98509	-2.98466	-2.98424	-2.98382	-2.9834	-2.98298	-2.98256	-2.98215	-2.98187	-2.98251	-2.98317	-2.98382	-2.98446	-2.985	-2.98394	-2.9838	-2.98425	-2.98466	-2.98502	-2.98532	-2.98557	-2.98577	-2.98591	-2.986	-2.98603	-2.98602	-2.98595	-2.98584	-2.9857	-2.98559	-2.98649	-2.98758	-2.98892	-2.99024	-2.9915	-2.99271	-2.99386	-2.99495	-2.99598	-2.99695	-2.99787	-2.99873	-2.99955	-3.00033	-3.00107	-3.00176
901	-2.97357	-2.97435	-2.97514	-2.97592	-2.9767	-2.97747	-2.97823	-2.97898	-2.97971	-2.98043	-2.98114	-2.98171	-2.98133	-2.98102	-2.98159	-2.98219	-2.98276	-2.9833	-2.98288	-2.98182	-2.98075	-2.97969	-2.97862	-2.97756	-2.97819	-2.97912	-2.98005	-2.98098	-2.98191	-2.98283	-2.98375	-2.98467	-2.98557	-2.98624	-2.9874	-2.9883	-2.98921	-2.9901	-2.99099	-2.99188	-2.99276	-2.99364	-2.99451	-2.99537	-2.99622	-2.99706	-2.99788	-2.99869	-2.99947
902	-2.97355	-2.97277	-2.97304	-2.97382	-2.9746	-2.97535	-2.9761	-2.97683	-2.97756	-2.97827	-2.97896	-2.97964	-2.9803	-2.98086	-2.98052	-2.98012	-2.97972	-2.97933	-2.97894	-2.97855	-2.97816	-2.97778	-2.97739	-2.97726	-2.97666	-2.97627	-2.9759	-2.977	-2.97857	-2.98012	-2.98164	-2.98313	-2.98451	-2.98504	-2.98482	-2.9845	-2.98413	-2.98373	-2.98329	-2.98282	-2.98233	-2.98182	-2.98128	-2.98073	-2.98016	-2.97958	-2.97899	-2.9784	-2.9778
903	-2.97147	-2.97225	-2.97197	-2.97118	-2.97039	-2.9696	-2.96882	-2.96803	-2.96724	-2.96646	-2.96568	-2.96586	-2.96682	-2.96778	-2.96873	-2.96969	-2.97064	-2.97159	-2.97254	-2.97349	-2.97443	-2.97538	-2.97632	-2.97701	-2.97646	-2.9754	-2.97541	-2.97553	-2.97516	-2.9748	-2.97444	-2.97408	-2.97372	-2.97337	-2.97302	-2.97267	-2.97233	-2.97198	-2.97164	-2.97131	-2.97097	-2.97064	-2.97031	-2.96998	-2.96966	-2.96933	-2.96902	-2.9687	-2.96839
904	-2.97141	-2.97062	-2.96979	-2.96896	-2.96812	-2.96728	-2.96644	-2.96561	-2.9648	-2.96401	-2.96489	-2.9649	-2.96412	-2.96334	-2.96256	-2.9618	-2.96106	-2.96054	-2.96223	-2.96391	-2.96559	-2.96725	-2.96891	-2.97055	-2.97219	-2.9738	-2.97433	-2.97326	-2.97219	-2.97111	-2.97003	-2.96895	-2.96787	-2.96679	-2.96571	-2.96462	-2.96354	-2.96278	-2.96306	-2.96334	-2.96364	-2.96394	-2.96425	-2.96457	-2.9649	-2.96525	-2.9656	-2.96596	-2.96634
905	-2.95518	-2.95615	-2.95713	-2.95811	-2.95908	-2.96005	-2.96102	-2.96199	-2.96296	-2.96393	-2.96324	-2.96253	-2.96186	-2.96126	-2.96074	-2.96029	-2.95991	-2.9604	-2.95995	-2.95974	-2.95967	-2.95967	-2.95972	-2.95981	-2.95993	-2.96008	-2.96024	-2.96043	-2.96062	-2.96083	-2.96104	-2.96127	-2.9615	-2.96174	-2.96199	-2.96225	-2.96251	-2.96245	-2.96136	-2.96027	-2.96006	-2.9603	-2.96054	-2.96078	-2.96103	-2.96128	-2.96153	-2.96178	-2.96204
[truncated: 3,047 more rows]
[truncated: 191 more columns]

## Sheet: Extended Fig 1b (xDeepH)
index of k-point index of band	1 (Gamma)	2	3	4	5	6	7	8	9	10 (X)	11	12	13	14	15	16	17	18	19	20	21	22	23	24	25	26	27	28	29	30	31	32	33	34	35	36	37	38	39	40	41	42	43	44	45	46	47	48	49
[truncated: 3,952 more rows]
[truncated: 51 more columns]

## Sheet: Extended Fig 1d (left; DFT)
index of k-point index of band	1 (Gamma)	2	3	4	5	6	7	8	9	10	11	12	13	14	15	16	17	18	19	20	21	22	23	24	25	26	27	28	29	30	31	32	33	34	35	36	37	38	39	40	41	42	43	44	45	46	47	48	49
[truncated: 9,088 more rows]
[truncated: 11 more columns]

## Sheet: Extended Fig 1d (left; xDeepH)
index of k-point index of band	1 (Gamma)	2	3	4	5	6	7	8	9	10	11	12	13	14	15	16	17	18	19	20	21	22	23	24	25	26	27	28	29	30	31	32	33	34	35	36	37	38	39	40	41	42	43	44	45	46	47	48	49
[truncated: 9,088 more rows]
[truncated: 11 more columns]

[truncated: 2 more sheets: Extended Fig 1d (right; DFT), Extended Fig 1d (right; xDeepH)]
