# Supplementary material for: Deep-learning electronic-structure calculation of magnetic superstructures
Source: Nat Comput Sci. 2023 Apr 26;3(4):321–7. doi: 10.1038/s43588-023-00424-3 (PMC10766521; doi:10.1038/s43588-023-00424-3)
Supplement: Supplementary file 4 — Source Data Extended Data Fig. 2 [file 43588_2023_424_MOESM4_ESM.xlsx]

## Sheet: Extended Fig 2b
We use the sparse calculation technique to get a few eigenvalues ​​near the Fermi energy, "nan" means that this eigenvalue has not been calculated.
index of k-point index of band	1 (Gamma)	2	3	4	5	6	7	8	9	10	11	12	13	14	15	16	17	18	19	20	21	22	23	24	25	26	27	28	29	30 (K)	31	32	33	34	35	36	37	38	39	40	41	42	43	44	45 (M)	46	47	48	49
1	-0.259464	-0.259464	-0.259466	-0.259468	-0.259472	-0.259476	-0.259481	-0.259486	-0.259493	-0.2595	-0.259507	-0.259515	-0.259523	-0.259531	-0.259539	-0.259547	-0.259554	-0.259562	-0.259569	-0.259575	-0.259581	-0.259586	-0.259591	-0.259595	-0.259598	-0.259601	-0.259603	-0.259605	-0.259606	-0.259606	-0.259606	-0.259606	-0.259605	-0.259604	-0.259602	-0.259601	-0.259599	-0.259597	-0.259596	-0.259594	-0.259592	-0.259591	-0.25959	-0.25959	-0.259589	-0.259589	-0.259589	-0.259588	-0.259586
2	-0.27654	-0.276548	-0.276573	-0.276613	-0.276669	-0.27674	-0.276827	-0.276929	-0.277046	-0.277177	-0.277321	-0.277478	-0.277647	-0.277826	-0.278016	-0.278214	-0.278418	-0.278627	-0.278839	-0.279052	-0.279261	-0.279465	-0.27966	-0.279841	-0.280005	-0.280146	-0.28026	-0.280342	-0.280388	-0.2804	-0.2804	-0.280386	-0.280346	-0.280288	-0.280218	-0.280144	-0.28007	-0.279999	-0.279933	-0.279875	-0.279827	-0.279789	-0.279761	-0.279745	-0.279741	-0.279741	-0.279722	-0.279668	-0.279581
3	-0.283249	-0.28325	-0.283256	-0.283265	-0.283279	-0.283297	-0.283319	-0.283344	-0.283372	-0.283401	-0.283428	-0.283449	-0.283455	-0.283437	-0.283393	-0.283327	-0.283242	-0.283145	-0.283039	-0.282927	-0.28281	-0.282691	-0.282572	-0.282458	-0.28235	-0.282255	-0.282176	-0.282118	-0.282085	-0.282078	-0.282078	-0.282088	-0.282115	-0.282155	-0.2822	-0.282246	-0.282291	-0.282332	-0.282368	-0.282398	-0.282423	-0.282442	-0.282455	-0.282463	-0.282465	-0.282465	-0.28248	-0.282518	-0.282575
4	-0.284284	-0.284281	-0.284271	-0.284256	-0.284235	-0.284208	-0.284175	-0.284137	-0.284096	-0.284053	-0.284012	-0.283978	-0.28396	-0.283967	-0.284004	-0.284068	-0.284156	-0.284263	-0.284388	-0.284531	-0.284691	-0.28487	-0.285065	-0.285277	-0.285501	-0.285734	-0.285961	-0.286161	-0.286297	-0.286343	-0.286343	-0.286306	-0.286223	-0.28612	-0.286013	-0.285909	-0.285812	-0.285726	-0.285651	-0.285588	-0.285537	-0.2855	-0.285475	-0.285462	-0.285463	-0.285463	-0.285414	-0.285299	-0.285152
5	-0.296538	-0.296475	-0.296308	-0.296055	-0.295737	-0.295372	-0.294975	-0.294556	-0.294123	-0.293683	-0.29324	-0.2928	-0.292364	-0.291936	-0.291518	-0.291111	-0.290718	-0.29034	-0.289978	-0.289632	-0.289305	-0.288996	-0.288708	-0.288442	-0.2882	-0.28799	-0.287823	-0.287719	-0.287711	-0.287798	-0.287798	-0.287673	-0.287518	-0.287374	-0.287244	-0.28713	-0.28703	-0.286943	-0.286869	-0.286807	-0.286757	-0.286717	-0.286687	-0.286666	-0.286655	-0.286655	-0.28672	-0.28689	-0.287128
6	-0.299005	-0.298706	-0.298214	-0.297705	-0.297196	-0.296692	-0.296195	-0.295707	-0.295227	-0.294756	-0.294294	-0.293843	-0.293401	-0.29297	-0.29255	-0.292141	-0.291745	-0.29136	-0.29099	-0.290633	-0.29029	-0.289963	-0.289651	-0.289355	-0.289077	-0.288815	-0.288571	-0.288346	-0.288142	-0.287985	-0.287985	-0.288172	-0.288484	-0.288849	-0.289241	-0.289647	-0.290055	-0.290455	-0.290837	-0.29119	-0.291502	-0.291759	-0.291952	-0.292069	-0.292104	-0.292104	-0.292114	-0.29214	-0.292182
7	-0.299537	-0.299829	-0.300298	-0.300763	-0.301195	-0.301585	-0.301935	-0.302248	-0.302527	-0.302769	-0.302976	-0.303149	-0.303294	-0.303414	-0.303514	-0.303599	-0.303672	-0.303736	-0.303793	-0.303845	-0.303892	-0.303934	-0.303973	-0.304009	-0.30404	-0.304067	-0.304089	-0.304105	-0.304117	-0.304122	-0.304122	-0.304117	-0.304107	-0.304093	-0.304076	-0.304059	-0.304044	-0.304033	-0.304029	-0.304037	-0.30406	-0.304101	-0.304163	-0.304244	-0.304332	-0.304332	-0.304329	-0.304317	-0.304298
8	-0.301021	-0.301087	-0.301261	-0.301528	-0.301876	-0.302288	-0.302742	-0.303219	-0.303707	-0.304199	-0.304694	-0.30519	-0.305685	-0.306178	-0.30667	-0.307158	-0.307642	-0.308112	-0.308304	-0.308296	-0.308279	-0.308261	-0.308242	-0.308223	-0.308206	-0.308189	-0.308175	-0.308163	-0.308155	-0.30815	-0.30815	-0.308154	-0.308163	-0.308176	-0.308191	-0.308203	-0.308197	-0.308118	-0.307825	-0.307358	-0.30688	-0.306453	-0.306104	-0.30585	-0.30571	-0.30571	-0.305706	-0.305699	-0.305687
9	-0.305759	-0.305768	-0.305793	-0.305839	-0.305907	-0.306003	-0.306131	-0.306296	-0.3065	-0.306743	-0.307022	-0.307328	-0.307643	-0.307936	-0.308157	-0.308276	-0.308322	-0.308342	-0.308619	-0.309081	-0.30954	-0.309991	-0.310429	-0.31085	-0.311252	-0.311626	-0.311963	-0.312248	-0.312452	-0.312528	-0.312528	-0.312406	-0.312045	-0.311497	-0.31085	-0.310175	-0.309522	-0.30897	-0.308675	-0.308611	-0.308625	-0.308664	-0.308714	-0.308769	-0.308828	-0.308828	-0.308828	-0.308825	-0.30882
10	-0.309172	-0.309173	-0.309166	-0.309152	-0.30913	-0.309102	-0.309069	-0.309033	-0.308994	-0.308957	-0.308926	-0.308906	-0.30891	-0.308967	-0.309121	-0.309398	-0.309765	-0.310183	-0.310629	-0.311091	-0.311564	-0.312044	-0.312529	-0.313017	-0.313508	-0.313998	-0.314486	-0.314971	-0.315445	-0.315819	-0.315819	-0.315577	-0.315415	-0.31543	-0.315553	-0.315735	-0.315947	-0.316176	-0.316414	-0.316655	-0.316896	-0.31713	-0.317349	-0.317536	-0.317655	-0.317655	-0.317424	-0.316908	-0.316281
11	-0.316874	-0.316878	-0.316907	-0.31696	-0.317038	-0.317138	-0.317261	-0.317403	-0.317562	-0.317736	-0.317919	-0.318106	-0.318289	-0.318457	-0.318594	-0.31868	-0.318696	-0.318637	-0.318515	-0.318353	-0.318172	-0.317991	-0.317819	-0.317663	-0.317524	-0.317393	-0.317237	-0.316965	-0.316508	-0.316092	-0.316092	-0.316436	-0.31689	-0.317327	-0.317736	-0.318104	-0.318414	-0.318653	-0.318815	-0.318902	-0.318914	-0.318858	-0.318748	-0.318606	-0.318474	-0.318474	-0.318541	-0.31865	-0.31875
12	-0.321677	-0.321685	-0.321711	-0.321756	-0.32182	-0.321902	-0.322002	-0.322116	-0.322235	-0.322332	-0.322317	-0.322124	-0.321851	-0.321577	-0.321338	-0.321161	-0.321067	-0.321061	-0.32113	-0.321247	-0.321381	-0.321487	-0.321462	-0.321062	-0.320328	-0.319517	-0.318762	-0.318197	-0.317933	-0.317881	-0.317881	-0.317922	-0.318036	-0.318197	-0.318389	-0.318604	-0.318834	-0.319072	-0.319302	-0.319506	-0.319671	-0.319792	-0.319867	-0.319893	-0.319871	-0.319871	-0.319971	-0.320157	-0.3203
13	-0.324857	-0.324868	-0.32484	-0.324732	-0.324546	-0.324305	-0.324027	-0.323727	-0.323423	-0.32315	-0.323005	-0.323064	-0.323237	-0.323455	-0.323698	-0.323955	-0.324215	-0.324462	-0.324657	-0.324675	-0.324264	-0.323535	-0.322828	-0.322465	-0.322432	-0.322496	-0.32257	-0.322632	-0.322673	-0.322691	-0.322691	-0.322674	-0.322635	-0.322578	-0.322508	-0.322429	-0.322349	-0.322274	-0.322214	-0.322172	-0.322149	-0.322139	-0.32213	-0.322113	-0.322076	-0.322076	-0.322143	-0.322382	-0.322796
14	-0.32536	-0.32534	-0.325345	-0.325423	-0.32558	-0.325801	-0.326078	-0.326405	-0.326778	-0.327193	-0.327648	-0.328138	-0.328655	nan	nan	-0.329104	-0.328634	-0.327837	-0.326977	-0.326269	-0.32599	-0.32606	-0.326231	-0.326414	-0.326583	-0.326725	-0.326835	-0.326913	-0.326957	-0.326969	-0.326969	-0.326954	-0.326911	-0.326844	-0.326761	-0.32667	-0.32658	-0.326498	-0.326428	-0.326377	-0.326344	-0.326332	-0.326337	-0.326359	-0.326394	-0.326394	-0.326386	-0.326347	-0.326277
15	-0.326815	-0.326848	-0.326947	-0.327102	-0.327305	-0.327549	-0.327825	-0.328127	-0.328443	nan	nan	nan	nan	nan	nan	nan	nan	nan	nan	nan	nan	nan	nan	nan	nan	nan	nan	nan	nan	nan	nan	nan	nan	nan	nan	nan	nan	-0.329001	-0.328761	-0.328523	-0.32829	-0.32807	-0.327867	-0.327684	-0.327525	-0.327525	-0.327525	-0.327535	-0.327562
16	0.259625	0.259625	0.259625	0.259625	0.259625	0.259625	0.259625	0.259625	0.259625	0.259625	0.259625	0.259625	0.259625	0.259625	0.259625	0.259625	0.259625	0.259625	0.259625	0.259625	0.259625	0.259625	0.259625	0.259625	0.259625	0.259625	0.259625	0.259625	0.259625	0.259625	0.259625	0.259625	0.259625	0.259625	0.259625	0.259625	0.259625	0.259625	0.259625	0.259625	0.259625	0.259625	0.259625	0.259625	0.259625	0.259625	0.259625	0.259625	0.259625
17	0.267756	0.267756	0.267756	0.267756	0.267756	0.267756	0.267756	0.267756	0.267756	0.267756	0.267756	0.267756	0.267756	0.267756	0.267756	0.267756	0.267756	0.267756	0.267756	0.267756	0.267756	0.267756	0.267756	0.267756	0.267756	0.267756	0.267756	0.267756	0.267756	0.267756	0.267756	0.267756	0.267756	0.267756	0.267756	0.267756	0.267756	0.267756	0.267756	0.267756	0.267756	0.267756	0.267756	0.267756	0.267756	0.267756	0.267756	0.267756	0.267756
18	0.273118	0.273118	0.273118	0.273118	0.273118	0.273118	0.273118	0.273118	0.273118	0.273118	0.273118	0.273118	0.273118	0.273118	0.273118	0.273118	0.273118	0.273118	0.273118	0.273118	0.273118	0.273118	0.273118	0.273118	0.273118	0.273118	0.273118	0.273118	0.273118	0.273118	0.273118	0.273118	0.273118	0.273118	0.273118	0.273118	0.273118	0.273118	0.273118	0.273118	0.273118	0.273118	0.273118	0.273118	0.273118	0.273118	0.273118	0.273118	0.273118
19	0.27997	0.27997	0.27997	0.27997	0.27997	0.27997	0.27997	0.27997	0.27997	0.27997	0.27997	0.27997	0.27997	0.27997	0.27997	0.27997	0.27997	0.27997	0.27997	0.27997	0.27997	0.27997	0.27997	0.27997	0.27997	0.27997	0.27997	0.27997	0.27997	0.27997	0.27997	0.27997	0.27997	0.27997	0.27997	0.27997	0.27997	0.27997	0.27997	0.27997	0.27997	0.27997	0.27997	0.27997	0.27997	0.27997	0.27997	0.27997	0.27997
20	0.281585	0.281585	0.281585	0.281585	0.281585	0.281585	0.281585	0.281585	0.281585	0.281585	0.281585	0.281585	0.281585	0.281585	0.281584	0.281584	0.281584	0.281584	0.281584	0.281584	0.281584	0.281584	0.281584	0.281584	0.281584	0.281584	0.281584	0.281584	0.281584	0.281584	0.281584	0.281584	0.281584	0.281584	0.281584	0.281584	0.281584	0.281584	0.281584	0.281584	0.281584	0.281584	0.281584	0.281584	0.281584	0.281584	0.281584	0.281584	0.281584
21	0.288395	0.288395	0.288395	0.288395	0.288395	0.288395	0.288395	0.288395	0.288395	0.288395	0.288395	0.288395	0.288395	0.288395	0.288395	0.288395	0.288395	0.288395	0.288395	0.288394	0.288394	0.288394	0.288394	0.288394	0.288394	0.288394	0.288394	0.288394	0.288394	0.288394	0.288394	0.288394	0.288394	0.288394	0.288394	0.288394	0.288394	0.288394	0.288394	0.288394	0.288395	0.288395	0.288395	0.288395	0.288395	0.288395	0.288395	0.288395	0.288395
22	0.288925	0.288925	0.288925	0.288926	0.288926	0.288926	0.288926	0.288926	0.288926	0.288925	0.288925	0.288925	0.288925	0.288925	0.288924	0.288924	0.288924	0.288923	0.288923	0.288923	0.288922	0.288922	0.288922	0.288921	0.288921	0.28892	0.28892	0.28892	0.288919	0.288919	0.288919	0.288919	0.28892	0.28892	0.288921	0.288921	0.288921	0.288922	0.288922	0.288922	0.288922	0.288922	0.288922	0.288922	0.288922	0.288922	0.288922	0.288922	0.288922
23	0.289207	0.289207	0.289206	0.289205	0.289205	0.289204	0.289204	0.289203	0.289203	0.289202	0.289202	0.289202	0.289201	0.289201	0.289201	0.289202	0.289202	0.289202	0.289203	0.289203	0.289204	0.289204	0.289205	0.289206	0.289207	0.289208	0.289209	0.289209	0.28921	0.289211	0.289211	0.28921	0.289209	0.289208	0.289207	0.289206	0.289205	0.289205	0.289204	0.289203	0.289203	0.289202	0.289202	0.289202	0.289202	0.289202	0.289202	0.289202	0.289201
24	0.289515	0.289515	0.289516	0.289516	0.289517	0.289518	0.289518	0.289519	0.28952	0.28952	0.289521	0.289521	0.289522	0.289522	0.289522	0.289523	0.289523	0.289523	0.289522	0.289522	0.289522	0.289522	0.289521	0.289521	0.28952	0.28952	0.289519	0.289518	0.289518	0.289517	0.289517	0.289518	0.289518	0.289519	0.28952	0.28952	0.289521	0.289522	0.289522	0.289523	0.289523	0.289524	0.289525	0.289525	0.289526	0.289526	0.289526	0.289526	0.289526
25	0.292356	0.292356	0.292356	0.292356	0.292357	0.292357	0.292358	0.292359	0.292359	0.29236	0.292361	0.292362	0.292363	0.292363	0.292364	0.292364	0.292365	0.292365	0.292365	0.292365	0.292365	0.292365	0.292365	0.292365	0.292364	0.292363	0.292363	0.292362	0.292361	0.292361	0.292361	0.292362	0.292363	0.292364	0.292365	0.292367	0.292368	0.29237	0.292371	0.292373	0.292374	0.292376	0.292377	0.292378	0.29238	0.29238	0.292379	0.292379	0.292379
26	0.292544	0.292544	0.292544	0.292544	0.292544	0.292544	0.292544	0.292544	0.292544	0.292544	0.292544	0.292544	0.292544	0.292544	0.292544	0.292544	0.292544	0.292544	0.292544	0.292544	0.292544	0.292544	0.292543	0.292543	0.292543	0.292543	0.292543	0.292543	0.292543	0.292543	0.292543	0.292543	0.292543	0.292543	0.292543	0.292543	0.292543	0.292543	0.292543	0.292543	0.292543	0.292543	0.292544	0.292544	0.292544	0.292544	0.292544	0.292544	0.292544
27	0.292943	0.292943	0.292943	0.292943	0.292943	0.292943	0.292943	0.292943	0.292943	0.292943	0.292943	0.292943	0.292943	0.292943	0.292943	0.292943	0.292943	0.292943	0.292943	0.292943	0.292943	0.292943	0.292943	0.292943	0.292943	0.292943	0.292943	0.292943	0.292943	0.292944	0.292944	0.292943	0.292943	0.292943	0.292943	0.292943	0.292943	0.292943	0.292944	0.292944	0.292944	0.292944	0.292944	0.292944	0.292944	0.292944	0.292944	0.292944	0.292944
28	0.293271	0.293271	0.293272	0.293274	0.293276	0.293279	0.293282	0.293287	0.293292	0.293298	0.293305	0.293312	0.293321	0.29333	0.29334	0.29335	0.293361	0.293373	0.293385	0.293397	0.293409	0.293421	0.293432	0.293443	0.293454	0.293463	0.293472	0.293479	0.293485	0.293489	0.293489	0.293482	0.293473	0.293463	0.293452	0.29344	0.293428	0.293416	0.293404	0.293393	0.293382	0.293371	0.293361	0.293353	0.293345	0.293345	0.293344	0.293344	0.293343
29	0.293679	0.293678	0.293677	0.293676	0.293675	0.293674	0.293673	0.293672	0.293671	0.29367	0.293669	0.293668	0.293667	0.293666	0.293665	0.293664	0.293663	0.293662	0.293661	0.293661	0.29366	0.293659	0.293658	0.293657	0.293657	0.293656	0.293655	0.293655	0.293655	0.293654	0.293654	0.293656	0.293659	0.293662	0.293665	0.293668	0.293671	0.293674	0.293677	0.293679	0.293682	0.293684	0.293687	0.293689	0.29369	0.29369	0.293689	0.293688	0.293687
30	0.294859	0.294864	0.294866	0.294864	0.29486	0.294854	0.294845	0.294835	0.294823	0.294809	0.294795	0.294779	0.294763	0.294747	0.29473	0.294714	0.294697	0.294681	0.294666	0.294651	0.294637	0.294624	0.294611	0.2946	0.29459	0.294581	0.294572	0.294565	0.294558	0.294552	0.294552	0.29456	0.294567	0.294572	0.294575	0.294575	0.294573	0.294568	0.294561	0.294551	0.294539	0.294526	0.294511	0.294495	0.294478	0.294478	0.294481	0.294487	0.294494
31	0.296214	0.296207	0.296198	0.296187	0.296173	0.296157	0.296139	0.296119	0.296096	0.296072	0.296047	0.29602	0.295992	0.295964	0.295936	0.295908	0.295881	0.295854	0.295827	0.295802	0.295779	0.295756	0.295736	0.295718	0.295702	0.295689	0.295678	0.295671	0.295667	0.295667	0.295667	0.295668	0.295675	0.295687	0.295707	0.295732	0.295764	0.295802	0.295845	0.295893	0.295944	0.295999	0.296055	0.29611	0.296161	0.296161	0.296159	0.296157	0.296156
32	0.296246	0.296246	0.296245	0.296245	0.296245	0.296245	0.296245	0.296245	0.296246	0.296246	0.296246	0.296246	0.296246	0.296246	0.296246	0.296246	0.296246	0.296246	0.296246	0.296246	0.296246	0.296246	0.296246	0.296246	0.296246	0.296246	0.296246	0.296246	0.296246	0.296246	0.296246	0.296246	0.296246	0.296246	0.296247	0.296247	0.296247	0.296247	0.296248	0.296248	0.296249	0.296249	0.29625	0.296252	0.296254	0.296254	0.296254	0.296254	0.296253
33	0.29651	0.296505	0.296499	0.296493	0.296486	0.296478	0.296471	0.296464	0.296458	0.296452	0.296447	0.296442	0.296438	0.296435	0.296432	0.296429	0.296427	0.296425	0.296423	0.296422	0.29642	0.296419	0.296419	0.296418	0.296417	0.296417	0.296417	0.296417	0.296417	0.296418	0.296418	0.296415	0.296414	0.296412	0.29641	0.296409	0.296408	0.296407	0.296406	0.296407	0.296407	0.296409	0.296412	0.296417	0.296426	0.296426	0.296427	0.296428	0.29643
34	0.297362	0.29737	0.297385	0.297408	0.297438	0.297475	0.297517	0.297564	0.297615	0.297668	0.297723	0.297778	0.297832	0.297886	0.297937	0.297985	0.298031	0.298073	0.298112	0.298147	0.298178	0.298206	0.29823	0.298252	0.298271	0.298287	0.298301	0.298313	0.298324	0.298333	0.298333	0.298321	0.298308	0.298294	0.298279	0.298264	0.298249	0.298233	0.298218	0.298204	0.298191	0.298179	0.29817	0.298162	0.298158	0.298158	0.298154	0.298147	0.298135
35	0.299495	0.299504	0.299516	0.299531	0.299548	0.299569	0.299594	0.299623	0.299656	0.299695	0.29974	0.29979	0.299848	0.299913	0.299985	0.300065	0.300152	0.300248	0.300351	0.300461	0.300578	0.300701	0.300829	0.300959	0.301091	0.301218	0.301334	0.301425	0.301469	0.301459	0.301459	0.301473	0.301429	0.301358	0.301275	0.301186	0.301095	0.301003	0.30091	0.300817	0.300724	0.300631	0.300539	0.300448	0.300358	0.300358	0.300359	0.300341	0.300307
36	0.302669	0.302669	0.302669	0.302669	0.30267	0.30267	0.302671	0.302671	0.302672	0.302672	0.302673	0.302673	0.302673	0.302673	0.302671	0.302667	0.302656	0.302631	0.302588	0.30253	0.302463	0.302389	0.30231	0.302229	0.302148	0.30207	0.302001	0.301948	0.301922	0.301915	0.301915	0.301945	0.301982	0.301977	0.301937	0.301879	0.301814	0.301745	0.301676	0.301607	0.301538	0.30147	0.301404	0.301338	0.301275	0.301275	0.301279	0.30131	0.301365
37	0.302903	0.302902	0.3029	0.302897	0.302893	0.302889	0.302883	0.302877	0.30287	0.302861	0.30285	0.302837	0.302822	0.302803	0.302781	0.302756	0.30273	0.30271	0.3027	0.302695	0.302692	0.302689	0.302683	0.30267	0.302634	0.302576	0.302515	0.302464	0.302436	0.302445	0.302445	0.302414	0.302436	0.302523	0.302636	0.302684	0.302692	0.302694	0.302694	0.302695	0.302695	0.302695	0.302695	0.302695	0.302695	0.302695	0.302695	0.302695	0.302694
38	0.303493	0.303493	0.303493	0.303493	0.303493	0.303493	0.303493	0.303494	0.303494	0.303494	0.303494	0.303494	0.303494	0.303493	0.303463	0.30338	0.303298	0.303221	0.303145	0.30307	0.302993	0.302917	0.302842	0.302775	0.302733	0.302717	0.302711	0.302709	0.302708	0.302708	0.302708	0.302707	0.302708	0.302711	0.302729	0.302808	0.302889	0.302932	0.302953	0.302964	0.30297	0.302973	0.302975	0.302977	0.302977	0.302977	0.302978	0.302979	0.302981
39	0.304355	0.304349	0.30433	0.304299	0.304258	0.304206	0.304144	0.304074	0.303996	0.303912	0.303824	0.303734	0.303644	0.303555	0.303497	0.303494	0.303484	0.303421	0.30335	0.303287	0.303236	0.303195	0.303163	0.303139	0.30312	0.303106	0.303095	0.303088	0.303084	0.303084	0.303084	0.303082	0.303084	0.303093	0.303117	0.303172	0.303281	0.303439	0.303495	0.303496	0.303497	0.303497	0.303497	0.303497	0.303497	0.303497	0.303497	0.303497	0.303497
40	0.305092	0.30499	0.304884	0.304777	0.304671	0.304567	0.304463	0.304362	0.304262	0.304162	0.304064	0.303967	0.303871	0.303777	0.303684	0.303595	0.303518	0.3035	0.303498	0.303498	0.303498	0.303498	0.303498	0.303498	0.303498	0.303497	0.303497	0.303497	0.303497	0.303497	0.303497	0.303497	0.303497	0.303497	0.303498	0.303498	0.303498	0.303501	0.303634	0.303833	0.304034	0.304225	0.304389	0.30451	0.304584	0.304584	0.304584	0.304584	0.304584
41	0.305357	0.305358	0.305349	0.305286	0.305221	0.305161	0.305107	0.30506	0.30502	0.304987	0.304959	0.304935	0.304916	0.304899	0.304885	0.304873	0.304863	0.304854	0.304847	0.304841	0.304835	0.30483	0.304826	0.304823	0.30482	0.304818	0.304817	0.304816	0.304816	0.304816	0.304816	0.304815	0.304813	0.304813	0.304814	0.304815	0.304818	0.304824	0.304832	0.304846	0.304869	0.304909	0.304979	0.305095	0.305257	0.305257	0.305257	0.305257	0.305257
42	0.305377	0.305398	0.305359	0.305358	0.305358	0.305358	0.305358	0.305358	0.305358	0.305358	0.305358	0.305358	0.305358	0.305358	0.305359	0.305359	0.305359	0.305359	0.305359	0.305359	0.305359	0.305359	0.305359	0.305359	0.305359	0.305359	0.305359	0.305359	0.305359	0.305359	0.305359	0.305359	0.305359	0.305359	0.305359	0.305359	0.305359	0.305359	0.305359	0.305359	0.305359	0.305359	0.305359	0.305359	0.305361	0.305361	0.305361	0.305361	0.305361
43	0.305715	0.305797	0.305961	0.306145	0.30632	0.306464	0.306514	0.306519	0.30652	0.306521	0.306521	0.306521	0.306522	0.306522	0.306522	0.306523	0.306523	0.306523	0.306524	0.306524	0.306525	0.306525	0.306525	0.306525	0.306526	0.306526	0.306526	0.306526	0.306526	0.306526	0.306526	0.306526	0.306526	0.306526	0.306525	0.306525	0.306524	0.306524	0.306523	0.306523	0.306522	0.306521	0.306521	0.30652	0.306519	0.306519	0.30652	0.30652	0.30652
44	0.306522	0.306523	0.306523	0.306523	0.306525	0.306532	0.306594	0.306663	0.306705	0.306731	0.306746	0.306755	0.30676	0.306764	0.306766	0.306767	0.306767	0.306767	0.306766	0.306766	0.306765	0.306764	0.306763	0.306763	0.306762	0.306761	0.30676	0.306758	0.306757	0.306756	0.306756	0.306757	0.306759	0.30676	0.306761	0.306762	0.306764	0.306766	0.306768	0.306772	0.306776	0.306781	0.306788	0.306798	0.306811	0.306811	0.306811	0.306812	0.306813
45	0.307004	0.307002	0.307007	0.307021	0.307047	0.307091	0.30715	0.30721	0.307258	0.307292	0.307317	0.307335	0.30735	0.307363	0.307374	0.307384	0.307394	0.307403	0.307411	0.307419	0.307426	0.307433	0.30744	0.307446	0.307451	0.307456	0.30746	0.307463	0.307466	0.307469	0.307469	0.307468	0.307467	0.307465	0.307464	0.307463	0.307462	0.30746	0.307459	0.307458	0.307458	0.307457	0.307457	0.307458	0.307459	0.307459	0.307456	0.307452	0.307448
46	0.307446	0.307451	0.307461	0.307477	0.307504	0.307547	0.30762	0.307731	0.30788	0.308044	0.308187	0.308277	0.308318	0.308331	0.308331	0.308324	0.308314	0.308302	0.308289	0.308275	0.308262	0.308249	0.308236	0.308225	0.308215	0.308206	0.308198	0.308192	0.308188	0.308185	0.308185	0.308187	0.308191	0.308195	0.308201	0.308208	0.308216	0.308225	0.308235	0.308245	0.308256	0.308267	0.308279	0.308292	0.308304	0.308304	0.308306	0.308308	0.308311
47	0.308519	0.308525	0.30853	0.308534	0.308537	0.30854	0.308545	0.308551	0.308566	0.308599	0.308664	0.308665	0.308666	0.308667	0.308668	0.308669	0.30867	0.308671	0.308672	0.308673	0.308673	0.308674	0.308675	0.308676	0.308676	0.308677	0.308677	0.308677	0.308677	0.308677	0.308677	0.308677	0.308677	0.308677	0.308677	0.308677	0.308677	0.308676	0.308676	0.308676	0.308675	0.308675	0.308674	0.308674	0.308674	0.308674	0.308674	0.308673	0.308673
48	0.308659	0.308659	0.308659	0.30866	0.30866	0.30866	0.308661	0.308662	0.308662	0.308663	0.308672	0.308805	0.308957	0.309027	0.309052	0.309069	0.309084	0.309097	0.30911	0.309123	0.309135	0.309146	0.309156	0.309166	0.309174	0.309182	0.309188	0.309193	0.309197	0.309199	0.309199	0.309197	0.309193	0.309188	0.309181	0.309173	0.309164	0.309154	0.309143	0.309131	0.309118	0.309105	0.309091	0.309077	0.309063	0.309063	0.309062	0.309062	0.309061
49	0.309018	0.309014	0.30901	0.309008	0.309007	0.309007	0.30901	0.309014	0.30902	0.309029	0.309041	0.309062	0.309121	0.309296	0.309527	0.3097	0.309706	0.309706	0.309707	0.309707	0.309707	0.309707	0.309707	0.309707	0.309707	0.309707	0.309707	0.309707	0.309707	0.309707	0.309707	0.309707	0.309707	0.309707	0.309707	0.309707	0.309707	0.309707	0.309707	0.309707	0.309707	0.309708	0.309708	0.309708	0.309708	0.309708	0.309708	0.309708	0.309708
50	0.309707	0.309707	0.309707	0.309707	0.309707	0.309707	0.309707	0.309707	0.309707	0.309708	0.309708	0.309708	0.309708	0.309709	0.309711	0.309784	0.31002	0.310246	0.31044	0.310583	0.310673	0.310725	0.310757	0.310777	0.310791	0.3108	0.310806	0.310809	0.310811	0.31081	0.31081	0.310813	0.310815	0.310816	0.310816	0.310815	0.310812	0.310807	0.3108	0.310791	0.31078	0.310765	0.310746	0.310724	0.310698	0.310698	0.310697	0.310677	0.310634
51	0.310747	0.310746	0.310747	0.310748	0.31075	0.310754	0.310759	0.310765	0.310772	0.31078	0.310789	0.3108	0.310812	0.310826	0.310842	0.310862	0.310889	0.310926	0.310981	0.311059	0.311148	0.311223	0.311276	0.31131	0.311332	0.311347	0.311358	0.311365	0.311369	0.311371	0.311371	0.311358	0.311343	0.311327	0.311312	0.311297	0.311282	0.311269	0.311257	0.311246	0.311235	0.311226	0.311215	0.311203	0.311187	0.311187	0.311186	0.311163	0.311117
52	0.311457	0.311457	0.311457	0.311457	0.311457	0.311457	0.311458	0.311459	0.31146	0.311462	0.311464	0.311467	0.311472	0.311477	0.311485	0.311495	0.311509	0.31153	0.31156	0.311603	0.311658	0.311711	0.311749	0.311772	0.311787	0.311796	0.3118	0.311802	0.311801	0.311797	0.311797	0.311808	0.311813	0.311815	0.311811	0.311804	0.311793	0.311778	0.311759	0.311735	0.311705	0.31167	0.311627	0.311578	0.311523	0.311523	0.311502	0.311467	0.311435
53	0.311843	0.311843	0.311844	0.311844	0.311844	0.311845	0.311845	0.311846	0.311847	0.311848	0.311849	0.311851	0.311854	0.311857	0.311862	0.311868	0.311877	0.31189	0.31191	0.311945	0.312007	0.31211	0.312227	0.312268	0.31226	0.312243	0.312227	0.312214	0.312205	0.312199	0.312199	0.312205	0.312215	0.312228	0.312243	0.312256	0.312268	0.312275	0.312275	0.312267	0.31225	0.312226	0.312195	0.312161	0.312121	0.312121	0.312056	0.311991	0.311946
54	0.313014	0.313017	0.313014	0.313005	0.312991	0.312972	0.312948	0.31292	0.312888	0.312854	0.312816	0.312777	0.312737	0.312695	0.312654	0.312612	0.312571	0.312531	0.312492	0.312456	0.312425	0.312403	0.312419	0.312539	0.31271	0.31286	0.312963	0.313017	0.31304	0.313043	0.313043	0.31304	0.313026	0.313004	0.312974	0.312939	0.3129	0.31286	0.312818	0.312772	0.312704	0.312595	0.312462	0.312322	0.312189	0.312189	0.312262	0.31235	0.312424
55	0.313285	0.313286	0.313289	0.313292	0.313295	0.313297	0.313298	0.313297	0.313295	0.313291	0.313286	0.31328	0.313273	0.313267	0.313261	0.313254	0.313249	0.313244	0.313239	0.313236	0.313233	0.313233	0.313234	0.313239	0.313249	0.313266	0.313287	0.313304	0.313313	0.313314	0.313314	0.313315	0.313311	0.313306	0.3133	0.313294	0.313289	0.31327	0.313144	0.313006	0.312897	0.31284	0.312819	0.312815	0.312819	0.312819	0.312821	0.31285	0.312902
56	0.313696	0.313688	0.313678	0.313666	0.313655	0.313644	0.313637	0.313632	0.313629	0.313629	0.313631	0.313634	0.313638	0.313641	0.313644	0.313647	0.313649	0.31365	0.313651	0.313651	0.313653	0.313657	0.313665	0.313683	0.31372	0.313788	0.3139	0.31405	0.314195	0.314199	0.314199	0.314191	0.31407	0.313922	0.313768	0.313612	0.313457	0.313318	0.31329	0.313286	0.313284	0.313282	0.31328	0.313277	0.313274	0.313274	0.313277	0.313287	0.313303
57	0.314038	0.314037	0.31404	0.314047	0.314056	0.314067	0.314078	0.31409	0.314101	0.314111	0.314121	0.314131	0.31414	0.314148	0.314157	0.314165	0.314173	0.31418	0.314187	0.314193	0.314199	0.314204	0.314208	0.314211	0.314213	0.314214	0.314215	0.314214	0.314224	0.314303	0.314303	0.314234	0.314219	0.314219	0.314219	0.314219	0.314217	0.314215	0.31421	0.314203	0.314192	0.314173	0.314146	0.314114	0.314081	0.314081	0.31409	0.3141	0.314113
58	0.314401	0.314401	0.314404	0.314409	0.314418	0.314428	0.314441	0.314456	0.314473	0.31449	0.314508	0.314527	0.314544	0.314561	0.314577	0.314592	0.314605	0.314618	0.314629	0.314639	0.314649	0.314657	0.314664	0.31467	0.314675	0.314675	0.314667	0.314626	0.314543	0.314496	0.314496	0.314555	0.314608	0.31462	0.314607	0.314576	0.314533	0.314482	0.314429	0.314378	0.314333	0.314299	0.314275	0.31426	0.31425	0.31425	0.314251	0.314256	0.314266
59	0.315064	0.315065	0.315063	0.315058	0.315051	0.315044	0.315037	0.315031	0.315025	0.315021	0.315019	0.315018	0.31502	0.315023	0.315028	0.315035	0.315041	0.315048	0.315053	0.315055	0.315053	0.315043	0.315024	0.31499	0.31494	0.314872	0.314795	0.314737	0.314718	0.314713	0.314713	0.314721	0.314737	0.314747	0.31474	0.314724	0.314708	0.314695	0.314684	0.314674	0.314664	0.314655	0.314647	0.314638	0.31463	0.31463	0.314631	0.314633	0.314635
60	0.315556	0.315554	0.315557	0.315564	0.315573	0.315585	0.315598	0.315612	0.315627	0.315641	0.315655	0.315668	0.31568	0.31569	0.315699	0.315706	0.31571	0.315712	0.315709	0.315701	0.315687	0.315664	0.315632	0.315592	0.315548	0.315506	0.315471	0.315444	0.31543	0.315433	0.315433	0.315413	0.315419	0.315449	0.315487	0.31551	0.315506	0.315479	0.315439	0.315395	0.315349	0.315305	0.315263	0.315224	0.315188	0.315188	0.315187	0.31519	0.315197
61	0.317318	0.317321	0.317319	0.317311	0.317298	0.317279	0.317254	0.317223	0.317186	0.317143	0.317093	0.317036	0.316972	0.316901	0.316821	0.316734	0.316641	0.316543	0.316441	0.31634	0.316242	0.316155	0.316081	0.316026	0.315991	0.315974	0.315973	0.315988	0.316017	0.31604	0.31604	0.316001	0.315938	0.315881	0.315839	0.315821	0.315834	0.315871	0.315922	0.315978	0.316038	0.316099	0.316162	0.316225	0.316289	0.316289	0.316284	0.316274	0.316259
62	0.317693	0.31769	0.317689	0.317688	0.317689	0.317691	0.317693	0.317695	0.317696	0.317697	0.317696	0.317693	0.317688	0.317679	0.317667	0.317647	0.317611	0.317539	0.317426	0.317293	0.317154	0.317015	0.316878	0.316745	0.316618	0.316497	0.316383	0.316279	0.316188	0.316135	0.316135	0.316203	0.316332	0.316488	0.316647	0.316779	0.316871	0.316931	0.316973	0.317006	0.317035	0.317062	0.317087	0.317113	0.31714	0.31714	0.317149	0.317162	0.317178
63	0.318201	0.318203	0.318205	0.318207	0.318209	0.31821	0.31821	0.318209	0.318207	0.318201	0.318192	0.318175	0.318143	0.318084	0.317994	0.317888	0.31778	0.31769	0.317623	0.317562	0.317501	0.317442	0.317387	0.317336	0.317291	0.317252	0.317219	0.317192	0.317172	0.317161	0.317161	0.317167	0.317189	0.317234	0.317319	0.317456	0.317615	0.317682	0.317701	0.31771	0.317715	0.31772	0.317723	0.317725	0.317726	0.317726	0.317725	0.317725	0.317725
64	0.319239	0.319235	0.319225	0.319205	0.319167	0.319101	0.319011	0.318903	0.318786	0.318664	0.318541	0.318421	0.318308	0.31821	0.31812	0.318027	0.317933	0.317853	0.317795	0.317757	0.317733	0.317718	0.317708	0.317702	0.317698	0.317696	0.317696	0.317698	0.317701	0.317707	0.317707	0.317707	0.31771	0.317714	0.317722	0.317738	0.317798	0.317988	0.318172	0.318221	0.318232	0.318235	0.318236	0.318235	0.318232	0.318232	0.318233	0.318234	0.318235
65	0.31949	0.319483	0.319453	0.319411	0.319368	0.319335	0.319315	0.319299	0.319256	0.319125	0.318967	0.318811	0.318664	0.318536	0.318439	0.318378	0.318342	0.31832	0.318305	0.318295	0.318287	0.31828	0.318274	0.318269	0.318264	0.318259	0.318255	0.31825	0.318246	0.318242	0.318242	0.318245	0.318248	0.318252	0.318256	0.318261	0.31827	0.318292	0.318399	0.318659	0.318939	0.319132	0.319194	0.319202	0.319189	0.319189	0.319189	0.31919	0.31919
66	0.319763	0.319763	0.319753	0.319736	0.319714	0.319677	0.3196	0.319477	0.319359	0.319325	0.319321	0.319323	0.319327	0.319334	0.319341	0.31935	0.319359	0.319369	0.319378	0.319387	0.319396	0.319405	0.319413	0.319421	0.319428	0.319434	0.319441	0.319446	0.319451	0.319455	0.319455	0.319448	0.31944	0.31943	0.319419	0.319408	0.319397	0.319387	0.31938	0.319383	0.319413	0.319527	0.31967	0.319645	0.319569	0.319569	0.319572	0.319577	0.319582
67	0.320219	0.320219	0.320209	0.320176	0.320082	0.319951	0.319849	0.319798	0.319777	0.319769	0.319767	0.319771	0.319779	0.319791	0.319807	0.319827	0.31985	0.319875	0.319902	0.319929	0.319957	0.319983	0.320008	0.32003	0.320048	0.320062	0.320071	0.320075	0.320074	0.320069	0.320069	0.320074	0.32008	0.320085	0.32009	0.320095	0.320098	0.320099	0.320088	0.320045	0.31998	0.319916	0.319935	0.320066	0.320077	0.320077	0.320076	0.320075	0.320073
68	0.320667	0.320651	0.320505	0.320355	0.320269	0.320236	0.320218	0.320205	0.320195	0.32019	0.320188	0.32019	0.320196	0.320204	0.320214	0.320226	0.320239	0.32025	0.32026	0.320267	0.320271	0.320273	0.320274	0.320274	0.320276	0.320279	0.320286	0.320295	0.320307	0.32032	0.32032	0.320308	0.320295	0.320278	0.32026	0.320237	0.320209	0.320174	0.320138	0.32012	0.320115	0.320111	0.320112	0.320167	0.32028	0.32028	0.320286	0.320292	0.320297
69	0.320829	0.320692	0.320654	0.320637	0.32062	0.320603	0.320587	0.320572	0.320559	0.320546	0.320535	0.320526	0.320518	0.320513	0.320511	0.320512	0.320519	0.320533	0.320554	0.320584	0.320622	0.320667	0.320717	0.320767	0.320815	0.320856	0.320888	0.32091	0.320923	0.320931	0.320931	0.32091	0.320877	0.320829	0.320769	0.320701	0.32063	0.320564	0.320508	0.320466	0.32044	0.320431	0.320445	0.320512	0.320698	0.320698	0.320691	0.320684	0.320677
70	0.320992	0.321013	0.320966	0.320917	0.320881	0.320858	0.320847	0.320844	0.320849	0.320858	0.320871	0.320887	0.320904	0.320922	0.32094	0.320958	0.320977	0.320995	0.321012	0.321029	0.321047	0.321065	0.321085	0.321109	0.32114	0.32118	0.321231	0.32129	0.321355	0.321416	0.321416	0.321369	0.321307	0.321258	0.321223	0.321199	0.321184	0.321176	0.321173	0.321173	0.321176	0.321184	0.321196	0.321217	0.321261	0.321261	0.321256	0.32125	0.321242
71	0.321264	0.32141	0.321706	0.322031	0.322332	0.322501	0.322541	0.322547	0.322543	0.322535	0.322524	0.322512	0.322497	0.322479	0.322458	0.322433	0.322402	0.322365	0.322322	0.32227	0.322212	0.322147	0.322075	0.321998	0.321916	0.321831	0.321741	0.321649	0.321554	0.321464	0.321464	0.321555	0.321669	0.32178	0.321882	0.321972	0.322045	0.322102	0.32214	0.322163	0.322174	0.322174	0.322169	0.322159	0.322148	0.322148	0.322141	0.322139	0.322143
72	0.322657	0.322654	0.322654	0.322661	0.322698	0.322814	0.322879	0.322896	0.322903	0.322904	0.322901	0.322893	0.322881	0.322864	0.322845	0.322824	0.322803	0.322784	0.322768	0.322757	0.322751	0.322749	0.322752	0.322758	0.322769	0.322782	0.3228	0.322821	0.322845	0.322874	0.322874	0.322852	0.322832	0.322817	0.322806	0.322801	0.322803	0.32281	0.322821	0.322833	0.322842	0.322847	0.322847	0.322843	0.322837	0.322837	0.322833	0.322826	0.322819
73	0.32288	0.322888	0.322897	0.322909	0.322928	0.322998	0.323221	0.323429	0.323479	0.323459	0.323426	0.323394	0.323364	0.323338	0.323316	0.323297	0.32328	0.323264	0.323249	0.323233	0.323218	0.323203	0.323189	0.323176	0.323164	0.323153	0.323142	0.323131	0.32312	0.323111	0.323111	0.323102	0.323091	0.323079	0.323067	0.323054	0.323041	0.323028	0.323017	0.323007	0.322999	0.322993	0.322989	0.322987	0.322985	0.322985	0.323005	0.32303	0.323059
74	0.323778	0.323784	0.323787	0.323772	0.323733	0.323692	0.323657	0.323649	0.323678	0.323693	0.323692	0.323681	0.323664	0.323642	0.323617	0.323588	0.323559	0.323528	0.323498	0.323469	0.32344	0.323413	0.323388	0.323365	0.323346	0.323332	0.323323	0.323319	0.323321	0.323324	0.323324	0.323328	0.323336	0.323347	0.32336	0.323376	0.323392	0.32341	0.323426	0.323441	0.323453	0.323462	0.323465	0.323464	0.323458	0.323458	0.323469	0.323479	0.323486
75	0.323903	0.323867	0.323829	0.323808	0.323811	0.323823	0.323853	0.323944	0.324096	0.324094	0.324061	0.324027	0.323996	0.323968	0.323942	0.323919	0.323897	0.323876	0.323855	0.323833	0.323811	0.323788	0.323764	0.323741	0.323719	0.323698	0.32368	0.323665	0.323655	0.323651	0.323651	0.323678	0.323708	0.32374	0.323762	0.323761	0.323748	0.323734	0.323721	0.323711	0.323704	0.323699	0.323697	0.323697	0.323698	0.323698	0.323686	0.323678	0.323677
76	0.324468	0.324453	0.324422	0.324381	0.324337	0.324291	0.324247	0.324209	0.32424	0.324481	0.324584	0.324536	0.324473	0.324407	0.324342	0.324281	0.324223	0.324171	0.324126	0.324087	0.324055	0.324028	0.324007	0.32399	0.323975	0.323963	0.323952	0.323942	0.323933	0.323925	0.323925	0.323895	0.323869	0.323849	0.323847	0.32388	0.323938	0.324011	0.324097	0.324196	0.324306	0.324419	0.324516	0.324562	0.324556	0.324556	0.324551	0.324547	0.324545
77	0.324747	0.324768	0.324796	0.32482	0.324833	0.324832	0.324816	0.324786	0.324747	0.324713	0.32481	0.32489	0.324886	0.324868	0.324848	0.324829	0.324812	0.324796	0.324782	0.324766	0.324749	0.32473	0.324707	0.324681	0.324652	0.324623	0.324593	0.324564	0.324537	0.324513	0.324513	0.324555	0.324602	0.324654	0.32471	0.324769	0.324829	0.324885	0.324911	0.324887	0.324848	0.324814	0.324806	0.32486	0.324975	0.324975	0.324977	0.324977	0.324974
78	0.325301	0.325306	0.325305	0.325295	0.325271	0.325229	0.325178	0.325127	0.325083	0.325053	0.325067	0.325186	0.325253	0.325249	0.325225	0.325195	0.325164	0.325133	0.325104	0.325082	0.325066	0.325059	0.325063	0.325077	0.3251	0.325131	0.325168	0.32521	0.325253	0.325296	0.325296	0.325278	0.325251	0.325217	0.325177	0.325132	0.325085	0.325044	0.325035	0.32508	0.325149	0.325224	0.325303	0.325385	0.325467	0.325467	0.325454	0.325444	0.325438
79	0.325602	0.325565	0.325516	0.325468	0.325433	0.325419	0.325416	0.325417	0.325416	0.325413	0.325416	0.32546	0.325603	0.325755	0.325854	0.325909	0.325938	0.325954	0.325961	0.325965	0.325965	0.325963	0.325961	0.325957	0.325952	0.325946	0.325941	0.325935	0.32593	0.325928	0.325928	0.325909	0.325899	0.325899	0.325907	0.325924	0.325948	0.325977	0.32601	0.326046	0.326083	0.326121	0.32616	0.326198	0.326235	0.326235	0.326241	0.326242	0.32624
80	0.326052	0.326067	0.326056	0.326048	0.326046	0.326051	0.326063	0.326084	0.326113	0.32615	0.326195	0.326254	0.326333	0.326431	0.326529	0.326616	0.326692	0.326757	0.326798	0.326793	0.326766	0.326732	0.326694	0.326655	0.326616	0.326577	0.326539	0.326504	0.326471	0.326443	0.326443	0.326472	0.326505	0.326539	0.326573	0.326607	0.326639	0.326667	0.32669	0.326708	0.326721	0.326729	0.326735	0.326738	0.326741	0.326741	0.326751	0.326758	0.326764
81	nan	nan	nan	nan	nan	nan	nan	nan	nan	0.326494	0.326528	0.326581	0.32666	0.326765	0.326855	0.326891	0.326892	0.326882	0.326882	0.326916	0.326961	0.327002	0.327035	0.327058	0.327073	0.327081	0.327085	0.327087	0.327089	0.32709	0.32709	0.32709	0.327091	0.327093	0.327096	0.327102	0.327109	nan	nan	nan	nan	nan	nan	nan	nan	nan	nan	nan	nan
82	nan	nan	nan	nan	nan	nan	nan	nan	nan	nan	nan	nan	nan	0.327127	0.327206	nan	nan	nan	nan	nan	nan	nan	nan	nan	nan	nan	nan	nan	nan	nan	nan	nan	nan	nan	nan	nan	nan	nan	nan	nan	nan	nan	nan	nan	nan	nan	nan	nan	nan
[truncated: 26 more columns]

## Sheet: Extended Fig 2c
We use the sparse calculation technique to get a few eigenvalues ​​near the Fermi energy, "nan" means that this eigenvalue has not been calculated.
index of k-point index of band	1 (Gamma)	2	3	4	5	6	7	8	9	10	11	12	13	14	15	16	17	18	19	20	21	22	23	24	25	26	27	28	29	30 (K)	31	32	33	34	35	36	37	38	39	40	41	42	43	44	45 (M)	46	47	48	49
1	-0.276302	-0.276311	-0.276339	-0.276386	-0.276451	-0.276534	-0.276635	-0.276754	-0.27689	-0.277043	-0.277212	-0.277397	-0.277597	-0.27781	-0.278036	-0.278274	-0.278521	-0.278777	-0.279038	-0.279302	-0.279565	-0.279824	-0.280073	-0.280306	-0.280517	-0.280699	-0.280843	-0.280944	-0.281001	-0.281017	-0.281017	-0.281001	-0.280959	-0.280901	-0.280833	-0.280761	-0.280691	-0.280624	-0.280563	-0.28051	-0.280465	-0.280431	-0.280407	-0.280395	-0.280394	-0.280394	-0.280361	-0.280267	-0.280125
2	-0.283697	-0.283699	-0.283707	-0.28372	-0.283739	-0.283762	-0.283788	-0.283817	-0.283847	-0.283875	-0.283895	-0.283903	-0.283893	-0.28386	-0.283808	-0.283738	-0.283656	-0.283564	-0.283465	-0.283361	-0.283254	-0.283147	-0.283042	-0.282942	-0.282851	-0.282774	-0.282714	-0.282675	-0.282656	-0.282653	-0.282653	-0.282656	-0.282661	-0.282662	-0.282655	-0.28264	-0.282619	-0.282593	-0.282565	-0.282537	-0.28251	-0.282488	-0.282471	-0.282461	-0.282457	-0.282457	-0.282478	-0.282545	-0.282644
3	-0.284697	-0.284694	-0.284686	-0.284672	-0.284653	-0.284628	-0.2846	-0.284568	-0.284535	-0.284503	-0.284477	-0.284464	-0.284467	-0.284492	-0.284536	-0.284596	-0.284669	-0.284753	-0.284845	-0.284944	-0.28505	-0.285161	-0.285278	-0.285398	-0.285519	-0.285636	-0.285742	-0.285826	-0.285879	-0.285895	-0.285895	-0.285884	-0.285851	-0.285809	-0.285764	-0.285722	-0.285685	-0.285653	-0.285628	-0.285607	-0.285592	-0.285581	-0.285575	-0.285573	-0.285575	-0.285575	-0.285594	-0.285571	-0.285512
4	-0.293376	-0.293364	-0.293334	-0.293283	-0.29321	-0.293113	-0.292989	-0.292835	-0.292651	-0.292435	-0.292189	-0.291916	-0.29162	-0.291306	-0.29098	-0.290646	-0.29031	-0.289974	-0.289643	-0.289321	-0.289009	-0.288712	-0.288433	-0.288176	-0.287945	-0.287747	-0.287588	-0.287476	-0.287415	-0.287398	-0.287398	-0.287395	-0.287396	-0.287388	-0.287368	-0.287339	-0.287306	-0.287271	-0.287239	-0.28721	-0.287185	-0.287165	-0.287151	-0.287142	-0.28714	-0.28714	-0.287128	-0.287193	-0.287328
5	-0.297351	-0.297306	-0.297182	-0.296988	-0.296734	-0.296433	-0.296095	-0.295728	-0.29534	-0.294935	-0.29452	-0.294101	-0.293682	-0.293267	-0.292859	-0.292463	-0.29208	-0.291711	-0.29136	-0.291026	-0.290712	-0.290418	-0.290146	-0.289898	-0.289674	-0.289478	-0.289312	-0.289183	-0.289099	-0.28907	-0.28907	-0.289118	-0.289248	-0.289456	-0.289731	-0.290059	-0.290425	-0.290816	-0.291222	-0.291634	-0.292044	-0.292444	-0.292827	-0.293187	-0.293499	-0.293499	-0.293513	-0.293537	-0.293573
6	-0.29998	-0.299828	-0.299473	-0.299047	-0.298605	-0.298173	-0.297765	-0.29739	-0.297055	-0.296764	-0.296516	-0.29631	-0.29614	-0.296003	-0.295892	-0.295804	-0.295734	-0.29568	-0.295638	-0.295607	-0.295584	-0.295569	-0.295559	-0.295555	-0.295554	-0.295555	-0.295558	-0.295561	-0.295562	-0.295561	-0.295561	-0.295557	-0.295545	-0.295522	-0.295486	-0.295433	-0.29536	-0.295263	-0.295139	-0.294984	-0.294795	-0.294571	-0.294311	-0.294017	-0.29371	-0.29371	-0.293726	-0.293755	-0.293797
7	-0.301703	-0.301869	-0.302254	-0.30273	-0.303242	-0.30377	-0.304307	-0.304846	-0.305386	-0.305925	-0.30646	-0.306992	-0.307519	-0.308042	-0.308558	-0.309069	-0.309574	-0.310074	-0.310567	-0.311055	-0.311537	-0.312014	-0.312484	-0.312948	-0.313405	-0.313853	-0.314288	-0.314704	-0.315082	-0.315288	-0.315288	-0.314856	-0.314168	-0.313459	-0.312765	-0.312099	-0.311473	-0.310895	-0.310373	-0.309915	-0.309529	-0.30922	-0.308995	-0.308859	-0.308812	-0.308812	-0.308801	-0.308775	-0.308733
8	-0.304213	-0.304265	-0.304408	-0.304634	-0.304929	-0.30528	-0.305675	-0.306101	-0.306552	-0.307021	-0.307501	-0.30799	-0.308483	-0.308978	-0.309473	-0.309966	-0.310455	-0.310939	-0.311416	-0.311885	-0.312344	-0.312793	-0.31323	-0.313653	-0.314063	-0.314458	-0.314837	-0.315196	-0.315516	-0.315692	-0.315692	-0.315894	-0.316174	-0.316381	-0.316485	-0.316487	-0.316418	-0.316311	-0.316194	-0.316084	-0.315994	-0.315929	-0.315894	-0.315891	-0.315921	-0.315921	-0.315749	-0.315533	-0.315266
9	-0.317674	-0.317671	-0.317662	-0.317647	-0.317627	-0.317604	-0.317577	-0.317549	-0.317522	-0.317496	-0.317473	-0.317455	-0.317443	-0.317437	-0.317441	-0.317454	-0.317478	-0.317513	-0.317562	-0.317623	-0.317697	-0.317781	-0.317871	-0.317957	-0.318011	-0.317965	-0.3177	-0.317204	-0.316624	-0.316272	-0.316272	-0.316475	-0.316788	-0.31712	-0.317458	-0.317792	-0.318116	-0.318426	-0.31872	-0.318996	-0.31925	-0.319476	-0.319665	-0.319802	-0.319868	-0.319868	-0.320182	-0.319941	-0.319561
10	-0.319965	-0.319951	-0.319903	-0.319829	-0.319735	-0.319629	-0.319518	-0.319407	-0.319301	-0.319204	-0.31912	-0.319049	-0.318995	-0.318958	-0.318939	-0.318939	-0.318958	-0.318994	-0.319048	-0.319117	-0.3192	-0.319293	-0.319393	-0.319493	-0.319574	-0.319524	-0.319304	-0.319269	-0.319344	-0.319362	-0.319362	-0.319275	-0.319116	-0.31901	-0.319002	-0.319101	-0.319288	-0.319529	-0.319797	-0.320065	-0.320314	-0.320523	-0.320678	-0.32078	-0.320843	-0.320843	-0.320673	-0.320764	-0.320764
11	-0.322786	-0.322807	-0.322875	-0.322985	-0.323127	-0.323297	-0.323487	-0.323694	-0.323913	-0.324138	-0.324361	-0.32457	-0.324746	-0.32486	-0.324879	-0.324768	-0.324518	-0.324147	-0.323686	-0.323162	-0.322593	-0.321992	-0.321373	-0.320749	-0.320162	-0.319784	-0.31976	-0.31974	-0.319676	-0.319668	-0.319668	-0.319761	-0.319964	-0.320189	-0.320418	-0.32064	-0.32085	-0.321042	-0.321214	-0.321365	-0.321501	-0.321628	-0.321755	-0.321881	-0.321993	-0.321993	-0.322171	-0.322462	-0.322804
12	-0.325236	-0.325252	-0.325313	-0.325419	-0.325568	-0.325751	-0.325957	-0.326172	-0.326386	-0.326587	-0.326759	-0.326889	-0.326986	-0.327063	-0.327122	-0.327155	-0.327155	-0.327124	-0.327043	-0.32682	-0.326333	-0.325681	-0.324993	-0.324326	-0.323709	-0.323167	-0.32272	-0.322393	-0.322199	-0.322134	-0.322134	-0.322187	-0.322308	-0.322467	-0.322644	-0.322824	-0.322996	-0.323152	-0.323283	-0.323383	-0.32345	-0.323481	-0.323478	-0.323448	-0.323401	-0.323401	-0.323271	-0.323407	-0.323814
13	-0.325826	-0.325838	-0.325884	-0.32596	-0.326065	-0.326197	-0.326354	-0.326527	-0.326703	-0.326873	-0.327048	-0.327245	-0.327456	-0.327655	-0.327808	-0.32791	-0.32801	-0.328089	-0.327991	-0.327701	-0.327503	-0.327426	-0.327396	-0.327384	-0.327379	-0.327377	-0.327376	-0.327376	-0.327376	-0.327375	-0.327375	-0.327375	-0.327374	-0.327373	-0.327372	-0.327371	-0.32737	-0.327368	-0.327367	-0.327366	-0.327363	-0.32736	-0.327353	-0.327342	-0.327323	-0.327323	-0.327312	-0.327301	-0.327291
14	-0.327265	-0.32727	-0.327286	-0.327314	-0.327359	-0.327424	-0.327521	-0.327664	-0.327868	-0.328138	-0.328452	-0.328741	-0.328856	-0.328769	-0.328687	-0.32873	-0.328849	-0.32894	-0.329007	-0.329182	-0.329443	-0.32973	-0.330013	-0.330276	-0.330506	-0.330697	-0.330845	-0.330951	-0.331014	-0.331039	-0.331039	-0.331015	-0.330958	-0.330873	-0.330763	-0.330631	-0.33048	-0.330314	-0.330135	-0.32995	-0.329764	-0.329583	-0.329415	-0.329264	-0.329137	-0.329137	-0.329069	-0.328968	-0.328839
15	-0.333481	-0.333464	-0.333366	-0.333188	-0.332932	-0.332609	-0.332232	-0.331814	-0.331373	-0.330929	-0.330517	-0.330215	-0.330182	-0.330476	-0.330933	-0.331366	-0.331121	-0.330626	-0.330442	-0.330552	-0.330804	-0.331117	-0.331459	-0.331814	-0.332171	-0.332516	-0.332833	-0.3331	-0.333284	-0.333347	-0.333347	-0.333278	-0.333105	-0.33287	-0.332604	-0.332326	-0.332049	-0.331782	-0.331535	-0.331312	-0.331118	-0.330955	-0.330824	-0.330725	-0.33066	-0.33066	-0.330638	-0.330576	-0.330479
16	-0.336248	-0.336238	-0.336272	-0.336349	-0.336466	-0.336616	-0.33679	-0.336978	-0.337162	-0.337292	-0.336516	-0.335624	-0.334712	-0.333803	-0.332924	-0.332187	-0.332258	-0.332801	-0.333379	-0.333925	-0.334389	-0.33472	-0.334898	-0.334948	-0.334914	-0.334832	-0.334727	-0.334621	-0.334542	-0.334522	-0.334522	-0.334538	-0.334593	-0.334653	-0.334702	-0.33474	-0.334771	-0.334803	-0.334844	-0.334897	-0.334963	-0.33504	-0.335118	-0.335183	-0.335218	-0.335218	-0.335267	-0.335326	-0.335379
17	-0.339749	-0.339738	-0.339672	-0.339568	-0.339438	-0.339274	-0.339045	-0.338679	-0.338112	-0.337406	-0.337467	-0.337545	-0.337569	-0.337543	-0.337481	-0.337395	-0.3373	-0.337211	-0.337147	-0.337137	-0.337222	-0.337447	-0.337828	-0.338332	-0.338903	-0.339494	nan	nan	nan	nan	nan	nan	nan	nan	nan	-0.340162	-0.339928	-0.339696	-0.339468	-0.339232	-0.33896	-0.338669	-0.338412	-0.338221	-0.338119	-0.338119	-0.337709	-0.337216	-0.33672
18	nan	nan	nan	nan	nan	nan	-0.34119	-0.340622	-0.340266	-0.340114	-0.340113	-0.340225	-0.34043	-0.340707	nan	nan	nan	nan	nan	nan	nan	nan	nan	nan	nan	nan	nan	nan	nan	nan	nan	nan	nan	nan	nan	nan	nan	-0.340191	-0.339814	-0.33947	-0.339205	-0.339025	-0.338899	-0.338819	-0.338785	-0.338785	-0.339246	-0.339768	-0.340287
19	0.288458	0.288458	0.288458	0.288458	0.288458	0.288458	0.288458	0.288458	0.288458	0.288458	0.288458	0.288458	0.288457	0.288457	0.288457	0.288457	0.288456	0.288456	0.288456	0.288455	0.288455	0.288455	0.288454	0.288454	0.288454	0.288453	0.288453	0.288453	0.288452	0.288452	0.288452	0.288452	0.288453	0.288453	0.288453	0.288454	0.288454	0.288454	0.288455	0.288455	0.288455	0.288455	0.288455	0.288455	0.288455	0.288455	0.288455	0.288455	0.288455
20	0.288768	0.288767	0.288767	0.288766	0.288766	0.288765	0.288764	0.288764	0.288763	0.288763	0.288762	0.288762	0.288762	0.288762	0.288762	0.288762	0.288762	0.288762	0.288763	0.288763	0.288764	0.288765	0.288765	0.288766	0.288767	0.288768	0.288769	0.28877	0.288771	0.288772	0.288772	0.288771	0.28877	0.288769	0.288768	0.288767	0.288766	0.288765	0.288764	0.288764	0.288763	0.288763	0.288763	0.288763	0.288762	0.288762	0.288762	0.288762	0.288762
21	0.289065	0.289065	0.289066	0.289066	0.289067	0.289068	0.289069	0.289069	0.28907	0.289071	0.289071	0.289072	0.289072	0.289073	0.289073	0.289073	0.289073	0.289073	0.289073	0.289073	0.289072	0.289072	0.289071	0.289071	0.28907	0.28907	0.289069	0.289069	0.289068	0.289067	0.289067	0.289068	0.289068	0.289069	0.28907	0.28907	0.289071	0.289072	0.289072	0.289073	0.289074	0.289074	0.289075	0.289075	0.289076	0.289076	0.289076	0.289076	0.289076
22	0.291883	0.291883	0.291883	0.291884	0.291884	0.291884	0.291885	0.291886	0.291886	0.291887	0.291888	0.291889	0.29189	0.29189	0.291891	0.291891	0.291892	0.291892	0.291892	0.291892	0.291892	0.291892	0.291892	0.291892	0.291891	0.291891	0.29189	0.291889	0.291889	0.291888	0.291888	0.291889	0.29189	0.291891	0.291892	0.291894	0.291895	0.291896	0.291898	0.291899	0.291901	0.291902	0.291904	0.291905	0.291906	0.291906	0.291906	0.291906	0.291905
23	0.292806	0.292806	0.292807	0.292808	0.29281	0.292813	0.292817	0.292821	0.292826	0.292832	0.292839	0.292847	0.292855	0.292864	0.292874	0.292884	0.292895	0.292906	0.292918	0.29293	0.292942	0.292953	0.292965	0.292975	0.292985	0.292995	0.293003	0.29301	0.293016	0.29302	0.29302	0.293013	0.293005	0.292995	0.292985	0.292973	0.292962	0.29295	0.292939	0.292927	0.292917	0.292906	0.292897	0.292888	0.29288	0.29288	0.29288	0.292879	0.292878
24	0.293211	0.293209	0.293208	0.293207	0.293206	0.293205	0.293204	0.293203	0.293202	0.293201	0.2932	0.293199	0.293199	0.293198	0.293197	0.293196	0.293195	0.293194	0.293193	0.293193	0.293192	0.293191	0.29319	0.29319	0.293189	0.293189	0.293188	0.293188	0.293188	0.293188	0.293188	0.293189	0.293191	0.293194	0.293196	0.293199	0.293202	0.293204	0.293207	0.29321	0.293212	0.293214	0.293216	0.293218	0.29322	0.29322	0.293219	0.293218	0.293217
25	0.294394	0.294399	0.2944	0.294399	0.294396	0.294389	0.294381	0.294371	0.294359	0.294346	0.294332	0.294317	0.294301	0.294285	0.294269	0.294253	0.294237	0.294221	0.294206	0.294191	0.294177	0.294164	0.294152	0.294141	0.294131	0.294122	0.294114	0.294106	0.294099	0.294093	0.294093	0.294101	0.294108	0.294113	0.294116	0.294117	0.294115	0.294111	0.294104	0.294094	0.294083	0.29407	0.294055	0.294039	0.294023	0.294023	0.294026	0.294031	0.294038
26	0.295759	0.295752	0.295743	0.295732	0.295719	0.295704	0.295686	0.295667	0.295645	0.295621	0.295596	0.29557	0.295543	0.295516	0.295488	0.29546	0.295433	0.295407	0.295381	0.295356	0.295333	0.295311	0.295291	0.295273	0.295257	0.295244	0.295234	0.295227	0.295223	0.295223	0.295223	0.295224	0.29523	0.295242	0.295261	0.295286	0.295318	0.295355	0.295397	0.295444	0.295496	0.29555	0.295605	0.295661	0.295714	0.295714	0.295711	0.295709	0.295707
27	0.29605	0.296045	0.296039	0.296032	0.296025	0.296017	0.29601	0.296003	0.295996	0.295991	0.295985	0.29598	0.295976	0.295973	0.29597	0.295967	0.295965	0.295963	0.295961	0.29596	0.295958	0.295957	0.295956	0.295956	0.295955	0.295955	0.295955	0.295955	0.295955	0.295955	0.295955	0.295953	0.295951	0.29595	0.295948	0.295947	0.295946	0.295945	0.295945	0.295945	0.295946	0.295948	0.295951	0.295956	0.295965	0.295965	0.295966	0.295968	0.295969
28	0.296925	0.296932	0.296947	0.296969	0.296999	0.297035	0.297077	0.297123	0.297173	0.297226	0.29728	0.297335	0.297389	0.297442	0.297493	0.297542	0.297587	0.29763	0.297669	0.297704	0.297735	0.297764	0.297788	0.29781	0.297829	0.297846	0.29786	0.297872	0.297883	0.297892	0.297892	0.29788	0.297867	0.297853	0.297838	0.297822	0.297807	0.297791	0.297776	0.297762	0.297748	0.297737	0.297727	0.297719	0.297715	0.297715	0.297711	0.297703	0.297692
29	0.299078	0.299087	0.299099	0.299113	0.299131	0.299151	0.299176	0.299204	0.299238	0.299276	0.29932	0.29937	0.299427	0.29949	0.299561	0.29964	0.299726	0.29982	0.299922	0.300031	0.300146	0.300267	0.300392	0.300521	0.300649	0.300774	0.300887	0.300974	0.301016	0.301007	0.301007	0.301022	0.30098	0.30091	0.300828	0.300741	0.30065	0.300558	0.300466	0.300373	0.30028	0.300188	0.300097	0.300006	0.299916	0.299916	0.299917	0.2999	0.299867
30	0.302444	0.302442	0.30244	0.302438	0.302435	0.30243	0.302426	0.30242	0.302413	0.302404	0.302394	0.302381	0.302366	0.302347	0.302324	0.302294	0.302258	0.302213	0.302159	0.302097	0.302028	0.301952	0.301873	0.301792	0.301711	0.301634	0.301566	0.301515	0.301489	0.301482	0.301482	0.301512	0.30155	0.301551	0.301514	0.301459	0.301395	0.301328	0.30126	0.301191	0.301123	0.301056	0.30099	0.300926	0.300863	0.300863	0.300867	0.300898	0.300951
31	0.303914	0.303908	0.303888	0.303856	0.303813	0.30376	0.303696	0.303625	0.303545	0.303461	0.303373	0.303283	0.303192	0.303102	0.303015	0.302931	0.302851	0.302776	0.302703	0.30263	0.302556	0.302479	0.302401	0.302323	0.302246	0.302174	0.302109	0.302057	0.302028	0.302037	0.302037	0.302005	0.302024	0.302109	0.302235	0.302359	0.302445	0.302488	0.302509	0.302519	0.302524	0.302528	0.30253	0.302531	0.302531	0.302531	0.302532	0.302533	0.302535
32	0.304643	0.304542	0.304437	0.304332	0.304227	0.304123	0.304021	0.30392	0.303821	0.303722	0.303625	0.303528	0.303431	0.303336	0.303243	0.303152	0.303064	0.302981	0.302906	0.30284	0.302787	0.302744	0.302712	0.302688	0.302669	0.302655	0.302645	0.302638	0.302634	0.302634	0.302634	0.302631	0.302633	0.302642	0.302666	0.302721	0.302831	0.302993	0.303183	0.303384	0.303587	0.30378	0.303949	0.304077	0.304157	0.304157	0.304157	0.304157	0.304157
33	0.304934	0.304959	0.304916	0.304855	0.304792	0.304734	0.304682	0.304637	0.304599	0.304567	0.30454	0.304517	0.304498	0.304482	0.304468	0.304456	0.304447	0.304438	0.304431	0.304425	0.304419	0.304415	0.304411	0.304408	0.304405	0.304403	0.304402	0.304401	0.304401	0.304402	0.304402	0.3044	0.304398	0.304398	0.304398	0.304399	0.304402	0.304407	0.304415	0.304428	0.304449	0.304486	0.304551	0.304659	0.304815	0.304815	0.304815	0.304815	0.304815
34	0.305281	0.305359	0.305519	0.3057	0.305876	0.306028	0.306143	0.306218	0.306263	0.30629	0.306306	0.306315	0.306321	0.306324	0.306326	0.306327	0.306327	0.306327	0.306326	0.306325	0.306324	0.306323	0.306322	0.306321	0.30632	0.306319	0.306318	0.306316	0.306315	0.306314	0.306314	0.306315	0.306316	0.306318	0.306319	0.30632	0.306322	0.306324	0.306326	0.306329	0.306333	0.306338	0.306345	0.306354	0.306367	0.306367	0.306368	0.306369	0.30637
35	0.306567	0.306565	0.306569	0.306582	0.306607	0.306649	0.306706	0.306766	0.306817	0.306854	0.30688	0.3069	0.306916	0.306929	0.30694	0.306951	0.30696	0.306969	0.306977	0.306985	0.306992	0.306999	0.307006	0.307011	0.307017	0.307021	0.307026	0.307029	0.307032	0.307034	0.307034	0.307033	0.307032	0.307031	0.30703	0.307029	0.307028	0.307027	0.307026	0.307025	0.307025	0.307024	0.307025	0.307025	0.307026	0.307026	0.307023	0.30702	0.307015
36	0.307024	0.30703	0.30704	0.307056	0.307083	0.307126	0.307196	0.307303	0.307447	0.307608	0.307751	0.307842	0.307883	0.307898	0.307899	0.307893	0.307884	0.307873	0.30786	0.307847	0.307835	0.307822	0.307811	0.3078	0.30779	0.307782	0.307774	0.307769	0.307765	0.307762	0.307762	0.307764	0.307767	0.307772	0.307777	0.307784	0.307791	0.307799	0.307808	0.307818	0.307829	0.307839	0.307851	0.307862	0.307874	0.307874	0.307876	0.307878	0.307881
37	0.308077	0.308082	0.308087	0.308092	0.308095	0.308099	0.308103	0.30811	0.308125	0.308157	0.308229	0.308362	0.308524	0.308605	0.308629	0.308645	0.308658	0.308671	0.308683	0.308694	0.308705	0.308715	0.308724	0.308733	0.308741	0.308747	0.308753	0.308758	0.308761	0.308763	0.308763	0.308761	0.308758	0.308753	0.308747	0.30874	0.308732	0.308723	0.308713	0.308703	0.308691	0.308679	0.308667	0.308655	0.308642	0.308642	0.308642	0.308641	0.30864
38	0.308602	0.308598	0.308594	0.308592	0.308591	0.308591	0.308593	0.308596	0.308602	0.308609	0.30862	0.308637	0.308683	0.308844	0.309075	0.30932	0.309563	0.309792	0.30999	0.310139	0.310234	0.310289	0.310322	0.310343	0.310358	0.310367	0.310373	0.310377	0.310378	0.310378	0.310378	0.31038	0.310382	0.310382	0.310382	0.31038	0.310377	0.310372	0.310365	0.310356	0.310344	0.310328	0.31031	0.310287	0.31026	0.31026	0.31026	0.310239	0.310192
39	0.310319	0.310318	0.310319	0.31032	0.310322	0.310326	0.310331	0.310336	0.310343	0.310351	0.31036	0.310371	0.310383	0.310396	0.310412	0.310432	0.310458	0.310493	0.310546	0.310623	0.310712	0.31079	0.310845	0.310881	0.310904	0.31092	0.31093	0.310937	0.310941	0.310943	0.310943	0.31093	0.310916	0.310901	0.310885	0.31087	0.310856	0.310843	0.31083	0.310819	0.310808	0.310797	0.310786	0.310772	0.310753	0.310753	0.310751	0.310725	0.310677
40	0.311024	0.311024	0.311025	0.311025	0.311026	0.311027	0.311028	0.31103	0.311031	0.311034	0.311036	0.31104	0.311044	0.31105	0.311058	0.311068	0.311082	0.311102	0.311132	0.311174	0.311229	0.311283	0.311322	0.311346	0.311359	0.311367	0.311371	0.311371	0.311368	0.311363	0.311363	0.311375	0.311383	0.311385	0.311383	0.311377	0.311366	0.311352	0.311332	0.311308	0.311279	0.311242	0.3112	0.31115	0.311097	0.311097	0.311075	0.311041	0.311011
41	0.311405	0.311405	0.311406	0.311407	0.311407	0.311408	0.311409	0.31141	0.311412	0.311413	0.311416	0.311418	0.311421	0.311425	0.31143	0.311437	0.311445	0.311458	0.311477	0.311508	0.311566	0.311666	0.311797	0.31187	0.31187	0.311856	0.311841	0.311829	0.311821	0.311816	0.311816	0.311822	0.311831	0.311843	0.311856	0.311869	0.311878	0.311881	0.311877	0.311863	0.311839	0.311807	0.31177	0.31173	0.31168	0.31168	0.311612	0.311549	0.311507
42	0.312597	0.3126	0.312598	0.312593	0.312582	0.312567	0.312547	0.312522	0.312493	0.312461	0.312425	0.312387	0.312348	0.312307	0.312265	0.312223	0.312182	0.312141	0.312102	0.312065	0.312032	0.312006	0.312003	0.312092	0.31226	0.312422	0.312543	0.312615	0.312646	0.312651	0.312651	0.312648	0.31263	0.312602	0.312567	0.312527	0.312486	0.312445	0.312404	0.312357	0.312276	0.312151	0.312011	0.31187	0.311742	0.311742	0.311818	0.311912	0.311993
43	0.313284	0.313275	0.313266	0.313257	0.313247	0.313237	0.313228	0.31322	0.313213	0.313207	0.313201	0.313196	0.313192	0.313187	0.313183	0.31318	0.313176	0.313172	0.31317	0.313168	0.313168	0.313172	0.313181	0.313203	0.313244	0.313317	0.313433	0.313587	0.313754	0.313856	0.313856	0.313763	0.313617	0.313462	0.313305	0.313147	0.31299	0.312834	0.312683	0.312549	0.31246	0.312427	0.31242	0.312425	0.312436	0.312436	0.312442	0.312474	0.312533
44	0.314305	0.314302	0.314303	0.314307	0.314314	0.314325	0.31434	0.314357	0.314378	0.3144	0.314424	0.314449	0.314474	0.3145	0.314526	0.31455	0.314573	0.314593	0.314609	0.31462	0.314623	0.314615	0.314594	0.314555	0.314494	0.314413	0.314313	0.314199	0.31408	0.314007	0.314007	0.314089	0.314172	0.314204	0.314191	0.314151	0.314098	0.314038	0.313977	0.313916	0.313858	0.313803	0.313751	0.313703	0.313658	0.313658	0.313669	0.313689	0.313718
45	0.315026	0.315028	0.315035	0.315044	0.315055	0.315068	0.315082	0.315098	0.315115	0.315132	0.315149	0.315167	0.315184	0.3152	0.315215	0.315228	0.315238	0.315245	0.315248	0.315244	0.315233	0.315211	0.315179	0.315139	0.315097	0.315057	0.315023	0.314996	0.31498	0.314982	0.314982	0.314963	0.314975	0.315014	0.315065	0.315103	0.31511	0.315086	0.315045	0.314996	0.314946	0.314896	0.314847	0.3148	0.314756	0.314756	0.314755	0.314759	0.314768
46	0.316916	0.316918	0.316915	0.316907	0.316894	0.316876	0.316851	0.316821	0.316783	0.316738	0.316685	0.316624	0.316556	0.316478	0.316393	0.316301	0.316203	0.316101	0.315998	0.315898	0.315804	0.315723	0.315659	0.315615	0.31559	0.315581	0.315587	0.315606	0.315637	0.315655	0.315655	0.315621	0.315556	0.315495	0.315445	0.315416	0.315419	0.315451	0.315499	0.315554	0.315611	0.31567	0.31573	0.31579	0.315849	0.315849	0.315844	0.315831	0.315812
47	0.318648	0.318637	0.31862	0.318595	0.318557	0.3185	0.318421	0.318324	0.318212	0.318092	0.317967	0.317839	0.317711	0.317583	0.317456	0.31733	0.317204	0.317076	0.316947	0.316817	0.316686	0.316557	0.31643	0.316307	0.316189	0.316077	0.315972	0.315875	0.315789	0.315743	0.315743	0.315802	0.315925	0.316071	0.316221	0.31635	0.316443	0.316505	0.316549	0.316584	0.316613	0.31664	0.316666	0.316692	0.316719	0.316719	0.316729	0.316745	0.316764
48	0.319049	0.31905	0.319022	0.318977	0.318927	0.318882	0.318846	0.318817	0.318768	0.318656	0.318502	0.31834	0.318178	0.31802	0.317867	0.317721	0.317584	0.317458	0.317344	0.317241	0.31715	0.317069	0.316998	0.316935	0.316882	0.316837	0.316801	0.316773	0.316755	0.316747	0.316747	0.316755	0.316779	0.316828	0.316917	0.317064	0.317276	0.317539	0.317832	0.318133	0.318416	0.318628	0.318723	0.318733	0.318702	0.318702	0.318701	0.318699	0.318699
49	0.31994	0.319932	0.319899	0.31978	0.31961	0.319434	0.319259	0.319094	0.31896	0.3189	0.31889	0.318897	0.318911	0.31893	0.318951	0.318973	0.318996	0.319018	0.319039	0.319058	0.319076	0.319092	0.319105	0.319117	0.319127	0.319136	0.319143	0.31915	0.319155	0.319159	0.319159	0.319153	0.319147	0.319141	0.319134	0.319126	0.319119	0.319112	0.319108	0.319112	0.319141	0.319236	0.319414	0.319566	0.319602	0.319602	0.319606	0.319609	0.31961
50	0.320014	0.320006	0.319989	0.319963	0.319945	0.319931	0.319918	0.319906	0.319897	0.31989	0.319886	0.319885	0.319887	0.319893	0.319901	0.319913	0.319927	0.319941	0.319954	0.319964	0.319968	0.319968	0.319966	0.319963	0.319961	0.319958	0.319955	0.319953	0.319951	0.319949	0.319949	0.319952	0.319955	0.319958	0.319961	0.319963	0.319965	0.319965	0.319958	0.319937	0.319903	0.319868	0.319852	0.319893	0.319941	0.319941	0.319941	0.319942	0.319943
51	0.320359	0.320204	0.320055	0.320001	0.31999	0.319986	0.319985	0.319986	0.319988	0.319991	0.319994	0.319996	0.319999	0.32	0.32	0.32	0.319998	0.319997	0.319995	0.319996	0.32	0.320007	0.320013	0.32002	0.320025	0.320029	0.320033	0.320037	0.32004	0.320043	0.320043	0.320039	0.320036	0.320031	0.320025	0.320018	0.320009	0.319999	0.319988	0.319984	0.319984	0.319987	0.319993	0.320004	0.320012	0.320012	0.320013	0.320013	0.320015
52	0.320397	0.320473	0.320467	0.320428	0.320384	0.320343	0.320307	0.320276	0.320248	0.320225	0.320204	0.320188	0.320175	0.320167	0.320163	0.320165	0.320174	0.320191	0.320217	0.320252	0.320298	0.320352	0.320415	0.320485	0.320561	0.32064	0.320723	0.320805	0.320885	0.320929	0.320929	0.320855	0.320759	0.320661	0.320565	0.32047	0.320381	0.320297	0.320224	0.320166	0.320125	0.3201	0.320095	0.320142	0.320342	0.320342	0.32034	0.320339	0.32034
53	0.320882	0.320963	0.321009	0.321018	0.321025	0.321033	0.321043	0.321054	0.321066	0.32108	0.321094	0.321109	0.321125	0.321141	0.321157	0.321172	0.321187	0.321201	0.321215	0.321227	0.321237	0.321244	0.321249	0.321248	0.32124	0.32122	0.321182	0.321125	0.321053	0.321005	0.321005	0.321079	0.321155	0.321205	0.321232	0.321244	0.321249	0.321249	0.321248	0.321246	0.321244	0.321242	0.321241	0.321243	0.321248	0.321248	0.321245	0.321242	0.321239
54	0.321056	0.321089	0.321306	0.321625	0.321964	0.32227	0.322381	0.322385	0.322375	0.322361	0.322345	0.322327	0.322307	0.322284	0.322254	0.322216	0.322168	0.322111	0.322046	0.321976	0.321901	0.321823	0.321744	0.321664	0.321588	0.321519	0.321465	0.321427	0.321404	0.32139	0.32139	0.321411	0.321451	0.321513	0.321592	0.321675	0.321752	0.321816	0.321861	0.321888	0.321897	0.321893	0.321881	0.321864	0.321845	0.321845	0.321838	0.321837	0.321841
55	0.322516	0.322505	0.322494	0.322484	0.322479	0.322508	0.32267	0.322711	0.322684	0.322648	0.322607	0.322565	0.322522	0.322481	0.322444	0.322414	0.322392	0.322377	0.322369	0.322366	0.322368	0.322375	0.322386	0.322401	0.322421	0.322446	0.322476	0.32251	0.322547	0.322583	0.322583	0.322565	0.322543	0.322519	0.322495	0.322474	0.322459	0.322455	0.322462	0.32248	0.322506	0.322535	0.322564	0.32259	0.322613	0.322613	0.322607	0.3226	0.322594
56	0.322935	0.322919	0.322899	0.322877	0.322854	0.322834	0.322869	0.323102	0.323321	0.323407	0.323415	0.323392	0.323354	0.323306	0.323252	0.323197	0.32314	0.323085	0.323032	0.322982	0.322936	0.322894	0.322857	0.322823	0.322795	0.322771	0.322752	0.322739	0.322733	0.322739	0.322739	0.322711	0.322691	0.322679	0.322674	0.322675	0.32268	0.322689	0.322703	0.322721	0.322743	0.322771	0.322803	0.32284	0.322881	0.322881	0.322893	0.322907	0.322924
57	0.323572	0.323584	0.323593	0.323602	0.32361	0.323619	0.323633	0.323669	0.323773	0.323894	0.323862	0.32381	0.323757	0.323707	0.32366	0.323615	0.32357	0.323526	0.323483	0.32344	0.323397	0.323355	0.323314	0.323273	0.323234	0.323196	0.323159	0.323125	0.323094	0.323067	0.323067	0.3231	0.323141	0.323191	0.32325	0.323319	0.323397	0.323486	0.323585	0.323692	0.323807	0.323927	0.324048	0.324166	0.324274	0.324274	0.324272	0.324266	0.324257
58	0.324301	0.3243	0.324293	0.324277	0.324249	0.324205	0.324149	0.324087	0.324032	0.324072	0.324264	0.324384	0.324443	0.324483	0.324516	0.324547	0.324577	0.324604	0.324629	0.324653	0.324674	0.324693	0.32471	0.324725	0.324738	0.324749	0.324758	0.324765	0.324769	0.32477	0.32477	0.324769	0.324765	0.324758	0.324746	0.32473	0.324709	0.324684	0.324655	0.324623	0.324589	0.324554	0.324518	0.324484	0.324453	0.324453	0.324444	0.324438	0.324434
59	0.324694	0.324657	0.324605	0.324552	0.324508	0.324479	0.324466	0.324466	0.324479	0.32451	0.324572	0.324652	0.324709	0.324748	0.324782	0.324815	0.324849	0.324886	0.324925	0.324965	0.325007	0.32505	0.325092	0.325132	0.325169	0.325192	0.325191	0.325184	0.325173	0.325161	0.325161	0.325164	0.325162	0.325157	0.325147	0.325135	0.325123	0.325112	0.325105	0.3251	0.325099	0.325101	0.325109	0.325122	0.325142	0.325142	0.325156	0.325168	0.325179
60	0.324906	0.324869	0.324835	0.324807	0.324787	0.324774	0.324768	0.324771	0.324785	0.324818	0.324898	0.325065	0.325231	0.325274	0.325277	0.325271	0.325263	0.325255	0.325247	0.32524	0.325234	0.325228	0.325222	0.325218	0.325215	0.325222	0.325248	0.325274	0.325296	0.325314	0.325314	0.325303	0.325292	0.325283	0.325278	0.325276	0.325276	0.325277	0.325278	0.325278	0.325277	0.325276	0.325274	0.325272	0.325271	0.325271	0.325284	0.325294	0.325301
61	0.325025	0.325105	0.325198	0.32528	0.32534	0.325375	0.32539	0.325394	0.325391	0.325387	0.325385	0.3254	0.32551	0.325763	0.326011	0.326094	0.326085	0.32606	0.326029	0.325995	0.325959	0.325923	0.325887	0.325852	0.325819	0.325791	0.325767	0.325749	0.325738	0.325733	0.325733	0.325742	0.325754	0.325767	0.32578	0.325792	0.325802	0.32581	0.325817	0.325823	0.325828	0.325833	0.325839	0.325846	0.325853	0.325853	0.325833	0.325819	0.32581
62	0.325683	0.325691	0.325711	0.325748	0.325806	0.325882	0.325964	0.326039	0.326098	0.32614	0.326166	0.32618	0.326184	0.326185	0.326206	0.326334	0.326423	0.326443	0.326453	0.326459	0.326464	0.326468	0.326471	0.326473	0.326475	0.326476	0.326476	0.326475	0.326475	0.326473	0.326473	0.326475	0.326477	0.32648	0.326483	0.326485	0.326488	0.326491	0.326493	0.326494	0.326495	0.326494	0.326493	0.32649	0.326486	0.326486	0.326485	0.326483	0.326477
63	0.326347	0.326346	0.326348	0.326354	0.326364	0.326379	0.326399	0.326419	0.326435	0.326444	0.326447	0.326448	0.326449	0.326452	0.32646	0.326483	0.326577	0.326695	0.326783	0.326847	0.326892	0.326925	0.326949	0.326966	0.326979	0.326988	0.326995	0.327001	0.327006	0.327011	0.327011	0.327007	0.327003	0.327	0.326998	0.326998	0.326999	0.327001	0.327005	0.327009	0.327013	0.327016	0.327018	0.327018	0.327016	0.327016	0.326995	0.326971	0.326943
64	0.326591	0.32659	0.326588	0.326586	0.326586	0.326587	0.326596	0.326617	0.326659	0.326724	0.326806	0.326902	0.327009	0.327133	0.327282	0.327408	0.327416	0.32741	0.327404	0.327399	0.327395	0.327393	0.327393	0.327393	0.327395	0.327396	0.327397	0.327397	0.327397	0.327395	0.327395	0.327384	0.327369	0.327352	0.327334	0.327315	0.327296	0.327278	0.327261	0.327247	0.327236	0.32723	0.327229	0.327234	0.327246	0.327246	0.32727	0.327291	0.327308
65	0.327448	0.32746	0.327473	0.327486	0.327499	0.32751	0.327518	0.327522	0.32752	0.327514	0.327504	0.327492	0.327479	0.327468	0.327461	0.327525	0.327748	0.32786	0.327896	0.327928	0.327958	0.327989	0.32802	0.32805	0.328081	0.328111	0.328139	0.328166	0.328188	0.328201	0.328201	0.328177	0.32816	0.328147	0.328139	0.328135	0.328134	0.328136	0.32814	0.328145	0.328153	0.328161	0.328171	0.328181	0.328193	0.328193	0.328192	0.328183	0.328167
66	0.327753	0.327743	0.327731	0.327719	0.327708	0.327698	0.32769	0.327687	0.32769	0.327698	0.327712	0.327729	0.32775	0.327773	0.327799	0.327828	0.327877	0.328105	0.328437	0.328718	0.328751	0.328704	0.328648	0.328591	0.328537	0.328487	0.328441	0.328402	0.328373	0.328358	0.328358	0.328395	0.328434	0.328475	0.328517	0.328561	0.328606	0.328653	0.328701	0.328749	0.328797	0.328844	0.328887	0.328924	0.32895	0.32895	0.328949	0.328932	0.328864
67	0.328446	0.328456	0.328474	0.3285	0.328535	0.32858	0.328634	0.328698	0.32877	0.328848	0.328929	0.329007	0.329072	0.329111	0.329118	0.329094	0.329051	0.329	0.328954	0.32898	0.329252	0.329573	0.329826	0.329987	0.330086	0.330152	0.330197	0.330224	0.330232	0.330221	0.330221	0.33022	0.330201	0.330168	0.330127	0.330079	0.330029	0.329977	0.329925	0.329873	0.329822	0.329772	0.329722	0.329669	0.329608	0.329608	0.329541	0.329384	0.329218
68	0.3303	0.330287	0.330263	0.330227	0.330182	0.330128	0.330066	0.329999	0.329929	0.32986	0.329796	0.329741	0.329703	0.329694	0.329717	0.329767	0.329834	0.329909	0.329988	0.330073	0.330175	0.330314	0.330526	0.330762	0.330797	0.330774	0.330748	0.330727	0.330716	0.330719	0.330719	0.330733	0.330761	0.330798	0.33084	0.330882	0.33092	0.330945	0.330942	0.33089	0.330775	0.330616	0.330437	0.330253	0.330078	0.330078	0.329984	0.329901	0.329862
69	0.330578	0.330592	0.330597	0.330579	0.330554	0.330534	0.330521	0.330518	0.330525	0.330542	0.330571	0.330612	0.330666	0.330733	0.33081	0.330888	0.330942	0.330959	0.330958	0.33095	0.330936	0.330918	0.330903	0.330947	0.331196	0.33132	0.33135	0.331365	0.331375	0.331382	0.331382	0.331375	0.331367	0.331358	0.331347	0.331334	0.331316	0.331292	0.331261	0.331227	0.331194	0.331047	0.330834	0.330624	0.330424	0.330424	0.330585	0.330825	0.330952
70	0.330661	0.330653	0.330652	0.330677	0.330713	0.330754	0.330796	0.330837	0.330874	0.330904	0.330929	0.330949	0.330965	0.330979	0.330991	0.331008	0.331048	0.331115	0.331181	0.331236	0.331279	0.331312	0.331341	0.331373	0.331454	0.331739	0.33212	0.332443	0.332549	0.332568	0.332568	0.332553	0.332512	0.332433	0.332301	0.332131	0.331947	0.331765	0.331599	0.331443	0.331258	0.331162	0.33112	0.331071	0.331012	0.331012	0.331009	0.331007	0.331088
71	0.330876	0.330866	0.330866	0.330876	0.330892	0.330913	0.330937	0.330967	0.331002	0.331044	0.331093	0.331147	0.331205	0.331267	0.331337	0.331417	0.331514	0.331636	0.331788	0.331968	0.332169	0.332369	0.332472	0.332506	0.332531	0.332556	0.332587	0.332655	0.332763	0.33278	0.33278	0.332781	0.332745	0.332672	0.332581	0.332426	0.332212	0.331992	0.331779	0.331601	0.331505	0.331471	0.331461	0.331459	0.331454	0.331454	0.331434	0.331417	0.33142
72	0.332205	0.332224	0.332251	0.332285	0.332324	0.332366	0.332409	0.332449	0.332481	0.3325	0.332506	0.332503	0.332495	0.332487	0.332479	0.332472	0.332468	0.332466	0.332467	0.332474	0.332488	0.332523	0.332655	0.332799	0.332852	0.332871	0.332886	0.332929	0.33313	0.333331	0.333331	0.333206	0.333049	0.332885	0.332695	0.332562	0.332491	0.332428	0.332368	0.33231	0.332254	0.332204	0.332158	0.332113	0.332046	0.332046	0.332055	0.332026	0.331974
73	0.332646	0.332649	0.332648	0.332645	0.332639	0.332633	0.332626	0.332622	0.332626	0.332641	0.332669	0.332702	0.332737	0.332769	0.332798	0.332823	0.332843	0.33286	0.332875	0.332887	0.3329	0.332916	0.33295	0.333057	0.333273	0.333525	0.333751	0.333767	0.333623	0.333552	0.333552	0.333412	0.333208	0.333065	0.333004	0.332978	0.332958	0.332931	0.332885	0.332806	0.332695	0.332563	0.332425	0.332294	0.332197	0.332197	0.332191	0.332176	0.332183
74	0.333861	0.333857	0.333858	0.333861	0.333868	0.333876	0.333886	0.333896	0.333906	0.333916	0.333926	0.333936	0.333946	0.333957	0.333972	0.333989	0.33401	0.334035	0.334062	0.334092	0.334122	0.334151	0.334177	0.334197	0.334207	0.334182	0.334076	0.333975	0.333786	0.333639	0.333639	0.333904	0.334177	0.334084	0.333927	0.333759	0.333596	0.333444	0.333313	0.333212	0.333133	0.33305	0.332945	0.332823	0.332694	0.332694	0.332734	0.332829	0.332931
75	0.334921	0.334946	0.334957	0.334946	0.334914	0.334873	0.334827	0.334782	0.334738	0.334698	0.334662	0.334632	0.334607	0.334587	0.334573	0.334562	0.334555	0.33455	0.334546	0.334542	0.334537	0.334527	0.334506	0.33446	0.334372	0.334264	0.334188	0.334163	0.334219	0.334227	0.334227	0.334221	0.334254	0.334225	0.334136	0.334024	0.333897	0.333763	0.33363	0.333504	0.333394	0.333317	0.33328	0.333272	0.333282	0.333282	0.333252	0.333244	0.333274
76	0.335186	0.335155	0.335134	0.335133	0.33515	0.335176	0.335205	0.335235	0.335264	0.335291	0.335317	0.335339	0.335359	0.335375	0.335386	0.335393	0.335392	0.33538	0.335349	0.335288	0.335189	0.33506	0.334913	0.33476	0.334606	0.334447	0.334328	0.334341	0.334507	0.334657	0.334657	0.334506	0.334363	0.334444	0.334431	0.334408	0.334395	0.334386	0.334378	0.334371	0.334365	0.334362	0.334361	0.334362	0.334365	0.334365	0.334388	0.334408	0.334423
77	0.336479	0.336477	0.336464	0.336441	0.336408	0.336368	0.336323	0.336275	0.336224	0.336171	0.336117	0.336061	0.336004	0.335945	0.335883	0.335817	0.335747	0.335673	0.335598	0.335531	0.335476	0.335406	0.335237	0.335072	0.334948	0.334882	0.334857	0.334851	0.334848	0.334748	0.334748	0.334761	0.334675	0.334643	0.334656	0.334657	0.334661	0.334673	0.334695	0.334725	0.334762	0.334803	0.334846	0.334887	0.334919	0.334919	0.334928	0.334936	0.334944
78	0.336756	0.336755	0.336755	0.336757	0.336759	0.336761	0.33676	0.336756	0.336747	0.336733	0.336714	0.336689	0.336655	0.336611	0.336553	0.33648	0.336374	0.336201	0.336012	0.335819	0.335625	0.335455	0.335392	0.33534	0.335285	0.335225	0.335157	0.335068	0.33493	0.334915	0.334915	0.334853	0.334853	0.334965	0.335161	0.335257	0.335289	0.335299	0.335295	0.335282	0.335261	0.335235	0.335205	0.335176	0.335153	0.335153	0.335145	0.33514	0.335139
79	0.336977	0.336987	0.336999	0.337014	0.337032	0.337052	0.337075	0.337099	0.337121	0.337127	0.337099	0.33704	0.336957	0.336851	0.336719	0.336566	0.336413	0.336304	0.336199	0.336097	0.336	0.335909	0.335818	0.335722	0.335612	0.335477	0.335318	0.335164	0.335067	0.335032	0.335032	0.335151	0.335257	0.335333	0.335466	0.335705	0.335909	0.336022	0.336098	0.336163	0.336226	0.336285	0.336341	0.33639	0.336431	0.336431	0.336424	0.336417	0.336409
80	0.337355	0.337341	0.337328	0.337316	0.337305	0.337293	0.337279	0.337261	0.337239	0.337224	0.33723	0.337246	0.337241	0.337178	0.337077	0.336977	0.336888	0.336806	0.336721	0.33662	0.336492	0.336332	0.336152	0.335966	0.335789	0.335634	0.335511	0.335416	0.33535	0.335323	0.335323	0.335415	0.335637	0.335872	0.336001	0.336095	0.336238	0.336412	0.336526	0.336581	0.33661	0.336627	0.336639	0.336649	0.33666	0.33666	0.336653	0.336649	0.336647
81	0.337868	0.337877	0.337881	0.337877	0.337866	0.337849	nan	nan	nan	nan	nan	nan	nan	nan	0.337362	0.337296	0.337194	0.337072	0.336937	0.336782	0.33662	0.336476	0.336359	0.336264	0.336192	0.336141	0.336106	0.336085	0.336075	0.336073	0.336073	0.336077	0.336108	0.336219	0.336486	0.336714	0.336758	nan	nan	nan	nan	nan	nan	nan	nan	nan	nan	nan	nan
82	nan	nan	nan	nan	nan	nan	nan	nan	nan	nan	nan	nan	nan	nan	nan	nan	nan	nan	nan	nan	nan	nan	nan	nan	nan	nan	0.336659	0.33665	0.336646	0.336646	0.336646	0.33665	0.336658	0.33667	0.336688	nan	nan	nan	nan	nan	nan	nan	nan	nan	nan	nan	nan	nan	nan
[truncated: 26 more columns]
